# Supplementary material for: In vivo proteomics identifies the competence regulon and AliB oligopeptide transporter as pathogenic factors in pneumococcal meningitis
Source: PLoS Pathog. 2019 Jul 29;15(7):e1007987. doi: 10.1371/journal.ppat.1007987 (PMC6687184; doi:10.1371/journal.ppat.1007987)
Supplement: S5 Table — (XLSX) [file ppat.1007987.s008.xlsx]

## Sheet: info
	row names/protein IDs	contaminant, reverse and protein group identifications removed from original MaxQuant data set; 1151 remaining
	intensities	MaxQuant LFQ intensity
		GeneData Analyst log-transformed, central tendency normalization with median, general exponential function 10-transformed (back to linear)
	mean intensity	calculated in Excel
	fold change	calculated in Excel
	p- and q-value	exported from GeneData Analyst/2 groups t-test with at least 75% valid values

## Sheet: all in vitro Spn data
1	2	3	4	5	6		7	8	9	10		11	12	13	14	15	16	17	18		19	20	21		22	23	24	25		26	27	28	29		30	31	32	33	34	35	36	37		38	39	40		41	42
1151		intensity	intensity	intensity	intensity		intensity	intensity	intensity	intensity		mean intensity	mean intensity	fold change	t-test p-value	t-test BH Q-Value	fold change	t-test p-value	t-test BH Q-Value		fold change	t-test p-value	t-test BH Q-Value		intensity	intensity	intensity	intensity		intensity	intensity	intensity	intensity		mean intensity	mean intensity	fold change	t-test p-value	t-test BH Q-Value	fold change	t-test p-value	t-test BH Q-Value		fold change	t-test p-value	t-test BH Q-Value		intensity	intensity
	# (NaN) in 24 data sets	PN502 ΔcomDE early exp.				# (NaN) in 4 data sets	PN502 ΔcomDE mid-exp.				# (NaN) in 4 data sets	PN502 ΔcomDE early exp.	PN502 ΔcomDE mid-exp.	PN502 ΔcomDE mid-exp. vs. PN502 ΔcomDE early exp.	PN502 ΔcomDE mid-exp. vs. PN502 ΔcomDE early exp.	PN502 ΔcomDE mid-exp. vs. PN502 ΔcomDE early exp.	PN502 ΔcomDE early exp. vs. SP257 wt early exp.	PN502 ΔcomDE early exp. vs. SP257 wt early exp.	PN502 ΔcomDE early exp. vs. SP257 wt early exp.	ON-OFF	PN502 ΔcomDE mid-exp. vs. SP257 wt mid-exp.	PN502 ΔcomDE mid-exp. vs. SP257 wt mid-exp.	PN502 ΔcomDE mid-exp. vs. SP257 wt mid-exp.	ON-OFF	PN586 ΔaliB early exp.				# (NaN) in 4 data sets	PN586 ΔaliB mid-exp.				# (NaN) in 4 data sets	PN586 ΔaliB early exp.	PN586 ΔaliB mid-exp.	PN586 ΔaliB mid-exp. vs. PN586 ΔaliB early exp.	PN586 ΔaliB mid-exp. vs. PN586 ΔaliB early exp.	PN586 ΔaliB mid-exp. vs. PN586 ΔaliB early exp.	PN586 ΔaliB early exp. vs. SP257 wt early exp.	PN586 ΔaliB early exp. vs. SP257 wt early exp.	PN586 ΔaliB early exp. vs. SP257 wt early exp.	ON-OFF	PN586 ΔaliB mid-exp. vs. SP257 wt mid-exp.	PN586 ΔaliB mid-exp. vs. SP257 wt mid-exp.	PN586 ΔaliB mid-exp. vs. SP257 wt mid-exp.	ON-OFF	SP257 wt early exp.
Row Names		PN502 ΔcomDE_A	PN502 ΔcomDE_D	PN502 ΔcomDE_F	PN502 ΔcomDE_H		PN502 ΔcomDE_B	PN502 ΔcomDE_C	PN502 ΔcomDE_E	PN502 ΔcomDE_G															PN586 ΔaliB_B	PN586 ΔaliB_E	PN586 ΔaliB_F	PN586 ΔaliB_H		PN586 ΔaliB_A	PN586 ΔaliB_C	PN586 ΔaliB_D	PN586 ΔaliB_G															SP257 wt_C	SP257 wt_E
spd_0001|spd_rs00005	0	342117216	330655552	383835872	317670560	0	293902048	306126464	353944320	282022048	0	343569800	308998720	-1.11188	0.144941	0.265862	1.1049	0.19468	0.453833		-1.05142	0.650071	0.973831		268509024	310578432	282870528	326459424	0	385220672	363472480	394319360	399157088	0	297104352	385542400	1.29767	0.00169595	0.00759858	-1.04661	0.545016	0.864099		1.1867	0.0927503	0.312646		358322112	276202080
spd_0002|spd_rs00010	0	419756352	620031420	550497150	400903392	0	629644100	584722300	716828610	596004420	0	4.97797e+08	6.318e+08	1.26919	0.0709234	0.162079	1.08129	0.56513	0.749351		1.02522	0.826583	0.984728		375542720	445372704	405718560	463643776	0	807877950	779851010	637776380	696517060	0	422569440	730505600	1.72872	0.000269035	0.00229623	-1.08946	0.352491	0.746787		1.18539	0.165347	0.409976		487485376	367587744
spd_0004|spd_rs00020	0	1365381120	1259507200	1468306430	1248487040	0	1522191740	1289811070	1642284420	1286368640	0	1.33542e+09	1.43516e+09	1.07469	0.377975	0.52576	1.13445	0.0483951	0.241155		1.04535	0.600213	0.973831		1177686400	1327362820	1263629440	1391008000	0	1405219580	1405910910	1378897790	1356016900	0	1289921665	1386511295	1.07488	0.0899476	0.143204	1.09579	0.10614	0.491887		1.00991	0.853806	0.94491		1289134340	1150555010
spd_0005|spd_rs00025	20	NaN	NaN	NaN	NaN	4	NaN	NaN	NaN	NaN	4	#DIV/0!	#DIV/0!	#DIV/0!	#N/A	#N/A	#DIV/0!	#N/A	#N/A		#DIV/0!	#N/A	#N/A		NaN	NaN	NaN	NaN	4	22069424	17042004	21192066	18713326	0	#DIV/0!	19754205	#DIV/0!	#N/A	#N/A	#DIV/0!	#N/A	#N/A		#DIV/0!	#N/A	#N/A	x	NaN	NaN
spd_0006|spd_rs00030	1	29836878	31189680	25803708	20412064	0	14186570	16949670	26170318	17120924	0	2.68106e+07	1.86069e+07	-1.4409	0.0571859	0.137531	1.11166	0.340518	0.583237		-1.0979	0.585381	0.973831		24495120	24866116	24106648	31406654	0	22377032	25419646	29213258	24366392	0	2.62186e+07	25344082	-1.03451	0.711028	0.760194	1.08711	0.329753	0.73299		1.24063	0.0388893	0.198851		21975124	25919162
spd_0007|spd_rs00035	2	25006322	NaN	25480646	18430748	1	27706894	27975652	26706920	26999010	0	22972572	27347119	1.19042	0.0919023	0.192548	1.10588	0.417417	0.641178		-1.03182	0.685317	0.973831		25473960	21756010	29990786	22178078	0	17498986	27595110	32455312	26534066	0	2.48497e+07	2.60209e+07	1.04713	0.848522	0.873511	1.19624	0.13185	0.529769		-1.08441	0.622965	0.805758		19024994	23531300
spd_0012|spd_rs00060	0	1003358780	1074494590	1041703360	830172740	0	1028145150	945675970	1119009660	850357760	0	9.87432e+08	985797135	-1.00166	0.982141	0.989918	1.20797	0.021268	0.197159		-1.00376	0.969845	0.994963		841504510	962953660	916576450	1024849660	0	1006470270	1108661250	1023711550	1022132480	0	936471070	1.04024e+09	1.11081	0.0631128	0.107734	1.14562	0.0233752	0.28266		1.05128	0.53908	0.748618		800658180	809474430
spd_0013|spd_rs00065	0	2069436800	2109435780	2338171900	2041973120	0	2144718720	1505414780	1727170430	2071014270	0	2139754400	1862079550	-1.14912	0.144827	0.265862	-1.03678	0.4396	0.657701		-1.26299	0.0545215	0.499365		2241477890	2424470270	2301631230	2647315970	0	2226779650	1871542270	2517903620	2020376580	0	2403723840	2159150530	-1.11327	0.181839	0.253816	1.08351	0.148913	0.553508		-1.08922	0.369337	0.599987		2111674240	2225880060
spd_0024|spd_rs00140	0	1043255420	1037361600	1032584380	763385340	0	704146370	702658880	735608580	710822020	0	969146685	7.13309e+08	-1.35866	0.00847865	0.0367524	1.0262	0.742594	0.857428		-1.16644	0.0145657	0.38719		771142340	1002662780	901022720	992138940	0	1616991740	991801280	1037803650	905535230	0	916741695	1138032975	1.24139	0.221153	0.299844	-1.03017	0.649205	0.921074		1.36777	0.114033	0.335277		975324420	912730180
spd_0025|spd_rs00145	23	NaN	NaN	NaN	NaN	4	NaN	NaN	NaN	NaN	4	#DIV/0!	#DIV/0!	#DIV/0!	#N/A	#N/A	#DIV/0!	#N/A	#N/A		#DIV/0!	#N/A	#N/A		NaN	NaN	NaN	NaN	4	NaN	NaN	NaN	NaN	4	#DIV/0!	#DIV/0!	#DIV/0!	#N/A	#N/A	#DIV/0!	#N/A	#N/A		#DIV/0!	#N/A	#N/A		NaN	NaN
spd_0027|spd_rs00150	0	98914456	116056792	114618232	85217656	0	87480112	64437868	89421760	73246536	0	103701784	78646569	-1.31858	0.0399287	0.105565	1.31498	0.0227732	0.197159		-1.00443	0.958226	0.991572		63933144	88285616	79798936	82648216	0	99470984	91525704	67488584	65170156	0	78666478	80913857	1.02857	0.890999	0.911403	-1.00249	0.976607	0.993806		1.02429	0.83618	0.93435		84642960	75000456
spd_0029|spd_rs00160	7	18027684	20425448	29163072	14736944	0	13625792	16957488	22613298	NaN	1	20588287	1.77322e+07	-1.16107	0.535472	0.674363	1.05839	#N/A	#N/A		1.02306	#N/A	#N/A		13426375	15936609	14420264	16012168	0	47723460	21282890	18719820	NaN	1	14948854	2.92421e+07	1.95614	0.0673881	0.114063	-1.30127	#N/A	#N/A		1.68712	#N/A	#N/A		NaN	NaN
spd_0030|spd_rs00165	8	199342816	NaN	170838192	177419168	1	NaN	132561512	NaN	129943984	2	182533392	131252748	-1.3907	#N/A	#N/A	1.2506	0.0358952	0.229107		1.02054	#N/A	#N/A		150308928	146238576	128050944	180994208	0	NaN	NaN	NaN	NaN	4	151398164	#DIV/0!	#DIV/0!	#N/A	#N/A	1.03728	0.714642	0.948832		#DIV/0!	#N/A	#N/A		120042552	156101488
spd_0033|spd_rs00180	0	900395780	950858820	1092726020	773880260	0	649955140	683459840	820999490	661558270	0	929465220	703993185	-1.32028	0.0217786	0.0703475	1.24049	0.130543	0.380468		-1.00663	0.917809	0.984728		673989820	852464830	718429700	681827390	0	745058690	840584770	883761020	844811330	0	731677935	8.28554e+08	1.1324	0.10037	0.156693	-1.02405	0.85019	0.976663		1.16919	0.0129621	0.136841		959675330	678963200
spd_0038|spd_rs00200	0	398159968	418724352	446974624	333265184	0	392711200	414191200	448230752	410781824	0	399281032	416478744	1.04307	0.520848	0.657018	1.08973	0.233578	0.494933		1.0159	0.83533	0.984728		341064800	389404256	345844096	362986720	0	501892960	533131456	506926048	476004832	0	359824968	504488824	1.40204	0.000109689	0.00139183	-1.01828	0.612075	0.903493		1.23057	0.0199636	0.152589		361424608	353554368
spd_0039|spd_rs00205	0	384165568	378581440	434689184	444012448	0	379498688	403898912	393330016	465765280	0	410362160	410623224	1.00064	0.998869	0.998869	1.24048	0.272012	0.515465		1.23693	0.0104174	0.37266		319894528	303428000	321824352	296860416	0	287694752	313831456	375216288	363784704	0	310501824	335131800	1.07932	0.320207	0.401633	-1.0654	0.7613	0.964889		1.00953	0.894583	0.959018		504051136	239842800
spd_0040|spd_rs00210	20	88062752	NaN	NaN	NaN	3	NaN	NaN	NaN	NaN	4	88062752	#DIV/0!	#DIV/0!	#N/A	#N/A	#DIV/0!	#N/A	#N/A		#DIV/0!	#N/A	#N/A		NaN	NaN	NaN	105647448	3	NaN	NaN	NaN	NaN	4	105647448	#DIV/0!	#DIV/0!	#N/A	#N/A	#DIV/0!	#N/A	#N/A		#DIV/0!	#N/A	#N/A		NaN	NaN
spd_0041|spd_rs00215	0	552052740	591228290	569446720	441170624	0	458807616	499329408	526165952	441588352	0	5.38475e+08	481472832	-1.11839	0.209943	0.341932	1.13184	0.269732	0.515465		1.01756	0.870443	0.984728		428390432	481999232	405358784	499824160	0	459264256	604000580	636793980	560075010	0	453893152	5.65033e+08	1.24486	0.0479817	0.0874767	-1.04816	0.645371	0.918952		1.19416	0.171683	0.413252		529709952	364472352
spd_0043|spd_rs00225	0	258840112	262566912	262883648	203546816	0	272901280	257142800	278834112	248254688	0	246959372	264283220	1.07015	0.328897	0.476376	1.151	0.0969345	0.331779		1.09502	0.24083	0.739653		208008416	233770992	227635856	228738240	0	261552944	297003232	325349440	300470144	0	224538376	296093940	1.31868	0.00186437	0.00810247	1.0465	0.342085	0.738977		1.22682	0.039082	0.198851		234881408	198342912
spd_0044|spd_rs00230	23	NaN	NaN	NaN	NaN	4	NaN	NaN	NaN	NaN	4	#DIV/0!	#DIV/0!	#DIV/0!	#N/A	#N/A	#DIV/0!	#N/A	#N/A		#DIV/0!	#N/A	#N/A		NaN	NaN	NaN	NaN	4	NaN	NaN	NaN	NaN	4	#DIV/0!	#DIV/0!	#DIV/0!	#N/A	#N/A	#DIV/0!	#N/A	#N/A		#DIV/0!	#N/A	#N/A		NaN	NaN
spd_0049|spd_rs00265	23	NaN	NaN	NaN	NaN	4	NaN	NaN	NaN	NaN	4	#DIV/0!	#DIV/0!	#DIV/0!	#N/A	#N/A	#DIV/0!	#N/A	#N/A		#DIV/0!	#N/A	#N/A		NaN	NaN	NaN	NaN	4	159787120	NaN	NaN	NaN	3	#DIV/0!	159787120	#DIV/0!	#N/A	#N/A	#DIV/0!	#N/A	#N/A		#DIV/0!	#N/A	#N/A		NaN	NaN
spd_0050|spd_rs00270	23	NaN	NaN	NaN	NaN	4	NaN	NaN	NaN	NaN	4	#DIV/0!	#DIV/0!	#DIV/0!	#N/A	#N/A	#DIV/0!	#N/A	#N/A		#DIV/0!	#N/A	#N/A		NaN	NaN	NaN	NaN	4	371454208	NaN	NaN	NaN	3	#DIV/0!	371454208	#DIV/0!	#N/A	#N/A	#DIV/0!	#N/A	#N/A		#DIV/0!	#N/A	#N/A		NaN	NaN
spd_0051|spd_rs00275	8	23607848	26496830	12217444	NaN	1	29115432	42925392	30393682	15856427	0	2.0774e+07	2.95727e+07	1.42354	0.324422	0.472554	-1.74932	0.212346	0.475369		-1.05081	#N/A	#N/A		NaN	10857811	NaN	NaN	3	21115652	23286338	NaN	31565158	1	10857811	2.53224e+07	2.33218	#N/A	#N/A	-3.34694	#N/A	#N/A		-1.22719	#N/A	#N/A		NaN	44275888
spd_0052|spd_rs00280	2	147835200	157358032	66930268	64343556	0	103798144	101586936	70659136	39644128	0	109116764	78922086	-1.38259	0.392845	0.537724	-2.43043	0.0858629	0.316157		-1.14023	0.653459	0.973831		88949088	37519280	77151584	73442304	0	54283312	89633488	29639794	32225112	0	69265564	5.14454e+07	-1.34639	0.316199	0.398171	-3.82876	0.0345947	0.319899		-1.74921	0.141401	0.373833		NaN	387548000
spd_0053|spd_rs00285	23	NaN	10173069	NaN	NaN	3	NaN	NaN	NaN	NaN	4	10173069	#DIV/0!	#DIV/0!	#N/A	#N/A	#DIV/0!	#N/A	#N/A		#DIV/0!	#N/A	#N/A		NaN	NaN	NaN	NaN	4	NaN	NaN	NaN	NaN	4	#DIV/0!	#DIV/0!	#DIV/0!	#N/A	#N/A	#DIV/0!	#N/A	#N/A		#DIV/0!	#N/A	#N/A		NaN	NaN
spd_0054|spd_rs00290	13	23085000	20346124	NaN	NaN	2	20631864	21682204	20718762	NaN	1	21715562	2.10109e+07	-1.03354	#N/A	#N/A	-1.46675	#N/A	#N/A		-1.23584	#N/A	#N/A		14038024	NaN	NaN	NaN	3	NaN	15037397	NaN	NaN	3	14038024	15037397	1.07119	#N/A	#N/A	-2.26893	#N/A	#N/A		-1.72678	#N/A	#N/A		NaN	39549004
spd_0057|spd_rs00305	0	238597824	221244496	116754368	102309128	0	201086032	193339968	162348144	119658568	0	169726454	169108178	-1.00366	0.86102	0.909312	-1.45502	0.426373	0.651036		1.03283	0.914182	0.984728		132784096	100522232	57863720	110608600	0	106784024	157313472	85582872	90550144	0	100444662	110057628	1.0957	0.656907	0.711797	-2.45862	0.135295	0.534381		-1.4877	0.297496	0.534831		34926664	377921952
spd_0058|spd_rs00310	4	48515464	41899248	30226886	25600218	0	48255628	55560084	28798234	36590096	0	36560454	4.2301e+07	1.15702	0.506031	0.64599	-1.53066	0.0891638	0.320662		1.03136	0.886296	0.984728		38665248	NaN	NaN	38197176	2	21556304	37887252	22880882	23987440	0	38431212	2.6578e+07	-1.44598	#N/A	#N/A	-1.45615	#N/A	#N/A		-1.54319	0.0804537	0.286727		NaN	67284376
spd_0059|spd_rs00315	2	88786144	75917768	39891612	41255592	0	82331760	80020736	59464616	47900212	0	61462779	67429331	1.09708	0.608284	0.736042	-1.35075	0.33112	0.575606		1.27677	0.360465	0.863607		43388000	30287648	21517406	45999652	0	60991692	34811884	34728584	41138936	0	3.52982e+07	42917774	1.21586	0.374351	0.45672	-2.35198	0.0262917	0.303304		-1.23055	0.480508	0.708071		NaN	92486080
spd_0060|spd_rs00320	13	23251950	25443128	14873261	NaN	1	NaN	27577604	NaN	NaN	3	2.11894e+07	27577604	1.30148	#N/A	#N/A	-1.36351	0.236306	0.496364		1.16541	#N/A	#N/A		14761154	NaN	NaN	NaN	3	NaN	18985744	NaN	NaN	3	14761154	18985744	1.2862	#N/A	#N/A	-1.9573	#N/A	#N/A		-1.24638	#N/A	#N/A		NaN	30678292
spd_0062|spd_rs00330	0	1224697730	1286091900	1025761540	887325440	0	1087669890	1135961600	1133743740	927870400	0	1.10597e+09	1.07131e+09	-1.03235	0.810199	0.874789	1.08189	0.644651	0.795062		1.0928	0.38734	0.887008		839743490	826937790	659366780	1043035520	0	1004105980	1167674500	988346620	897011260	0	842270895	1014284590	1.20423	0.122942	0.184414	-1.21369	0.31958	0.725982		1.03463	0.749278	0.88509		649688320	1156228350
spd_0063|spd_rs00335	3	68167320	85473944	139252992	129670624	0	37265356	NaN	44351352	39182440	1	105641220	4.02664e+07	-2.62356	0.0064669	0.0308176	-1.30246	0.661764	0.805199		-1.42572	0.262811	0.758402		20636940	45955380	87590728	48303336	0	48591696	46777424	38829976	28956320	0	50621596	40788854	-1.24106	0.736112	0.776975	-2.71808	0.255393	0.675888		-1.40745	0.227776	0.48365		293245120	NaN
spd_0064|spd_rs00340	0	1801820670	1722576000	1714650750	1478956030	0	1837966340	1877399550	1764885380	1757240060	0	1.6795e+09	1.80937e+09	1.07733	0.144984	0.265862	1.16039	0.0752801	0.296581		1.0697	0.0920522	0.558036		1601352190	1622715140	1669310210	1812316420	0	1719850880	2114481540	1990742270	2028204540	0	1676423490	1.96332e+09	1.17114	0.0254033	0.0541756	1.15827	0.0529525	0.369092		1.16071	0.0339462	0.188575		1269411460	1559178620
spd_0066|spd_rs00350	22	NaN	6893631	NaN	8686421	2	NaN	NaN	NaN	NaN	4	7790026	#DIV/0!	#DIV/0!	#N/A	#N/A	#DIV/0!	#N/A	#N/A		#DIV/0!	#N/A	#N/A		NaN	NaN	NaN	NaN	4	NaN	NaN	NaN	NaN	4	#DIV/0!	#DIV/0!	#DIV/0!	#N/A	#N/A	#DIV/0!	#N/A	#N/A		#DIV/0!	#N/A	#N/A		NaN	NaN
spd_0074|spd_rs00395	15	NaN	84442736	69862408	NaN	2	NaN	NaN	68694232	NaN	3	77152572	68694232	-1.12313	#N/A	#N/A	1.42836	#N/A	#N/A		1.12442	#N/A	#N/A		NaN	51552220	NaN	NaN	3	NaN	91227328	NaN	NaN	3	51552220	91227328	1.76961	#N/A	#N/A	-1.04777	#N/A	#N/A		1.49326	#N/A	#N/A		45483672	62546176
spd_0076|spd_rs00405	20	NaN	15422802	NaN	NaN	3	15923631	NaN	NaN	NaN	3	15422802	15923631	1.03247	#N/A	#N/A	#DIV/0!	#N/A	#N/A		1.18602	#N/A	#N/A		NaN	NaN	NaN	NaN	4	15523784	NaN	NaN	NaN	3	#DIV/0!	15523784	#DIV/0!	#N/A	#N/A	#DIV/0!	#N/A	#N/A		1.15624	#N/A	#N/A		NaN	NaN
spd_0077|spd_rs00410	0	798840510	840824770	835793730	656331780	0	831743810	620622660	677002430	594206270	0	7.82948e+08	6.80894e+08	-1.14988	0.18097	0.307053	1.06021	0.356812	0.598993		-1.04393	0.653594	0.973831		639911490	817374780	649082240	747715520	0	634872770	752993090	735248380	646587010	0	7.13521e+08	6.92425e+08	-1.03047	0.71834	0.763932	-1.03499	0.588585	0.894344		-1.02655	0.702177	0.862005		709811260	734173890
spd_0081|spd_rs00430	0	39866480	33596148	36377072	34514724	0	41448324	37583148	40927368	40434708	0	36088606	40098387	1.11111	0.0499394	0.125173	1.21024	0.104348	0.338602		1.02362	0.767847	0.978212		35049632	32735928	36254980	38247576	0	45066456	39866084	38750376	38771996	0	35572029	40613728	1.14173	0.0344622	0.0682453	1.19291	0.121056	0.514435		1.03677	0.672173	0.843146		38290728	28668350
spd_0082|spd_rs00435	10	NaN	23960644	31629722	NaN	2	18971866	NaN	25044406	22705002	1	27795183	2.22404e+07	-1.24976	#N/A	#N/A	1.61101	#N/A	#N/A		1.12354	#N/A	#N/A		NaN	26141486	28478954	29174120	1	28092462	27118828	27569218	23936768	0	27931520	26679319	-1.04694	0.403034	0.480058	1.61892	#N/A	#N/A		1.34779	#N/A	#N/A		NaN	NaN
spd_0083|spd_rs00440	0	4335414300	5049496100	5100917200	4795151900	0	4332331000	4674282000	5640566800	5039338000	0	4820244875	4921629450	1.02103	0.797667	0.867096	1.06796	0.245862	0.497616		-1.06476	0.335211	0.829595		5339457000	5346191400	4331427300	4744457700	0	6171272700	5948838400	6251170800	5779387900	0	4940383350	6037667450	1.22211	0.00919978	0.0249044	1.09458	0.198893	0.608806		1.15215	0.00254645	0.0792338		4478539300	4069927940
spd_0090|spd_rs00475	0	278798592	248374656	431022112	398329632	0	107205528	75350672	154464416	128943440	0	339131248	116491014	-2.91122	0.00186462	0.0139756	1.81157	0.212825	0.475369		-1.14107	0.558033	0.973831		214668352	301448896	399363104	231031056	0	169894688	88877528	113536312	77812336	0	286627852	112530216	-2.54712	0.00521332	0.0162212	1.53111	0.392757	0.787517		-1.18123	0.508624	0.727097		471568608	17371360
spd_0091|spd_rs00480	0	3906015230	3618915840	3095068160	3407466500	0	3042961150	2708886270	2946788100	3020518910	0	3.50687e+09	2.92979e+09	-1.19697	0.0193334	0.0635173	-1.04074	0.822225	0.91436		-1.17792	0.0214414	0.39079		3825963260	4662902800	4148784380	4900795900	0	4727329300	4017388540	3951393280	3304290820	0	4384611585	4000100485	-1.09613	0.342208	0.423937	1.20135	0.289617	0.709305		1.1591	0.144708	0.377642		2203528450	4558771200
spd_0092|spd_rs00485	5	23932274	24780672	31362994	19260202	0	16858596	14533181	17017696	16425351	0	2.4834e+07	16208706	-1.53214	0.00805782	0.0359575	1.18135	0.492736	0.691621		-1.28798	#N/A	#N/A		16911768	19930124	25025384	22571402	0	17330326	20076396	23017678	NaN	1	2.11097e+07	2.01415e+07	-1.04807	0.736387	0.776975	1.00418	0.985821	0.994604		-1.03649	#N/A	#N/A		28728218	11508177
spd_0093|spd_rs00490	7	19039790	12300288	15268618	NaN	1	20467608	NaN	16272200	NaN	2	15536232	18369904	1.18239	#N/A	#N/A	-1.14181	0.454419	0.667178		-1.22811	#N/A	#N/A		19361188	16762895	NaN	17268272	1	14508261	22863880	23881956	NaN	1	1.77975e+07	2.0418e+07	1.14724	0.523713	0.592216	1.00327	0.978031	0.993806		-1.10492	0.540208	0.748618		18189768	NaN
spd_0094|spd_rs00495	23	NaN	NaN	NaN	NaN	4	NaN	NaN	NaN	NaN	4	#DIV/0!	#DIV/0!	#DIV/0!	#N/A	#N/A	#DIV/0!	#N/A	#N/A		#DIV/0!	#N/A	#N/A		NaN	NaN	NaN	NaN	4	NaN	4207900	NaN	NaN	3	#DIV/0!	4207900	#DIV/0!	#N/A	#N/A	#DIV/0!	#N/A	#N/A		#DIV/0!	#N/A	#N/A		NaN	NaN
spd_0098|spd_rs00515	21	NaN	NaN	13693611	NaN	3	NaN	NaN	NaN	NaN	4	13693611	#DIV/0!	#DIV/0!	#N/A	#N/A	#DIV/0!	#N/A	#N/A		#DIV/0!	#N/A	#N/A		NaN	10922810	NaN	11715115	2	NaN	NaN	NaN	NaN	4	1.1319e+07	#DIV/0!	#DIV/0!	#N/A	#N/A	#DIV/0!	#N/A	#N/A		#DIV/0!	#N/A	#N/A		NaN	NaN
spd_0099|spd_rs00520	0	247427456	285227648	369478176	318216544	0	178158608	176023312	134298688	216335040	0	305087456	176203912	-1.73145	0.00531505	0.0266443	1.02754	0.827047	0.917121		-1.33947	0.0560874	0.499365		275347008	286961568	325486656	316438240	0	180893280	164837952	233782800	203235520	0	301058368	195687388	-1.53847	0.00216346	0.00882306	1.01397	0.884947	0.976663		-1.2061	0.145988	0.378539		349868064	249154720
spd_0101|spd_rs00530	18	NaN	NaN	NaN	NaN	4	NaN	22801182	NaN	NaN	3	#DIV/0!	22801182	#DIV/0!	#N/A	#N/A	#DIV/0!	#N/A	#N/A		1.43525	#N/A	#N/A		14769584	NaN	NaN	NaN	3	NaN	NaN	21591266	21041132	2	14769584	21316199	1.44325	#N/A	#N/A	#DIV/0!	#N/A	#N/A		1.34177	#N/A	#N/A		NaN	NaN
spd_0102|spd_rs00535	5	56511484	46796844	46162920	46625544	0	59573424	53461620	42903248	50293388	0	49024198	51557920	1.05168	0.595607	0.727909	1.55692	0.00634856	0.118507		1.13308	0.254941	0.748651		NaN	38703048	33234036	35065296	1	NaN	NaN	65248844	62717956	2	35667460	63983400	1.79389	#N/A	#N/A	1.13273	0.288845	0.709305		1.40615	#N/A	#N/A		37217516	30275978
spd_0103|spd_rs00540	23	NaN	NaN	NaN	NaN	4	NaN	NaN	NaN	18941082	3	#DIV/0!	18941082	#DIV/0!	#N/A	#N/A	#DIV/0!	#N/A	#N/A		#DIV/0!	#N/A	#N/A		NaN	NaN	NaN	NaN	4	NaN	NaN	NaN	NaN	4	#DIV/0!	#DIV/0!	#DIV/0!	#N/A	#N/A	#DIV/0!	#N/A	#N/A		#DIV/0!	#N/A	#N/A		NaN	NaN
spd_0104|spd_rs00545	3	205295696	155782352	166534128	180719776	0	NaN	NaN	128602976	108913264	2	177082988	118758120	-1.49112	#N/A	#N/A	1.09041	0.285486	0.52417		1.34289	#N/A	#N/A		206875072	186321392	236601616	259800192	0	90418016	166066704	99223808	100175608	0	222399568	113971034	-1.95137	0.00440769	0.0142894	1.36945	0.013806	0.235902		1.28876	0.272624	0.517835		146941920	175354720
spd_0108|spd_rs00565	6	22071872	20192854	20562188	20123136	0	14452250	NaN	17795080	NaN	2	2.07375e+07	16123665	-1.28615	#N/A	#N/A	1.04879	#N/A	#N/A		-1.26025	#N/A	#N/A		21121218	21901754	24566008	27416958	0	NaN	24238900	20527992	18947156	1	2.37515e+07	21238016	-1.11835	0.281119	0.365727	1.20122	#N/A	#N/A		1.04518	0.749444	0.88509		22451996	NaN
spd_0109|spd_rs00570	15	NaN	NaN	NaN	NaN	4	NaN	NaN	NaN	NaN	4	#DIV/0!	#DIV/0!	#DIV/0!	#N/A	#N/A	#DIV/0!	#N/A	#N/A		#DIV/0!	#N/A	#N/A		2046835070	2383501310	2290745090	2566869500	0	2177252350	1920105980	2043969410	2459323900	0	2.32199e+09	2150162910	-1.07991	0.314447	0.397865	363.515	#N/A	#N/A	x	#DIV/0!	#N/A	#N/A	x	NaN	NaN
spd_0110|spd_rs00575	16	NaN	NaN	NaN	NaN	4	NaN	NaN	NaN	NaN	4	#DIV/0!	#DIV/0!	#DIV/0!	#N/A	#N/A	#DIV/0!	#N/A	#N/A		#DIV/0!	#N/A	#N/A		171647040	215256048	197223248	209872112	0	168564320	177207360	186178656	222009552	0	198499612	188489972	-1.0531	0.520742	0.590517	#DIV/0!	#N/A	#N/A	x	#DIV/0!	#N/A	#N/A	x	NaN	NaN
spd_0111|spd_rs00580	16	NaN	NaN	NaN	NaN	4	NaN	NaN	NaN	NaN	4	#DIV/0!	#DIV/0!	#DIV/0!	#N/A	#N/A	#DIV/0!	#N/A	#N/A		#DIV/0!	#N/A	#N/A		1403427840	1725729790	1642190720	1765765380	0	1409020160	1432122370	1536089860	1637401600	0	1.63428e+09	1.50366e+09	-1.08687	0.239504	0.322008	#DIV/0!	#N/A	#N/A	x	#DIV/0!	#N/A	#N/A	x	NaN	NaN
spd_0114|spd_rs00600	9	20656616	NaN	NaN	NaN	3	170279392	136102864	224472384	171995664	0	20656616	175712576	8.50636	#N/A	#N/A	-4.09493	#N/A	#N/A	x	1.17452	0.347974	0.847849		NaN	NaN	NaN	NaN	4	NaN	NaN	44631308	46093992	2	#DIV/0!	45362650	#DIV/0!	#N/A	#N/A	#DIV/0!	#N/A	#N/A	x	-3.29794	#N/A	#N/A		40883444	90295488
spd_0115|spd_rs00605	11	13189788	NaN	NaN	NaN	3	63335568	58935592	77255336	65145760	0	13189788	66168064	5.01661	#N/A	#N/A	-2.69548	#N/A	#N/A	x	1.00836	0.913395	0.984728		NaN	NaN	NaN	NaN	4	NaN	NaN	NaN	NaN	4	#DIV/0!	#DIV/0!	#DIV/0!	#N/A	#N/A	#DIV/0!	#N/A	#N/A	x	#DIV/0!	#N/A	#N/A	x	17384164	39447784
spd_0126|spd_rs00685	0	2684046850	3119824380	3400820990	3048893950	0	7826645500	5269776900	6264665600	5901724700	0	3.0634e+09	6315703175	2.06167	0.000306833	0.00455528	1.04774	0.660246	0.805199		-1.01088	0.930257	0.987041		3163736320	2655414530	2549488900	2632192510	0	7375527400	6462917600	6762164700	6723297800	0	2750208065	6830976875	2.4838	3.44101e-06	0.000230548	-1.06312	0.581762	0.891355		1.06995	0.451848	0.687402		3409509890	2422862850
spd_0127|spd_rs00690	0	161609728	211243488	257506144	168952672	0	119820272	130981056	130076456	113999736	0	199828008	123719380	-1.61517	0.00631525	0.0302818	1.40012	0.134452	0.385559		1.10647	0.425581	0.918173		140577200	144849920	148722480	133418336	0	155962384	153147568	166318144	172413136	0	141891984	161960308	1.14143	0.0107003	0.0275084	-1.00585	0.97431	0.993806		1.44847	0.0117855	0.136145		188851392	104355784
spd_0128|spd_rs00695	23	NaN	NaN	NaN	NaN	4	NaN	NaN	NaN	NaN	4	#DIV/0!	#DIV/0!	#DIV/0!	#N/A	#N/A	#DIV/0!	#N/A	#N/A		#DIV/0!	#N/A	#N/A		NaN	NaN	NaN	NaN	4	12095955	NaN	NaN	NaN	3	#DIV/0!	12095955	#DIV/0!	#N/A	#N/A	#DIV/0!	#N/A	#N/A		#DIV/0!	#N/A	#N/A		NaN	NaN
spd_0129|spd_rs00700	0	698723010	628167810	739688830	595332100	0	358912736	306311392	428471328	357740320	0	6.65478e+08	362858944	-1.83399	0.000358391	0.00494016	1.1929	0.0673428	0.280834		-1.13931	0.204232	0.687619		508243520	596948800	588948990	561355520	0	526110496	505525408	406207072	388755776	0	5.63874e+08	456649688	-1.23481	0.0419745	0.0788492	1.01077	0.887469	0.976663		1.10459	0.350931	0.581694		641576000	469099168
spd_0130|spd_rs00705	0	935094980	968716100	954813380	859466370	0	1042950780	1081525120	1360909060	1244490750	0	9.29523e+08	1.18247e+09	1.27212	0.0128323	0.0489646	1.1525	0.00672486	0.119825		1.01554	0.841213	0.984728		804954370	846142460	829314560	921158780	0	1218741890	1477060610	1414833540	1297617790	0	8.50393e+08	1.35206e+09	1.58993	0.000112165	0.00139183	1.05439	0.206033	0.608806		1.1612	0.0431982	0.202008		768341570	797473470
spd_0131|spd_rs00710	0	1739773950	1795252740	1615391100	1930709890	0	1983991040	1804624130	1815794050	2037006340	0	1770281920	1910353890	1.07912	0.161494	0.283349	1.09796	0.193419	0.453833		1.21728	0.00265196	0.189736		1951296510	1655315070	1615809790	1741555200	0	1218503810	1496016260	1397547780	1659285500	0	1.74099e+09	1.44284e+09	-1.20665	0.0476801	0.0872188	1.0798	0.3016	0.725865		-1.08769	0.249297	0.507648		1850455550	1540501500
spd_0134|spd_rs00730	4	43526420	55787048	51695624	52704364	0	43057608	NaN	53158716	48007460	1	50928364	4.80746e+07	-1.05936	0.512696	0.649065	1.19433	0.152198	0.404486		-1.02472	0.848163	0.984728		NaN	46177976	40130108	44791984	1	57548448	51878484	NaN	56209132	1	4.37e+07	5.5212e+07	1.26343	0.0114033	0.0289364	1.02482	0.839804	0.976663		1.12077	0.332919	0.570618		46914292	NaN
spd_0136|spd_rs00740	0	62349872	72886336	68388320	46612136	0	60424264	60297484	87366744	73102560	0	62559166	70297763	1.1237	0.406775	0.55287	-1.00865	0.930819	0.967854		-1.01953	0.873531	0.984728		52749172	59968620	51962968	61904104	0	106927624	86145032	81811008	87705152	0	56646216	90647204	1.60023	0.000711222	0.00432647	-1.11393	0.0764308	0.440499		1.26478	0.0469277	0.213284		63527092	66133240
spd_0145|spd_rs00805	16	NaN	NaN	NaN	NaN	4	179851984	140395184	58471716	118024424	0	#DIV/0!	124185827	#DIV/0!	#N/A	#N/A	#DIV/0!	#N/A	#N/A		2.12009	0.0856597	0.548806		NaN	NaN	NaN	NaN	4	41303680	NaN	NaN	NaN	3	#DIV/0!	41303680	#DIV/0!	#N/A	#N/A	#DIV/0!	#N/A	#N/A		-1.41817	#N/A	#N/A		NaN	NaN
spd_0147|spd_rs00815	23	NaN	NaN	NaN	NaN	4	NaN	35184196	NaN	NaN	3	#DIV/0!	35184196	#DIV/0!	#N/A	#N/A	#DIV/0!	#N/A	#N/A		#DIV/0!	#N/A	#N/A		NaN	NaN	NaN	NaN	4	NaN	NaN	NaN	NaN	4	#DIV/0!	#DIV/0!	#DIV/0!	#N/A	#N/A	#DIV/0!	#N/A	#N/A		#DIV/0!	#N/A	#N/A		NaN	NaN
spd_0148|spd_rs00820	21	NaN	NaN	NaN	NaN	4	NaN	15339983	NaN	15764493	2	#DIV/0!	15552238	#DIV/0!	#N/A	#N/A	#DIV/0!	#N/A	#N/A		-1.0538	#N/A	#N/A		NaN	NaN	NaN	NaN	4	NaN	NaN	NaN	NaN	4	#DIV/0!	#DIV/0!	#DIV/0!	#N/A	#N/A	#DIV/0!	#N/A	#N/A		#DIV/0!	#N/A	#N/A		NaN	NaN
spd_0150|spd_rs00830	0	8899715100	8738938900	9796172800	8342864400	0	7615720400	6320475600	8153258000	6908626400	0	8944422800	7249520100	-1.2338	0.0170548	0.0582578	1.20058	0.00934953	0.135741		-1.0209	0.799088	0.978212		8938827800	9880862700	9018719200	9410625500	0	8656392200	7597697500	8776035300	8055343600	0	9312258800	8271367150	-1.12584	0.0259713	0.0548056	1.24996	0.00135701	0.0711074		1.11759	0.125235	0.349363		7702403100	6695966700
spd_0151|spd_rs00835	0	1347429630	1208699390	1396780800	1107376510	0	749830020	715146300	789200260	822096320	0	1.26507e+09	769068225	-1.64494	0.000186976	0.00316121	1.09864	0.147802	0.402349		-1.14923	0.0609432	0.504866		1334113020	1429589890	1338714620	1324003460	0	868548610	837460030	882105220	862963140	0	1.35661e+09	862769250	-1.57238	6.25917e-07	6.29046e-05	1.17813	0.000525785	0.0413267		-1.02442	0.656758	0.834093		1099774460	1153261440
spd_0152|spd_rs00840	0	116884168	110515128	122291328	99027576	0	76852888	67363616	82278080	65705492	0	112179550	73050019	-1.53565	0.000869967	0.00819042	1.26097	0.00825808	0.134882		-1.03813	0.575874	0.973831		91669216	113975208	110414224	116716432	0	87961776	75402312	61608876	63992976	0	108193770	72241485	-1.49767	0.00595576	0.0176695	1.21616	0.0261594	0.303304		-1.04975	0.6043	0.795921		96912144	81546992
spd_0153|spd_rs00845	0	460492224	404135808	456209600	374125344	0	357057536	336164032	375044960	330284704	0	423740744	349637808	-1.21194	0.0168546	0.0580881	1.14686	0.0446303	0.241155		-1.02324	0.632216	0.973831		367787968	425301984	388423840	429339712	0	415544032	378579776	363613792	351287648	0	402713376	377256312	-1.06748	0.255861	0.338342	1.08994	0.0767052	0.440499		1.05449	0.337019	0.573996		358618880	380399776
spd_0155|spd_rs00855	23	NaN	NaN	NaN	NaN	4	NaN	NaN	NaN	NaN	4	#DIV/0!	#DIV/0!	#DIV/0!	#N/A	#N/A	#DIV/0!	#N/A	#N/A		#DIV/0!	#N/A	#N/A		NaN	NaN	NaN	NaN	4	9648375	NaN	NaN	NaN	3	#DIV/0!	9648375	#DIV/0!	#N/A	#N/A	#DIV/0!	#N/A	#N/A		#DIV/0!	#N/A	#N/A		NaN	NaN
spd_0158|spd_rs00870	22	NaN	NaN	NaN	NaN	4	NaN	NaN	NaN	NaN	4	#DIV/0!	#DIV/0!	#DIV/0!	#N/A	#N/A	#DIV/0!	#N/A	#N/A		#DIV/0!	#N/A	#N/A		NaN	NaN	NaN	NaN	4	NaN	24422612	NaN	NaN	3	#DIV/0!	24422612	#DIV/0!	#N/A	#N/A	#DIV/0!	#N/A	#N/A		-1.13351	#N/A	#N/A		NaN	NaN
spd_0159|spd_rs00875	0	59614904	60049004	71238616	73632128	0	96356072	86624392	80436328	88123496	0	66133663	87885072	1.3289	0.00512598	0.0260346	-1.06037	0.546461	0.741221		1.02597	0.81127	0.98226		65760560	63442124	62004504	73153712	0	66486196	63113776	101855424	103811816	0	66090225	83816803	1.26822	0.175681	0.247369	-1.06106	0.500434	0.848691		-1.02199	0.897965	0.959018		58557420	81067872
spd_0160|spd_rs00880	0	154134400	140968240	199086464	172291264	0	198247120	178511056	236677488	132926464	0	166620092	186590532	1.11986	0.506249	0.64599	1.26309	0.0931202	0.328857		1.04465	0.799134	0.978212		126910768	120110840	97334208	104985336	0	147862160	93093792	204023856	120708672	0	112335288	141422120	1.25893	0.312854	0.396742	-1.17429	0.205718	0.608806		-1.26299	0.28265	0.524278		152655344	128400376
spd_0161|spd_rs00885	1	177714736	190640960	153865904	198638864	0	164326928	114396200	NaN	139075760	1	180215116	139266296	-1.29403	0.0613832	0.145809	-1.39312	0.117994	0.364202		-1.35052	0.0154896	0.38719		232821712	248031280	248307024	259730608	0	145605408	116751032	161244608	136004576	0	247222656	139901406	-1.76712	0.000195206	0.00203826	-1.01553	0.922829	0.984184		-1.34439	0.00403376	0.0862209		144941872	290531936
spd_0165|spd_rs00900	0	83936744	104794168	92981528	78133376	0	87839104	79867568	109333568	95145720	0	89961454	93046490	1.03429	0.730947	0.824987	1.14396	0.163704	0.418432		1.1003	0.281033	0.78064		72741712	84799328	74499648	83287608	0	106045136	116629576	89337264	85487928	0	78832074	99374976	1.26059	0.0337787	0.0670569	1.00243	0.971503	0.993806		1.17513	0.115995	0.335277		88330120	68134472
spd_0167|spd_rs00910	23	NaN	NaN	NaN	NaN	4	NaN	NaN	NaN	NaN	4	#DIV/0!	#DIV/0!	#DIV/0!	#N/A	#N/A	#DIV/0!	#N/A	#N/A		#DIV/0!	#N/A	#N/A		NaN	NaN	NaN	NaN	4	NaN	NaN	NaN	NaN	4	#DIV/0!	#DIV/0!	#DIV/0!	#N/A	#N/A	#DIV/0!	#N/A	#N/A		#DIV/0!	#N/A	#N/A		NaN	NaN
spd_0170|spd_rs00925	4	NaN	42050412	27302208	NaN	2	81038856	56980512	71137400	57850824	0	34676310	66751898	1.925	#N/A	#N/A	1.15449	#N/A	#N/A		1.03214	0.791049	0.978212		27529986	30118258	NaN	22814530	1	71454512	79348376	53530460	62130512	0	2.68209e+07	66615965	2.48373	0.000703381	0.00431693	-1.11987	0.285243	0.706473		1.03004	0.801292	0.912165		32629352	27452594
spd_0173|spd_rs00940	2	122627200	138277904	117966128	106901096	0	80713320	NaN	80961840	NaN	2	121443082	80837580	-1.50231	#N/A	#N/A	1.05808	0.451285	0.667178		1.03203	#N/A	#N/A		119988520	119667504	121778424	131975384	0	74850240	105492360	84943672	83357136	0	123352458	87160852	-1.41523	0.00334984	0.0115647	1.07471	0.195179	0.608806		1.11275	0.330152	0.570618		109282920	103290640
spd_0174|spd_rs00945	3	67168936	58579412	67334112	74672032	0	43155956	50043204	NaN	NaN	2	66938623	46599580	-1.43646	#N/A	#N/A	1.12731	0.159484	0.414025		-1.3192	#N/A	#N/A		57375452	63396860	67963368	57157396	0	62779272	48817148	72853448	65166652	0	61473269	62404130	1.01514	0.940639	0.951816	1.03527	0.614973	0.903493		1.01513	0.889185	0.959018		54788744	NaN
spd_0175|spd_rs00950	3	67256016	80621296	69004768	60502400	0	69046680	34660320	NaN	43182312	1	69346120	48963104	-1.41629	0.0904416	0.191816	-1.1552	0.103212	0.338569		-1.44883	0.172218	0.664389		67646152	82564680	78395976	86480800	0	NaN	76786760	72135896	58759200	1	78771902	6.92273e+07	-1.13787	0.214535	0.292349	-1.01697	0.81648	0.976663		-1.02473	0.870788	0.956793		86316216	70473416
spd_0176|spd_rs00955	0	136611600	117621840	148616064	115243624	0	84973432	76618912	108681520	89790400	0	129523282	90016066	-1.43889	0.00852161	0.0367524	1.15241	0.101115	0.333084		-1.07122	0.445413	0.922941		103803152	113000304	113024624	116963248	0	137789904	115340840	104701928	119706664	0	111697832	119384834	1.06882	0.354042	0.43658	-1.00622	0.888988	0.976663		1.23808	0.027693	0.174896		102162304	112175536
spd_0177|spd_rs00960	0	561669950	503331072	471980928	417502304	0	573536580	478549504	613844350	499930656	0	4.88621e+08	5.41465e+08	1.10815	0.269635	0.412194	1.17109	0.0809008	0.307894		1.15503	0.107967	0.569388		397049376	475095264	461904000	491671680	0	529530848	679877760	575571650	524000544	0	456430080	5.77245e+08	1.2647	0.0227669	0.0494717	1.09393	0.183881	0.599059		1.23135	0.0427098	0.202008		453891360	384981344
spd_0178|spd_rs00965	18	21160562	NaN	NaN	NaN	3	NaN	NaN	25455618	NaN	3	21160562	25455618	1.20297	#N/A	#N/A	#DIV/0!	#N/A	#N/A		1.14541	#N/A	#N/A		NaN	NaN	NaN	NaN	4	22165614	NaN	21321410	23600436	1	#DIV/0!	2.23625e+07	#DIV/0!	#N/A	#N/A	#DIV/0!	#N/A	#N/A		1.00623	#N/A	#N/A		NaN	NaN
spd_0179|spd_rs00970	0	408974528	378902496	417812288	383013248	0	365595360	280244096	347412832	300581664	0	397175640	323458488	-1.2279	0.0194172	0.0635173	1.04827	0.400603	0.63052		-1.10509	0.307473	0.812017		368573824	416487712	395138464	436040992	0	363140608	329617408	324876832	330255712	0	404060248	336972640	-1.19909	0.00647469	0.0189987	1.06644	0.314842	0.725982		-1.06077	0.439393	0.675797		342460704	383001472
spd_0180|spd_rs00975	0	766272450	690713980	692907650	655460350	0	912838400	651548480	667919620	670505980	0	7.01339e+08	725703120	1.03474	0.776779	0.849395	1.07325	0.165272	0.418432		1.15913	0.193013	0.683809		733429440	678453500	638409730	782898300	0	622994370	723656320	630366270	661202430	0	7.08298e+08	6.59555e+08	-1.0739	0.258038	0.34066	1.0839	0.189572	0.599059		1.05347	0.377525	0.607193		705293060	642795840
spd_0181|spd_rs00980	0	406160704	408412704	362719008	377952640	0	482069088	407430048	420654176	324390656	0	388811264	408635992	1.05099	0.653873	0.769496	1.21446	0.00119578	0.107713		1.18953	0.21401	0.701511		323856864	313532512	285093632	360417280	0	285093632	355163552	392315584	297901984	0	320725072	332618688	1.03708	0.735848	0.776975	1.00179	0.972864	0.993806		-1.0328	0.804093	0.913639		313375584	319446656
spd_0183|spd_rs00990	0	29704594	24824624	26746360	27344296	0	27738338	27673208	33452630	30740468	0	2.7155e+07	29901161	1.10113	0.155724	0.276365	1.01153	0.873638	0.933075		1.06009	0.28372	0.780725		28508800	35002060	26276186	33396078	0	37834292	39532592	39869588	31491424	0	30795781	37181974	1.20737	0.0703059	0.117762	1.14715	0.176244	0.584505		1.31822	0.00404993	0.0862209		24861366	30915698
spd_0184|spd_rs00995	1	62102140	54066620	51056912	53361632	0	54646180	40514744	48250332	34584028	0	55146826	44498821	-1.23929	0.0820484	0.179947	1.08901	0.148545	0.402533		-1.17446	0.144729	0.628468		63544392	57329296	57618372	NaN	1	52255844	37708180	52781848	42880452	0	5.94974e+07	46406581	-1.28209	0.0505194	0.0908671	1.17492	0.0112608	0.215446		-1.12618	0.190707	0.436161		47882860	52080916
spd_0186|spd_rs01010	1	32729316	36819404	37725696	26953960	0	29587966	32018440	31054536	32338960	0	33557094	3.125e+07	-1.07383	0.455345	0.601929	1.1273	0.262582	0.509565		-1.18443	0.165983	0.653145		28259640	33161392	27012294	39831784	0	51992188	36893700	49894196	41128548	0	3.20663e+07	44977158	1.40263	0.0292915	0.0604254	1.07722	0.543113	0.864099		1.21515	0.167822	0.409976		30331076	NaN
spd_0187|spd_rs01015	0	190785856	195271952	197045760	148010288	0	150079376	121498488	213334240	148574944	0	182778464	158371762	-1.15411	0.288413	0.43318	1.27346	0.0224944	0.197159		-1.23707	0.152272	0.632024		138844448	168594304	145530928	163363408	0	175702784	252136736	219444064	175649536	0	154083272	205733280	1.33521	0.0312538	0.0632512	1.07353	0.281732	0.703007		1.0501	0.673443	0.843367		142302816	134160448
spd_0189|spd_rs01025	23	NaN	NaN	NaN	NaN	4	NaN	NaN	NaN	NaN	4	#DIV/0!	#DIV/0!	#DIV/0!	#N/A	#N/A	#DIV/0!	#N/A	#N/A		#DIV/0!	#N/A	#N/A		NaN	NaN	NaN	NaN	4	NaN	NaN	NaN	NaN	4	#DIV/0!	#DIV/0!	#DIV/0!	#N/A	#N/A	#DIV/0!	#N/A	#N/A		#DIV/0!	#N/A	#N/A		NaN	NaN
spd_0191|spd_rs01035	11	22503378	26189174	29719960	17242526	0	NaN	31702352	NaN	NaN	3	2.39138e+07	31702352	1.3257	#N/A	#N/A	1.04872	#N/A	#N/A		-1.04789	#N/A	#N/A		22245216	22148950	19398594	24387884	0	NaN	NaN	NaN	NaN	4	22045161	#DIV/0!	#DIV/0!	#N/A	#N/A	-1.03437	#N/A	#N/A		#DIV/0!	#N/A	#N/A		22228834	NaN
spd_0192|spd_rs01040	0	6003272200	5461864400	5733993500	6149925400	0	4383845400	4565503500	4914320400	4447140400	0	5837263875	4577702425	-1.27515	0.000555203	0.0061231	1.21013	0.00240268	0.107713		1.13373	0.0344533	0.428694		4970124300	5424678900	5271096300	5764950500	0	3843537410	4050615810	4550430200	4053997310	0	5357712500	4.12465e+09	-1.29895	0.00143335	0.00681902	1.11072	0.0454745	0.369092		1.02152	0.704906	0.864044		4470580700	4804099600
spd_0193|spd_rs01045	0	4320293900	3926232580	4377919500	4785295400	0	2503997950	2951703550	2623191040	3491596540	0	4352435345	2892622270	-1.50467	0.00268847	0.0172512	1.03899	0.461068	0.671891		-1.08785	0.388267	0.887008		4420851200	4694619100	4221653250	3823376380	0	2863528700	3868652290	3775553280	2927535620	0	4.29012e+09	3.35882e+09	-1.27727	0.0330938	0.06586	1.02412	0.653399	0.922033		1.0674	0.523196	0.736114		3959540740	4064694020
spd_0194|spd_rs01050	0	8720076800	8097819600	10013074400	9599493100	0	7073916400	8013001700	7037104100	7707597300	0	9107615975	7457904875	-1.2212	0.0138388	0.0506331	1.09319	0.194497	0.453833		1.02755	0.634109	0.973831		8327471600	8660746200	8404389900	8367707100	0	6670358000	7177232900	7432448500	7574592000	0	8440078700	7213657850	-1.17001	0.00169915	0.00759858	1.01306	0.745295	0.961908		-1.00614	0.909945	0.964373		8005280800	8507014100
spd_0195|spd_rs01055	0	4953693200	4883886100	5176474600	5929406500	0	4315998700	4222979070	4139247870	4388700200	0	5235865100	4266731460	-1.22714	0.00463672	0.0252081	1.20033	0.0234673	0.197159		1.04547	0.382673	0.887008		4962817500	4954128400	4871044100	5071676400	0	3650642940	3524954110	3996034820	3919926530	0	4964916600	3772889600	-1.31595	0.000105753	0.00139183	1.13822	0.0115124	0.215446		-1.08171	0.209786	0.457587		3980742910	4672568300
spd_0197|spd_rs01065	0	631539840	773905790	822052990	920982780	0	543795330	449595072	659607230	581318080	0	787120350	558578928	-1.40915	0.0224307	0.0718527	1.2919	0.0461621	0.241155		1.2148	0.08445	0.548806		690295490	627449540	701069890	675136320	0	583205310	665121150	572636800	585322240	0	673487810	601571375	-1.11955	0.0359159	0.0700883	1.10539	0.167625	0.57438		1.3083	0.00275194	0.0824562		506125216	601494980
spd_0198|spd_rs01070	0	5230234100	5530148900	5398701600	5239246300	0	4814005200	3748267780	4643060200	3973703680	0	5349582725	4294759215	-1.24561	0.0107935	0.0436259	1.09501	0.0970527	0.331779		-1.0032	0.972789	0.994963		4510120400	4968106000	5181899300	4856028200	0	3953641220	4297066000	4231955970	3638422020	0	4879038475	4.03027e+09	-1.2106	0.00700891	0.0202734	-1.00131	0.981606	0.993806		-1.06904	0.42625	0.660606		4666242000	4939550700
spd_0199|spd_rs01075	0	5652929500	6296786900	5987460600	5257616900	0	4185800190	3624363520	4484286500	4157658370	0	5798698475	4113027145	-1.40984	0.00112633	0.00955523	1.17841	0.0133052	0.168247		-1.09226	0.164589	0.650911		4729572400	5510946300	5286966300	5800340500	0	5153258500	4811616800	5335894000	4095343870	0	5331956375	4.84903e+09	-1.09959	0.2314	0.313208	1.08356	0.159432	0.566569		1.07937	0.303486	0.53984		4640491500	4813962800
spd_0200|spd_rs01080	0	904638910	998795200	1171902590	669457020	0	731820670	793984000	1046803200	942367420	0	936198430	8.78744e+08	-1.06538	0.723163	0.818595	1.2258	0.178101	0.441871		-1.08654	0.610529	0.973831		577706560	858758910	774614780	889168640	0	1430516220	1614327300	1738044160	1423740800	0	7.75062e+08	1551657120	2.00198	0.000662136	0.00410849	1.01482	0.894818	0.976663		1.62513	0.00606609	0.114127		739960130	759376130
spd_0201|spd_rs01085	0	3633144830	4608614900	3624530690	3622143740	0	2989117700	2723032830	2642982910	2285313790	0	3872108540	2.66011e+09	-1.45562	0.00377482	0.0220428	1.2119	0.0628154	0.269111		1.04561	0.685136	0.973831		3440617220	3353368060	3103125500	3613365250	0	2248157180	2377312260	2461939200	2176788480	0	3.37762e+09	2316049280	-1.45835	0.000108251	0.00139183	1.05713	0.392127	0.787517		-1.09846	0.377505	0.607193		2855873790	3089126910
spd_0202|spd_rs01090	0	1170626940	1124658430	1416972670	1195199100	0	897911870	1539558020	1122307200	1369615230	0	1226864285	1232348080	1.00447	0.92863	0.955869	1.29493	0.0365991	0.229107		-1.02226	0.899179	0.984728		1074183170	1024525700	1090305150	1024552640	0	1127155460	979010880	1648506240	1889185790	0	1053391665	1.41096e+09	1.33945	0.150222	0.215676	1.11183	0.250505	0.667447		1.12001	0.586687	0.788287		890532610	978447740
spd_0203|spd_rs01095	0	1945024900	1871143680	1862907140	1697943550	0	1722061700	1876327940	1618974340	1650607230	0	1.84425e+09	1.71699e+09	-1.07412	0.150513	0.270478	1.55471	0.000146954	0.057606		1.30316	0.0149699	0.38719		1187992830	1314856580	1326905340	1576115200	0	1333597570	1321769600	1672630910	1738299900	0	1.35147e+09	1516574495	1.12217	0.273335	0.356756	1.13929	0.147765	0.553064		1.15104	0.235672	0.488294		1230982660	1079076990
spd_0204|spd_rs01100	0	1898305410	2053159810	2445086460	2107315330	0	1854902270	2177586940	2441652480	2388578300	0	2.12597e+09	2.21568e+09	1.0422	0.643338	0.759413	1.14796	0.138124	0.388132		1.01139	0.920173	0.984728		1737639680	1820765060	2175722750	1856193920	0	2292581890	2677830140	2681931780	2265592060	0	1.89758e+09	2.47948e+09	1.30666	0.00745902	0.0212661	1.02464	0.766798	0.964889		1.13181	0.255153	0.510869		1608036740	1753716610
spd_0205|spd_rs01105	0	12766657500	12425710600	12693557200	12575781900	0	12079378400	11435726800	11341844500	11225339900	0	12615426800	11520572400	-1.09503	0.00194556	0.0144419	1.16977	0.000925289	0.107713		1.04155	0.407121	0.89749		10757788700	11835766800	11660370900	12007656400	0	10299869200	9455534100	11120576500	10691260400	0	11565395700	10391810050	-1.11293	0.0440075	0.0817137	1.0724	0.101782	0.483157		-1.06439	0.304263	0.53984		10485678100	10524594200
spd_0206|spd_rs01110	10	409373440	NaN	NaN	NaN	3	353031456	428473216	521372160	516222848	0	409373440	454774920	1.1109	#N/A	#N/A	#DIV/0!	#N/A	#N/A		1.03887	0.735602	0.973831		NaN	NaN	NaN	349081472	3	626521600	681948670	668817860	572584000	0	349081472	6.37468e+08	1.82613	#N/A	#N/A	#DIV/0!	#N/A	#N/A		1.45621	0.00150914	0.0716065		NaN	NaN
spd_0207|spd_rs01115	0	5354862600	5755464200	5939114500	5943563300	0	5395667500	4614092800	4923555800	5070507500	0	5748251150	5000955900	-1.14943	0.0138306	0.0506331	1.14509	0.0109746	0.153645		1.02589	0.807593	0.981159		5260296200	4976874000	5431043600	5352146900	0	3837119740	5102654000	5040157200	5076791300	0	5255090175	4764180560	-1.10304	0.199114	0.274123	1.04685	0.229932	0.647561		-1.0232	0.850421	0.943746		4768459800	5077348400
spd_0208|spd_rs01120	0	6747850800	7357345800	7356295700	6564182500	0	6843623900	5895999000	9033545700	5878959600	0	7006418700	6913032050	-1.01351	0.798582	0.867096	1.20459	0.00507085	0.108923		1.0135	0.922741	0.984728		6400436200	6501306900	6469605400	5889373700	0	8093997600	6880345600	7820941800	7610521600	0	6315180550	7601451650	1.20368	0.00461059	0.0148872	1.08574	0.0769503	0.440499		1.11443	0.232894	0.48777		5432844800	5636542500
spd_0209|spd_rs01125	0	3664747010	3420818940	2621607420	2842054140	0	3037586690	3172871170	2193159170	3557067780	0	3.13731e+09	2.99017e+09	-1.04921	0.690702	0.79466	1.27846	0.0438011	0.241155		1.01535	0.883645	0.984728		3307986180	2775567100	3164556030	3410071550	0	2741548290	3863736580	3938831870	2839995390	0	3164545215	3.34603e+09	1.05735	0.690936	0.742664	1.28956	0.00742515	0.201247		1.13618	0.268746	0.517206		2256495870	2419630340
spd_0210|spd_rs01130	0	8954938400	10065652700	8796660700	8740186100	0	8712114200	8819909600	10639781900	9077411800	0	9139359475	9312304375	1.01892	0.773909	0.847457	1.18603	0.0121202	0.161054		1.07251	0.309806	0.812724		8288321000	8167539700	8026385900	9114343400	0	9955413000	8660023300	8664627200	7498233900	0	8399147500	8694574350	1.03517	0.649833	0.706259	1.08997	0.0982681	0.483037		1.00136	0.985166	0.995717		7319412200	7358913000
spd_0211|spd_rs01135	0	1545017340	1776815620	1773315330	1779357440	0	1237547010	1406880640	1339358590	1410366720	0	1.71863e+09	1348538240	-1.27444	0.0019819	0.0144419	1.07683	0.43885	0.657701		1.0081	0.871873	0.984728		1667569920	1787083390	1575776130	1241382020	0	1551071620	1235290880	1304156540	1286332030	0	1567952865	1.34421e+09	-1.16645	0.16366	0.231659	-1.01789	0.881008	0.976663		1.00486	0.942457	0.973752		1747120770	1451221250
spd_0212|spd_rs01140	0	2191435780	1421903740	1200915840	1846424960	0	1248599420	1598875010	2438464510	1423646980	0	1665170080	1677396480	1.00734	0.997069	0.998362	1.24243	0.245372	0.497616		1.09481	0.617705	0.973831		1619237380	1583914880	1662024060	1698861060	0	1266490750	1548910340	1626871680	1452190340	0	1641009345	1.47362e+09	-1.11359	0.095164	0.150642	1.2244	0.052776	0.369092		-1.03972	0.623588	0.805758		1077272960	1222035460
spd_0213|spd_rs01145	5	109860624	99699392	88991976	NaN	1	83625728	NaN	50308688	NaN	2	9.95173e+07	66967208	-1.48606	#N/A	#N/A	-1.02069	0.879901	0.934746		-1.23852	#N/A	#N/A		102707104	78550552	97610968	160032912	0	109813832	73944200	97298736	56183772	0	109725384	84310135	-1.30145	0.263002	0.345513	1.08023	0.701247	0.940633		1.01652	#N/A	#N/A		100097328	130058176
spd_0214|spd_rs01150	0	1936731140	2044795520	1641959940	1778400510	0	1602097790	1257128060	1902658180	1193829890	0	1.85047e+09	1488928480	-1.24282	0.0989677	0.202124	1.19117	0.0244208	0.201536		-1.03525	0.777526	0.978212		1616523140	1825196540	1733786240	1772190340	0	1716168830	1657155330	1405012860	1207433980	0	1736924065	1496442750	-1.1607	0.113234	0.171774	1.11808	0.027654	0.303304		-1.03005	0.750855	0.88509		1506181890	1543820160
spd_0215|spd_rs01155	0	516724128	657591170	546034180	495482496	0	537446460	425381376	503845312	415930208	0	5.53958e+08	470650839	-1.177	0.115835	0.22327	1.07072	0.461057	0.671891		-1.01994	0.840122	0.984728		606199620	511819616	538787650	567601540	0	473517344	513202784	488185952	409292544	0	5.56102e+08	471049656	-1.18056	0.032708	0.065416	1.07487	0.318408	0.725982		-1.01908	0.829262	0.929187		504662496	542976770
spd_0216|spd_rs01165	0	3156602370	3555451390	3580853500	2836791810	0	2777993980	2519230980	2754588930	2763744000	0	3.28242e+09	2.70389e+09	-1.21396	0.0193705	0.0635173	1.14191	0.132785	0.385559		1.00497	0.920817	0.984728		2722554370	3157094660	2756664580	3435272190	0	2950116100	3516642820	3075900420	2757760260	0	3017896450	3075104900	1.01896	0.805656	0.833651	1.04988	0.555013	0.87423		1.14295	0.0986937	0.314422		2492707330	2842478590
spd_0217|spd_rs01170	0	1656831490	2020247940	2418727170	1984283010	0	1197695100	1281128190	1504400260	1526090880	0	2.02002e+09	1.37733e+09	-1.46662	0.00816892	0.0362437	1.10597	0.312467	0.558027		-1.17986	0.104144	0.569388		1695581310	1858192260	1902039940	2052564740	0	1682673410	2093533570	1915254780	1272048380	0	1.87709e+09	1740877535	-1.07825	0.465661	0.541718	1.02772	0.658482	0.92588		1.07127	0.590747	0.788287		1639149950	1773358210
spd_0218|spd_rs01175	0	5551404500	5516746200	5362464300	4863359500	0	5158477800	4327662100	5147422200	4522298900	0	5323493625	4788965250	-1.11162	0.0955642	0.197228	1.14338	0.0155964	0.180853		-1.00715	0.910495	0.984728		4577650200	4910792700	4879898100	5336737800	0	5204810200	4905123800	4863946800	4160763650	0	4926269700	4.78366e+09	-1.02981	0.605001	0.66816	1.05807	0.220481	0.637125		-1.00827	0.898561	0.959018		4529842700	4581190100
spd_0219|spd_rs01180	0	7569919500	8579446800	8396199400	8860053500	0	8225568300	7101916700	7721352700	7387570700	0	8351404800	7609102100	-1.09755	0.092034	0.192548	-1.01339	0.798212	0.899136		-1.0053	0.944733	0.989086		9055352800	7628742700	8194720800	7223163900	0	7427896300	7563522600	7142831100	6572403700	0	8025495050	7176663425	-1.11828	0.107462	0.165199	-1.05454	0.419862	0.821801		-1.06587	0.421889	0.655102		7866102300	8042476000
spd_0220|spd_rs01185	0	184654672	235232928	147308624	141370928	0	173686528	149702176	182744640	141148832	0	177141788	161820544	-1.09468	0.592017	0.72661	1.15407	0.366459	0.601054		1.18248	0.105088	0.569388		150636720	156106640	119573728	183642928	0	126435104	157149808	123908072	138826464	0	152490004	136579862	-1.11649	0.358438	0.439976	-1.00658	0.955117	0.993806		-1.00197	0.982145	0.994437		120718744	163921472
spd_0222|spd_rs01195	0	313088064	286771328	248291760	285688384	0	261239552	271317856	279142240	254035184	0	283459884	266433708	-1.0639	0.300376	0.446802	1.13283	0.0609555	0.266978		1.18516	0.000449734	0.0707881		277406816	254078144	261636240	317644064	0	225088880	293878816	273453792	228966384	0	277691316	255346968	-1.08751	0.333594	0.413903	1.10977	0.121342	0.514435		1.13584	0.123612	0.346027		253854512	234693232
spd_0230|spd_rs01235	7	NaN	54359240	73334408	38374020	1	NaN	70816176	82214240	58818068	1	5.53559e+07	7.06162e+07	1.27568	0.271413	0.413277	-1.45424	#N/A	#N/A		-1.23389	0.45756	0.922941		NaN	NaN	55637000	39071776	2	110705800	68281552	91978632	95694072	0	47354388	91665014	1.93572	#N/A	#N/A	-1.69996	#N/A	#N/A		1.05202	0.817971	0.924215		NaN	80500560
spd_0231|spd_rs01240	3	238345936	269448768	248908096	205689632	0	242216080	258284256	283342368	294923520	0	240598108	269691556	1.12092	0.158947	0.279516	1.07401	0.358689	0.598993		-1.17619	0.287565	0.784052		194829936	208686912	NaN	224547808	1	315737888	347521952	345196896	313266848	0	2.09355e+08	330430896	1.57833	0.000208597	0.00209845	-1.07004	0.224219	0.645552		1.04169	0.747853	0.88509		213843120	232825792
spd_0235|spd_rs01260	14	30100374	30806998	43691992	NaN	1	44585756	NaN	40055404	NaN	2	3.48665e+07	42320580	1.21379	#N/A	#N/A	1.2168	#N/A	#N/A		#DIV/0!	#N/A	#N/A		NaN	NaN	NaN	NaN	4	33559612	34401148	45448376	46455640	0	#DIV/0!	39966194	#DIV/0!	#N/A	#N/A	#DIV/0!	#N/A	#N/A		#DIV/0!	#N/A	#N/A	x	28654158	NaN
spd_0237|spd_rs01270	6	NaN	45827848	48325616	37576132	1	35698656	36985120	32351994	33774044	0	4.39099e+07	3.47025e+07	-1.26532	0.0250118	0.0772363	1.33961	#N/A	#N/A		1.12238	#N/A	#N/A		NaN	30094624	36498492	39682536	1	29213674	28241060	28937186	32063894	0	3.54252e+07	2.9614e+07	-1.19623	0.0709821	0.118648	1.08076	#N/A	#N/A		-1.04405	#N/A	#N/A		31055184	NaN
spd_0238|spd_rs01275	0	1352047490	1430158210	1434508030	1278433150	0	1135330690	1100061950	1322974590	1273087870	0	1373786720	1207863775	-1.13737	0.0459883	0.117897	-1.01032	0.744841	0.858758		-1.04911	0.450413	0.922941		1285877250	1416194940	1304213890	1352861180	0	1482539260	1539199620	1554740860	1407962370	0	1339786815	1.49611e+09	1.11668	0.0121729	0.0301139	-1.03596	0.215345	0.628761		1.18066	0.00903154	0.128184		1423493890	1366737020
spd_0239|spd_rs01280	22	NaN	NaN	NaN	NaN	4	NaN	NaN	NaN	NaN	4	#DIV/0!	#DIV/0!	#DIV/0!	#N/A	#N/A	#DIV/0!	#N/A	#N/A		#DIV/0!	#N/A	#N/A		NaN	NaN	NaN	NaN	4	47658112	NaN	44213464	NaN	2	#DIV/0!	45935788	#DIV/0!	#N/A	#N/A	#DIV/0!	#N/A	#N/A		#DIV/0!	#N/A	#N/A		NaN	NaN
spd_0240|spd_rs01285	23	NaN	NaN	NaN	NaN	4	NaN	NaN	NaN	NaN	4	#DIV/0!	#DIV/0!	#DIV/0!	#N/A	#N/A	#DIV/0!	#N/A	#N/A		#DIV/0!	#N/A	#N/A		NaN	36755060	NaN	NaN	3	NaN	NaN	NaN	NaN	4	36755060	#DIV/0!	#DIV/0!	#N/A	#N/A	#DIV/0!	#N/A	#N/A		#DIV/0!	#N/A	#N/A		NaN	NaN
spd_0241|spd_rs01295	0	75543848	67804392	54472636	72824656	0	54316580	44326328	67975088	55291168	0	67661383	55477291	-1.21962	0.126367	0.239106	1.24536	0.0658077	0.277383		-1.05994	0.677268	0.973831		45791484	51420224	51516516	69169984	0	59354964	51213780	52025708	43386096	0	54474552	51495137	-1.05786	0.66076	0.715008	1.00264	0.982426	0.993806		-1.1419	0.317882	0.557844		61836308	57524316
spd_0243|spd_rs01305	0	119928992	137184560	143525168	136080448	0	125306288	131946696	151605712	125235320	0	134179792	133523504	-1.00492	0.924786	0.953183	1.28391	0.00247654	0.107713		1.24392	0.0206933	0.39079		107043920	119805544	114279200	136155776	0	118513976	132083528	142304688	144931040	0	119321110	134458308	1.12686	0.12898	0.191199	1.14173	0.0773395	0.440499		1.25263	0.0165099	0.146448		102699216	96326352
spd_0245|spd_rs01315	0	219374688	262202768	279728256	197490640	0	274452992	203505248	271609952	255731072	0	239699088	251324816	1.0485	0.655098	0.769765	-1.04987	0.589102	0.76593		-1.21873	0.0534434	0.499365		250627536	252886416	243335616	262616496	0	362012416	271152864	389891968	322020864	0	252366516	336269528	1.33246	0.01368	0.0323492	1.00283	0.944501	0.992484		1.09785	0.361137	0.590221		254947216	227928976
spd_0246|spd_rs01320	0	3244583420	3118536700	3413787650	2969490940	0	3158668800	3311692800	3745059070	3604465660	0	3.1866e+09	3.45497e+09	1.08422	0.152845	0.272508	1.11757	0.0139185	0.170502		1.03439	0.623168	0.973831		2942959870	3196684030	3051653380	3157864190	0	3796378880	4255990530	4053872640	3895393790	0	3.08729e+09	4000408960	1.29577	0.000163775	0.00188107	1.08274	0.0091713	0.206019		1.19769	0.0175555	0.149446		2923193090	2849553150
spd_0247|spd_rs01325	14	20343756	20436172	24662300	NaN	1	NaN	NaN	13681664	NaN	3	21814076	13681664	-1.5944	#N/A	#N/A	1.21071	#N/A	#N/A		-1.13197	#N/A	#N/A		NaN	19554894	19060978	NaN	2	14155498	NaN	13989187	NaN	2	19307936	1.40723e+07	-1.37205	#N/A	#N/A	1.07162	#N/A	#N/A		-1.10055	#N/A	#N/A		18017534	NaN
spd_0248|spd_rs01330	0	1857466110	1852708100	2021468290	1545733380	0	1128740740	1124937470	1219178240	1107009410	0	1819343970	1144966465	-1.58899	0.000272394	0.00420576	-1.02036	0.831035	0.918944		-1.17488	0.0021833	0.173911		1619614340	1844500100	1718291840	1741157500	0	1375169410	1550080900	1344447490	1311324290	0	1730890945	1.39526e+09	-1.24055	0.00318381	0.0112271	-1.07251	0.407971	0.809761		1.03721	0.443732	0.679884		2199177980	1583268100
spd_0249|spd_rs01335	0	806536130	816160510	710304000	705640060	0	664547390	642056580	706129860	611131580	0	759660175	6.55966e+08	-1.15808	0.0262993	0.0796198	1.11025	0.0818304	0.308438		-1.03704	0.548627	0.970268		710463100	665582850	651212350	670589950	0	756033410	714024380	685519040	603486140	0	6.74462e+08	6.89766e+08	1.02269	0.715899	0.763932	-1.01448	0.696987	0.940633		1.01397	0.842608	0.937648		697792260	657676350
spd_0250|spd_rs01340	0	18169428	20748106	23605930	21624196	0	23258256	21221730	21410390	21563050	0	21036915	2.18634e+07	1.03929	0.496703	0.639091	1.11668	0.20328	0.461947		1.23268	0.0650326	0.527636		17562756	15037463	19210422	14511958	0	17740106	54332448	18982200	20879876	0	1.65806e+07	2.79837e+07	1.68773	0.179424	0.251318	-1.13619	0.187987	0.599059		1.57775	0.297434	0.534831		21151014	16074454
spd_0251|spd_rs01345	0	601229570	387166944	485615616	372317376	0	409970784	618876540	522175328	757480830	0	4.61582e+08	5.77126e+08	1.25032	0.251252	0.389491	-1.03152	0.890717	0.943679		-1.04893	0.723412	0.973831		340585824	559111620	648381380	623261250	0	843878720	1446515710	1419937920	863861820	0	5.42835e+08	1.14355e+09	2.10662	0.0125468	0.0304226	1.14009	0.571161	0.883726		1.88903	0.0187191	0.149938		372406496	510841632
spd_0252|spd_rs01350	0	4633058800	6715374600	6985818600	5245566000	0	3986332670	4192542980	4861544400	4264700420	0	5894954500	4.32628e+09	-1.36259	0.0321853	0.0916866	1.07759	0.580055	0.76209		-1.04599	0.577409	0.973831		5614282800	6179070000	5837370400	5566016000	0	5435816400	6448302100	5698395100	5603739600	0	5799184800	5796563300	-1.00045	0.969902	0.973534	1.06008	0.512813	0.848691		1.28094	0.0122163	0.136841		5882588200	4288987140
spd_0255|spd_rs01365	23	NaN	NaN	NaN	NaN	4	NaN	NaN	NaN	NaN	4	#DIV/0!	#DIV/0!	#DIV/0!	#N/A	#N/A	#DIV/0!	#N/A	#N/A		#DIV/0!	#N/A	#N/A		NaN	NaN	NaN	NaN	4	NaN	NaN	NaN	NaN	4	#DIV/0!	#DIV/0!	#DIV/0!	#N/A	#N/A	#DIV/0!	#N/A	#N/A		#DIV/0!	#N/A	#N/A		NaN	NaN
spd_0258|spd_rs01380	0	1471317760	1564577150	1581061890	1207444610	0	1335402750	1257713540	1518255870	1275539200	0	1.4561e+09	1346727840	-1.08121	0.359533	0.504653	1.0863	0.262228	0.509565		-1.05661	0.476713	0.937995		1264145660	1504634750	1449129090	1452085120	0	1651792900	1785294850	1659948800	1467626240	0	1417498655	1.64117e+09	1.15779	0.0396855	0.0759121	1.0575	0.272105	0.695211		1.15334	0.0808493	0.286873		1443216000	1327461890
spd_0260|spd_rs01390	10	14975659	9765524	11294969	12499231	0	NaN	12963475	NaN	13571518	2	1.21338e+07	1.32675e+07	1.09343	#N/A	#N/A	1.15127	0.229785	0.490877		1.02135	#N/A	#N/A		NaN	NaN	NaN	NaN	4	12253931	NaN	NaN	NaN	3	#DIV/0!	12253931	#DIV/0!	#N/A	#N/A	#DIV/0!	#N/A	#N/A	x	-1.06008	#N/A	#N/A		9319892	11252463
spd_0261|spd_rs01400	0	3801651200	4191429120	4658061800	3574215170	0	3153187070	3274135550	3608274940	3375969540	0	4.05634e+09	3352891775	-1.2098	0.0277463	0.0822465	1.10137	0.384203	0.615982		-1.01949	0.756148	0.978212		3308073220	3688118780	3597175300	3681257220	0	3779518210	3430048510	3283956990	3252108800	0	3568656130	3.43641e+09	-1.03848	0.402221	0.480058	-1.03204	0.741813	0.961908		1.00532	0.934984	0.970584		4460392400	3119146240
spd_0262|spd_rs01405	0	2216213500	2422006530	2609385470	2191310850	0	3060505090	2291726340	2691584000	2990187780	0	2.35973e+09	2.7585e+09	1.16899	0.097337	0.199851	1.11802	0.171739	0.431549		-1.12194	0.435964	0.918173		2272762370	2222480640	2542936060	2529413890	0	2976835840	2707785980	4317505500	4089242110	0	2391898240	3.52284e+09	1.47282	0.0221636	0.0484227	1.13326	0.114502	0.514435		1.13828	0.458116	0.688964		1848234240	2136506880
spd_0263|spd_rs01410	0	176706864	176363008	199192736	235107952	0	252377136	240821248	245650112	302604256	0	196842640	260363188	1.3227	0.016504	0.0574647	-1.03415	0.800693	0.899942		-1.15081	0.202259	0.687619		213881632	226945584	241222960	258119824	0	313932096	255191424	381758752	358325248	0	235042500	327301880	1.39252	0.016498	0.037683	1.15463	0.227388	0.647561		1.09235	0.475794	0.704977		175869536	199581968
spd_0264|spd_rs01415	0	6325793800	5943798300	5834538000	5699521500	0	6890672600	7023765500	7064586800	7074397700	0	5950912900	7013355650	1.17853	0.000383482	0.00506644	1.25871	0.00367216	0.108435		1.14237	0.0493091	0.499365		5044408800	5561275400	5472465400	5799945700	0	5163351000	6393174000	6623867900	6089801200	0	5469523825	6067548525	1.10934	0.157789	0.224535	1.15689	0.0371282	0.335268		-1.01183	0.885322	0.958803		4042130180	4918077400
spd_0266|spd_rs01425	0	270031616	270092096	242988544	247334560	0	237024400	207729520	228188880	248091200	0	257611704	230258500	-1.11879	0.052995	0.131129	-1.04377	0.176801	0.440039		-1.06527	0.486732	0.937995		248276496	279604800	211973024	233610368	0	234709728	292884096	291237120	237697296	0	243366172	264132060	1.08533	0.372559	0.455224	-1.10486	0.1237	0.514435		1.07683	0.470513	0.699716		266577328	272762912
spd_0267|spd_rs01430	0	120327840	119487112	92969888	96942048	0	152209152	107508696	116738984	107912440	0	107431722	121092318	1.12716	0.317546	0.465172	-1.41603	0.383631	0.615982		-1.05697	0.71454	0.973831		112045552	101822328	73442544	122715288	0	110442112	104009648	123490032	102114088	0	102506428	110013970	1.07324	0.501428	0.57184	-1.48407	0.342802	0.738977		-1.16341	0.285161	0.524278		44428992	209950464
spd_0269|spd_rs01440	0	102230080	98963016	78970216	93152480	0	123876512	91754008	133869992	88272624	0	93328948	109443284	1.17266	0.263348	0.403383	1.20944	0.0415304	0.241155		1.11654	0.481741	0.937995		74293728	73767176	83202696	77150400	0	124796080	126185472	113068808	92706288	0	77103500	114189162	1.48099	0.00233628	0.00934514	-1.00083	0.988277	0.994604		1.16496	0.250392	0.507648		72861848	81118440
spd_0270|spd_rs01445	21	NaN	NaN	NaN	NaN	4	NaN	NaN	6.18121e+06	NaN	3	#DIV/0!	6.18121e+06	#DIV/0!	#N/A	#N/A	#DIV/0!	#N/A	#N/A		#DIV/0!	#N/A	#N/A		NaN	NaN	NaN	NaN	4	7750010	NaN	9457902	NaN	2	#DIV/0!	8603956	#DIV/0!	#N/A	#N/A	#DIV/0!	#N/A	#N/A		#DIV/0!	#N/A	#N/A		NaN	NaN
spd_0271|spd_rs01450	0	366810432	346208800	300813440	261627632	0	292076768	273512640	285145600	260163856	0	318865076	277724716	-1.14813	0.152594	0.272508	1.08547	0.46357	0.673043		1.10397	0.105145	0.569388		252632208	303644640	268923264	312870880	0	276981344	258959504	245137648	188261776	0	284517748	242335068	-1.17407	0.140772	0.204297	-1.03247	0.734753	0.956152		-1.0381	0.695882	0.857425		262938496	319105920
spd_0272|spd_rs01455	1	39211360	39637512	40944808	36836628	0	37904188	41509852	36156432	47816452	0	39157577	40846731	1.04314	0.590095	0.725403	1.09231	0.451128	0.667178		1.18904	0.129521	0.605691		40487084	41549248	27048264	38896884	0	36226092	45431664	49060988	52723752	0	36995370	45860624	1.23963	0.140695	0.204297	1.032	0.84537	0.976663		1.335	0.0405477	0.200019		28569904	NaN
spd_0274|spd_rs01465	0	6405695000	7873360400	7823054300	7617878500	0	5817612300	5062563800	6864258600	5941567000	0	7429997050	5921500425	-1.25475	0.0274396	0.0821061	1.27393	0.0229013	0.197159		1.06129	0.454723	0.922941		5850703900	6485152300	5967443500	6107787300	0	7319219200	6672042500	6331630600	5648201700	0	6102771750	6492773500	1.06391	0.357016	0.4389	1.04637	0.543211	0.864099		1.16368	0.0673725	0.260786		5974904300	4680085000
spd_0275|spd_rs01470	0	2426611460	3230875650	3009620990	2599245820	0	1502112640	1717990020	1847678340	1911775620	0	2816588480	1744889155	-1.61419	0.00134204	0.010681	1.31555	0.0138719	0.170502		1.07194	0.330407	0.824152		1948205180	2498236420	2141593860	2377714180	0	1914283520	2689297660	2268563970	1991922940	0	2241437410	2.21602e+09	-1.01147	0.872614	0.893734	1.04692	0.50095	0.848691		1.36137	0.019649	0.152589		2037037700	2012313730
spd_0277|spd_rs01485	2	74876128	88991976	110537464	97649880	0	26972730	NaN	36486272	22143210	1	93013862	2.85341e+07	-3.25975	0.000599722	0.00625656	1.48437	0.273852	0.515465		-1.06949	0.813927	0.982455		63335496	92721360	101605000	80563872	0	40098132	41595668	31925520	33962052	0	84556432	36895343	-2.29179	0.000507477	0.00343619	1.3494	0.422154	0.821801		1.20901	0.364212	0.593573		117264656	NaN
spd_0283|spd_rs01515	23	NaN	NaN	NaN	NaN	4	NaN	NaN	NaN	NaN	4	#DIV/0!	#DIV/0!	#DIV/0!	#N/A	#N/A	#DIV/0!	#N/A	#N/A		#DIV/0!	#N/A	#N/A		NaN	NaN	NaN	2.05178e+06	3	NaN	NaN	NaN	NaN	4	2.05178e+06	#DIV/0!	#DIV/0!	#N/A	#N/A	#DIV/0!	#N/A	#N/A		#DIV/0!	#N/A	#N/A		NaN	NaN
spd_0285|spd_rs01525	0	134301936	193878208	179606112	134530688	0	160006912	191700944	188473568	201820816	0	160579236	185500560	1.1552	0.203905	0.334925	1.08479	0.592213	0.768292		1.01518	0.878652	0.984728		146234720	153408080	128318352	148707136	0	229127328	255144352	260421072	270765504	0	144167072	253864564	1.76091	4.03117e-05	0.000790503	-1.02678	0.827021	0.976663		1.38931	0.0063742	0.117198		171258112	101911800
spd_0286|spd_rs01530	8	NaN	10962542	13432170	10598275	1	11262042	11746929	10061520	12295778	0	11664329	1.13416e+07	-1.02846	0.765805	0.847457	-1.03003	#N/A	#N/A		1.13775	0.1126	0.569388		NaN	10324030	NaN	NaN	3	10676011	11489164	11743499	12163036	0	10324030	1.15179e+07	1.11564	#N/A	#N/A	-1.16375	#N/A	#N/A		1.15544	0.0429762	0.202008		NaN	NaN
spd_0291|spd_rs01555	23	NaN	NaN	NaN	NaN	4	NaN	NaN	NaN	NaN	4	#DIV/0!	#DIV/0!	#DIV/0!	#N/A	#N/A	#DIV/0!	#N/A	#N/A		#DIV/0!	#N/A	#N/A		NaN	NaN	NaN	NaN	4	NaN	NaN	NaN	NaN	4	#DIV/0!	#DIV/0!	#DIV/0!	#N/A	#N/A	#DIV/0!	#N/A	#N/A		#DIV/0!	#N/A	#N/A		NaN	NaN
spd_0301|spd_rs01600	0	44826176	47387464	45365868	33042364	0	37871740	30963834	39806904	39871908	0	42655468	3.71286e+07	-1.14886	0.237009	0.371893	1.08209	0.390514	0.622283		-1.10129	0.338428	0.831111		29452970	35454096	28982592	39073792	0	40055360	41017612	41754908	40114996	0	3.32409e+07	40735719	1.22547	0.0281679	0.0583685	-1.18587	0.0663699	0.413657		-1.00377	0.960373	0.97975		36697116	42380240
spd_0303|spd_rs01615	23	NaN	NaN	NaN	NaN	4	NaN	NaN	NaN	NaN	4	#DIV/0!	#DIV/0!	#DIV/0!	#N/A	#N/A	#DIV/0!	#N/A	#N/A		#DIV/0!	#N/A	#N/A		NaN	NaN	NaN	NaN	4	NaN	NaN	NaN	NaN	4	#DIV/0!	#DIV/0!	#DIV/0!	#N/A	#N/A	#DIV/0!	#N/A	#N/A		#DIV/0!	#N/A	#N/A		NaN	NaN
spd_0304|spd_rs01620	0	104404384	119079800	123258664	102777952	0	88550936	80446136	106312104	87797648	0	112380200	90776706	-1.23798	0.0274145	0.0821061	1.07885	0.256222	0.504146		-1.11488	0.268513	0.762887		91753504	104087336	96172056	112061544	0	121993080	113169160	92085640	97497752	0	101018610	106186408	1.05116	0.575716	0.642883	-1.03116	0.620168	0.907952		1.04922	0.619752	0.805758		101551024	96753936
spd_0305|spd_rs01625	23	NaN	NaN	NaN	NaN	4	NaN	NaN	NaN	NaN	4	#DIV/0!	#DIV/0!	#DIV/0!	#N/A	#N/A	#DIV/0!	#N/A	#N/A		#DIV/0!	#N/A	#N/A		NaN	NaN	NaN	NaN	4	NaN	NaN	NaN	NaN	4	#DIV/0!	#DIV/0!	#DIV/0!	#N/A	#N/A	#DIV/0!	#N/A	#N/A		#DIV/0!	#N/A	#N/A		NaN	NaN
spd_0306|spd_rs01630	0	229170112	217407040	216377328	186469568	0	243057904	173994208	213928128	207316192	0	212356012	209574108	-1.01327	0.839437	0.893664	-1.04299	0.45443	0.667178		-1.15125	0.136298	0.60947		217534544	236508640	223263552	248247056	0	268394080	239755920	290478368	236798608	0	231388448	258856744	1.11871	0.101602	0.157699	1.04472	0.348368	0.744794		1.07288	0.349684	0.581694		201472336	231045248
spd_0307|spd_rs01635	1	15496401	14621000	15940266	18554156	0	16001711	11591811	15033006	11530741	0	1.6153e+07	1.35393e+07	-1.19304	0.115131	0.22327	-1.00196	0.974758	0.984808		-1.46055	0.00630781	0.279179		15539524	21722522	20731506	20889346	0	18304284	10483939	21435818	14535750	0	1.97207e+07	1.61899e+07	-1.21808	0.245073	0.326764	1.21849	0.0542747	0.369092		-1.22143	0.257551	0.511938		17120266	16662686
spd_0308|spd_rs01645	0	225810192	180511552	336426208	214806992	0	246262048	225719472	315636000	193189728	0	239388736	245201812	1.02428	0.840414	0.893664	1.68954	0.0433698	0.241155		1.54317	0.0271936	0.39079		170719312	289295616	257420768	278221856	0	740605500	312883232	365567264	307957024	0	248914388	431753255	1.73455	0.0828606	0.133775	1.75677	0.0162019	0.240405		2.71723	0.040456	0.200019		183601392	100576544
spd_0309|spd_rs01650	0	238345936	297147392	346905120	245880560	0	265437696	161702016	316636352	222228544	0	282069752	241501152	-1.16799	0.342088	0.489059	1.10327	0.359164	0.598993		-1.09967	0.574478	0.973831		234517040	243914464	247753664	247258528	0	308124096	299308480	219033888	197084720	0	243360924	255887796	1.05147	0.786329	0.816807	-1.05057	0.215588	0.628761		-1.03784	0.800985	0.912165		277818304	246275024
spd_0310|spd_rs01655	0	873163070	943247360	1021172220	837061060	0	729883580	755505660	830158140	781177600	0	9.18661e+08	774181245	-1.18662	0.0169518	0.0581635	1.12703	0.10628	0.340097		1.01091	0.847065	0.984728		698201540	838026620	809270020	855963140	0	856149250	863497660	809143870	812953410	0	800365330	8.35436e+08	1.04382	0.388562	0.471909	-1.01843	0.780892	0.968109		1.09089	0.118765	0.339507		877106430	776614270
spd_0311|spd_rs01660	0	254262336	283769504	320676608	238494624	0	134077696	150024352	164942960	154407104	0	274300768	150863028	-1.81821	0.000267768	0.00420576	1.05154	0.657285	0.805199		-1.01368	0.852131	0.984728		226639312	246346960	236057744	243997488	0	165666416	174925520	167126512	171468464	0	238260376	169796728	-1.40321	5.51723e-06	0.000277241	-1.09484	0.361343	0.759747		1.11031	0.100844	0.315257		319450176	217316832
spd_0315|spd_rs01680	0	136296672	117568392	111440696	131650912	0	105775592	91360848	93217448	99115904	0	124239168	97367448	-1.27598	0.00569411	0.0278219	1.01034	0.894252	0.94487		-1.35879	4.29122e-05	0.0290034		118509032	129919736	139645872	151434688	0	113214400	107804672	139692800	113686248	0	134877332	118599530	-1.13725	0.146163	0.2106	1.09685	0.276736	0.697162		-1.11554	0.105104	0.32208		123607776	109260600
spd_0316|spd_rs01685	6	67447096	53702180	46776140	NaN	1	44931576	NaN	25634842	NaN	2	5.59751e+07	35283209	-1.58645	#N/A	#N/A	1.19813	0.255745	0.504146		1.0365	#N/A	#N/A		NaN	51567956	51275728	60892128	1	34020460	37309160	53750608	38494372	0	54578604	40893650	-1.33465	0.0641992	0.109356	1.16823	0.168075	0.57438		1.20132	0.251303	0.507648		39884340	50936752
spd_0317|spd_rs01690	0	1762031360	2009531650	1982253570	1536069630	0	1734940160	1302882820	1551899520	1718733440	0	1.82247e+09	1577113985	-1.15557	0.162412	0.283669	-1.00602	0.944232	0.973686		-1.27623	0.0584903	0.499365		1844321920	2070718720	1708329340	1944448380	0	2158486530	1752996610	2470029310	1955641860	0	1891954590	2.08429e+09	1.10166	0.316457	0.398171	1.03191	0.663532	0.929654		1.03554	0.755697	0.887313		1702580740	1742982140
spd_0318|spd_rs01695	0	680696380	852681980	829684350	752880700	0	698153980	967655170	1122529020	953399100	0	7.78986e+08	9.35434e+08	1.20084	0.174856	0.300643	1.12768	0.271677	0.515465		1.19646	0.152095	0.632024		657791940	697796860	652070910	735243580	0	1110300800	1165991040	1032022210	1179213180	0	6.85726e+08	1.12188e+09	1.63605	2.11441e-05	0.000548194	-1.00738	0.940014	0.990225		1.43493	0.00033629	0.0272059		554480130	619204160
spd_0319|spd_rs01700	0	250514192	301585312	316478560	283201152	0	288223360	181671936	267024928	268794560	0	287944804	251428696	-1.14523	0.252273	0.39029	1.0911	0.251262	0.50381		-1.06455	0.604277	0.973831		294483456	324720640	320357760	312584512	0	396908160	277554272	367319840	307220128	0	313036592	337250600	1.07735	0.469301	0.54426	1.18618	0.0133985	0.234027		1.26001	0.0765538	0.277722		262030672	263564544
spd_0320|spd_rs01705	0	1531788420	1850780670	1727936770	1353342590	0	1386512900	1516926210	1786106500	1510361730	0	1.61596e+09	1549976835	-1.04257	0.669933	0.781252	1.16692	0.147683	0.402349		1.05733	0.585296	0.973831		1349286140	1574952700	1313901180	1522549500	0	2054557950	2066621180	2093216380	1926847100	0	1440172380	2.03531e+09	1.41324	0.00035455	0.00272122	1.03997	0.623784	0.907952		1.38841	0.00381909	0.0858235		1242096380	1249353730
spd_0321|spd_rs01710	0	1174406660	1088965250	903354560	780137020	0	1130971140	1142694140	1310109700	1172685180	0	9.86716e+08	1189115040	1.20512	0.0914321	0.192548	1.07648	0.541081	0.739235		1.00035	0.996342	0.99768		847818240	1025511550	882382270	984953730	0	1563780220	1634689150	1478757890	1399322750	0	9.35166e+08	1.51914e+09	1.62446	0.000130318	0.00154082	1.02024	0.811177	0.976394		1.27798	0.0110433	0.136145		765897280	964657410
spd_0322|spd_rs01715	0	304930240	317020384	268994144	211955808	0	339950688	471720864	470001344	391773216	0	275725144	418361528	1.51731	0.0130421	0.0491148	-1.04955	0.662682	0.805199		1.00046	0.996413	0.99768		266420496	248760016	249939984	244155600	0	625262660	595902340	686278140	625623810	0	252319024	6.33267e+08	2.50979	2.04592e-07	4.11229e-05	-1.14691	0.0968586	0.483037		1.51438	0.00054441	0.0367023		290726592	281752160
spd_0323|spd_rs01720	9	NaN	NaN	24682508	NaN	3	20213062	20126164	NaN	23112544	1	24682508	21150590	-1.16699	#N/A	#N/A	-1.07128	#N/A	#N/A		-1.12598	#N/A	#N/A		19558824	26824972	25895240	28607854	0	23864106	20042456	32654260	31213832	0	2.52217e+07	2.69437e+07	1.06827	0.704942	0.754704	-1.04838	#N/A	#N/A		1.13136	#N/A	#N/A		NaN	NaN
spd_0324|spd_rs01725	0	888920700	974998910	882407490	838094720	0	930330940	1018209860	1114061950	1085660670	0	896105455	1037065855	1.1573	0.029319	0.0850542	1.12126	0.21474	0.47693		-1.01059	0.906056	0.984728		872507580	936994240	851000320	985921020	0	1499999740	1424516350	1565065090	1465320580	0	911605790	1488725440	1.63308	1.53647e-05	0.000441185	1.14066	0.163337	0.566571		1.42048	0.00200891	0.0773907		627288380	901297790
spd_0325|spd_rs01730	20	NaN	NaN	NaN	NaN	4	NaN	NaN	7083834	NaN	3	#DIV/0!	7083834	#DIV/0!	#N/A	#N/A	#DIV/0!	#N/A	#N/A		-1.2586	#N/A	#N/A		NaN	NaN	NaN	NaN	4	NaN	NaN	11965489	NaN	3	#DIV/0!	11965489	#DIV/0!	#N/A	#N/A	#DIV/0!	#N/A	#N/A		1.34207	#N/A	#N/A		NaN	NaN
spd_0326|spd_rs01735	0	5543206400	5905211400	5432702000	5150656000	0	5038508500	5515619800	6278409700	5599385100	0	5507943950	5607980775	1.01816	0.772274	0.847457	1.06836	0.274142	0.515465		-1.03955	0.623314	0.973831		4953454100	5613567500	4709342700	5555734000	0	6616788500	7093328900	7437803500	6664091600	0	5208024575	6953003125	1.33506	0.00130391	0.00639234	1.01018	0.880138	0.976663		1.19267	0.0294587	0.177851		4526133800	5341357100
spd_0328|spd_rs01745	0	3643011070	4082091780	3757060350	2953700610	0	3941314820	3607680770	4223804420	3254223360	0	3.60897e+09	3.75676e+09	1.04095	0.651472	0.767842	1.20567	0.0435325	0.241155		1.01928	0.8425	0.984728		3116339200	3455396860	3162159620	3523135490	0	3989861890	4322467300	4525318700	4256485890	0	3.31426e+09	4273533445	1.28944	0.000745416	0.00442275	1.10722	0.0281917	0.303304		1.15949	0.0912183	0.310066		2939491580	2897202940
spd_0329|spd_rs01750	0	1791743620	2105682430	1680432000	1628680320	0	1808154500	1492046460	1725301630	1448362370	0	1.80163e+09	1618466240	-1.11317	0.224933	0.362523	1.27335	0.0164232	0.180853		1.08151	0.276317	0.779367		1617837060	1807372420	1583894020	1740366210	0	1356996860	1659147010	1528498940	1385618050	0	1.68737e+09	1482565215	-1.13814	0.0570034	0.099632	1.19259	0.00858555	0.204492		-1.00939	0.878048	0.956793		1284040320	1428789500
spd_0330|spd_rs01755	0	2420209410	2363373060	2084492030	2275024380	0	2154451970	2537670140	2460458240	2414821120	0	2285774720	2.39185e+09	1.04641	0.388322	0.533602	1.1137	0.246269	0.497616		1.01477	0.784507	0.978212		2045433220	2317713920	2072961660	2432362500	0	2609947140	2724755460	2653077500	2516223490	0	2217117825	2.626e+09	1.18442	0.00930912	0.0249951	1.08025	0.421714	0.821801		1.11411	0.0348801	0.188575		1614983300	2185649660
spd_0331|spd_rs01760	0	777475970	842562180	884543420	540083580	0	742721090	870196160	967139010	1027030460	0	7.61166e+08	901771680	1.18472	0.2237	0.36129	1.19136	0.232467	0.493913		-1.00763	0.946384	0.989086		801462080	798851070	625948160	612024640	0	1410205700	1174672260	1396553860	1395177600	0	7.09571e+08	1344152355	1.89432	0.000298994	0.00240391	1.1106	0.369354	0.770059		1.47928	0.00370868	0.0858235		653613440	501084672
spd_0334|spd_rs01780	0	12656427000	12291728400	11364057100	11798918100	0	10860493800	9406225400	11351736300	10799398900	0	12027782650	10604463600	-1.13422	0.035021	0.0972526	-1.03473	0.71721	0.839458		-1.15583	0.0568466	0.499365		13874082800	13719752700	13498759200	13843893200	0	13086548000	12528428000	14755207200	13135146000	0	13734121975	13376332300	-1.02675	0.457903	0.533556	1.10354	0.272424	0.695211		1.09132	0.181526	0.424436		9360625700	13322628100
spd_0335|spd_rs01785	8	NaN	26629738	NaN	20045646	2	35473524	23659694	38315920	29720058	0	23337692	31792299	1.36227	#N/A	#N/A	1.08225	#N/A	#N/A		1.03725	0.889955	0.984728		NaN	NaN	NaN	NaN	4	24093338	66948640	53679720	48082000	0	#DIV/0!	4.82009e+07	#DIV/0!	#N/A	#N/A	#DIV/0!	#N/A	#N/A		1.5726	0.177821	0.41941		21935302	NaN
spd_0336|spd_rs01790	0	660139010	736238780	773389310	568909310	0	656212160	557073540	628468610	685245120	0	6.84669e+08	6.3175e+08	-1.08377	0.383012	0.529811	1.07513	0.360805	0.599303		-1.14384	0.122302	0.591598		626293250	683772030	636528320	711721660	0	671205760	738588420	869432130	757920060	0	664578815	7.59287e+08	1.14251	0.0778202	0.126655	1.04358	0.334284	0.735663		1.05074	0.557864	0.766235		651705860	588001790
spd_0339|spd_rs01805	0	733054270	848565120	705043710	538657540	0	1040009730	613208450	875217090	603339070	0	706330160	782943585	1.10847	0.609806	0.73673	1.12761	0.262219	0.509565		1.1483	0.437248	0.918173		585283650	695876480	625099260	870696960	0	706385790	717839940	684012350	622075780	0	6.94239e+08	682578465	-1.01708	0.944291	0.953781	1.10831	0.328406	0.73299		1.0011	0.990831	0.995979		632427970	649452930
spd_0341|spd_rs01815	0	83000232	90345768	93013488	64565484	0	99220760	115469320	102525032	96514368	0	82731243	103432370	1.25022	0.0457377	0.117698	1.14823	0.329085	0.574616		1.0412	0.706389	0.973831		51912728	81613368	65382372	56198764	0	125758096	122651440	124545856	137363920	0	63776808	127579828	2.00041	0.000462479	0.00327506	-1.12974	0.446528	0.821801		1.28429	0.0306031	0.180714		69786656	53884032
spd_0342|spd_rs01820	0	77557560	86615544	91766800	75079552	0	57190416	43897072	60497088	59561648	0	82754864	55286556	-1.49684	0.00366415	0.0217321	-1.0132	0.847964	0.927661		-1.29433	0.0406467	0.451062		80488984	77607048	74304984	81127264	0	58605532	53319000	76556856	57814692	0	78382070	61574020	-1.27297	0.0215136	0.0471307	-1.06972	0.233639	0.647561		-1.16216	0.209845	0.457587		95032336	79877392
spd_0344|spd_rs01830	3	25429416	NaN	NaN	22014536	2	29585952	36913880	40539216	47773528	0	23721976	38703144	1.63153	#N/A	#N/A	-1.19011	#N/A	#N/A		-1.08526	0.51269	0.951619		23422626	27013066	24990348	15312470	0	38131264	41557052	46348700	42874708	0	2.26846e+07	42227931	1.86152	0.00295503	0.0108486	-1.24453	0.228449	0.647561		1.00536	0.948266	0.978503		34214612	23304370
spd_0345|spd_rs01835	0	156108352	222648624	181996960	164188064	0	218882912	144268368	224736736	168318336	0	181235500	189051588	1.04313	0.800804	0.867601	1.13573	0.229672	0.490877		1.05665	0.661265	0.973831		181004144	187621264	154828800	193100672	0	204980816	170408432	190344800	188895360	0	179138720	188657352	1.05314	0.425349	0.503654	1.12259	0.117148	0.514435		1.05444	0.458174	0.688964		178443648	148534496
spd_0346|spd_rs01840	19	NaN	NaN	NaN	NaN	4	NaN	NaN	NaN	NaN	4	#DIV/0!	#DIV/0!	#DIV/0!	#N/A	#N/A	#DIV/0!	#N/A	#N/A		#DIV/0!	#N/A	#N/A		NaN	NaN	54185060	NaN	3	NaN	35580716	NaN	NaN	3	54185060	35580716	-1.52288	#N/A	#N/A	1.1462	#N/A	#N/A		-1.17846	#N/A	#N/A		NaN	48757476
spd_0347|spd_rs01845	0	62965172	72088864	62545280	73519192	0	60043992	64959772	81970152	74512088	0	67779627	70371501	1.03824	0.699922	0.800504	1.21454	0.0393452	0.233687		1.2243	0.0507215	0.499365		37144076	67784296	57624824	68940704	0	61332564	87592560	89158136	71775720	0	57873475	77464745	1.33852	0.11798	0.177681	1.03703	0.808406	0.975351		1.34771	0.0282816	0.174896		61662204	45837208
spd_0348|spd_rs01850	21	NaN	NaN	NaN	NaN	4	NaN	NaN	9851506	NaN	3	#DIV/0!	9851506	#DIV/0!	#N/A	#N/A	#DIV/0!	#N/A	#N/A		#DIV/0!	#N/A	#N/A		NaN	NaN	NaN	NaN	4	16786340	NaN	13371120	NaN	2	#DIV/0!	15078730	#DIV/0!	#N/A	#N/A	#DIV/0!	#N/A	#N/A		#DIV/0!	#N/A	#N/A		NaN	NaN
spd_0349|spd_rs01855	15	NaN	NaN	NaN	NaN	4	12085455	NaN	12494154	NaN	2	#DIV/0!	1.22898e+07	#DIV/0!	#N/A	#N/A	#DIV/0!	#N/A	#N/A		-1.32965	#N/A	#N/A		10876735	14100880	NaN	NaN	2	12274116	NaN	NaN	NaN	3	1.24888e+07	12274116	-1.01749	#N/A	#N/A	-1.05673	#N/A	#N/A		-1.33135	#N/A	#N/A		NaN	NaN
spd_0351|spd_rs01865	23	NaN	NaN	NaN	NaN	4	7.16194e+06	NaN	NaN	NaN	3	#DIV/0!	7.16194e+06	#DIV/0!	#N/A	#N/A	#DIV/0!	#N/A	#N/A		#DIV/0!	#N/A	#N/A		NaN	NaN	NaN	NaN	4	NaN	NaN	NaN	NaN	4	#DIV/0!	#DIV/0!	#DIV/0!	#N/A	#N/A	#DIV/0!	#N/A	#N/A		#DIV/0!	#N/A	#N/A		NaN	NaN
spd_0352|spd_rs01870	0	23796836	34599488	30468158	26545430	0	35024280	33212550	38916276	30411574	0	28852478	34391170	1.19197	0.108622	0.214467	1.22361	0.06955	0.284175		1.04256	0.620416	0.973831		23463836	25579146	23494152	23335350	0	29979790	27954374	32202866	34598992	0	23968121	3.1184e+07	1.30106	0.00217284	0.00882306	1.01647	0.587884	0.894344		-1.05782	0.493186	0.717738		24490064	24028772
spd_0366|spd_rs01965	9	154522768	148310912	141591200	163872528	0	148122464	NaN	141775696	182496000	1	152074352	157464720	1.03545	0.704179	0.804134	-1.01085	#N/A	#N/A		-1.04533	#N/A	#N/A		NaN	151782928	NaN	133645592	2	174015984	184193392	194286496	NaN	1	142714260	1.84165e+08	1.29045	#N/A	#N/A	-1.07715	#N/A	#N/A		1.11885	#N/A	#N/A		NaN	NaN
spd_0367|spd_rs01970	0	173536320	142050864	191700096	145379520	0	208914784	121215480	183371728	177807632	0	163166700	172827406	1.05921	0.749421	0.837269	1.11663	0.31537	0.561932		-1.03708	0.788934	0.978212		149232176	169628144	164966144	183682448	0	188589888	150140032	217367424	159605120	0	166877228	178925616	1.0722	0.5351	0.603394	1.14202	0.143486	0.550146		-1.00173	0.988332	0.995717		170933872	139030560
spd_0368|spd_rs01975	12	NaN	NaN	21573944	NaN	3	NaN	36588048	27750370	29978472	1	21573944	3.1439e+07	1.45727	#N/A	#N/A	1.35623	#N/A	#N/A		1.22523	#N/A	#N/A		NaN	18624224	NaN	29408344	2	27348920	30317060	33651632	28884906	0	24016284	3.00506e+07	1.25126	#N/A	#N/A	1.50977	#N/A	#N/A		1.17113	#N/A	#N/A		15907240	NaN
spd_0369|spd_rs01980	0	304950976	347849504	324821184	250319520	0	290991648	199027456	265749712	144887776	0	306985296	225164148	-1.36338	0.0980062	0.200692	1.22284	0.0837375	0.311694		-1.05728	0.719762	0.973831		282147168	269687904	261433520	269139488	0	261315280	255448768	253805456	220719440	0	270602020	247822236	-1.09192	0.0738777	0.122381	1.07791	0.312135	0.725982		1.041	0.479413	0.707747		291883776	266208800
spd_0371|spd_rs01990	0	179373568	178539280	201116064	160753536	0	144857232	144229408	150418224	149790304	0	179945612	147323792	-1.22143	0.00576196	0.0279763	1.07077	0.324937	0.569912		-1.05827	0.27787	0.779367		167637408	172612400	171026608	179936912	0	190953520	205023584	185445024	174371344	0	172803332	188948368	1.09343	0.0538967	0.095447	1.02827	0.567092	0.881446		1.21192	0.0130285	0.136841		155266656	155315760
spd_0372|spd_rs01995	2	17709572	17188258	20026574	18518764	0	19667508	19601304	16167752	25669146	0	18360792	2.02764e+07	1.10433	0.419545	0.564266	-1.32543	0.144886	0.399968		-1.30944	0.0875036	0.548806		17290186	23945312	22380792	30314630	0	NaN	25748494	28683494	20967404	1	23482730	2.51331e+07	1.07028	0.63389	0.693397	-1.03634	0.861319	0.976663		-1.0564	0.691141	0.853638		NaN	24294958
spd_0373|spd_rs02000	0	2410863360	2357044990	2315745280	2399297020	0	3592273410	3888163840	4317809200	4261442820	0	2.37074e+09	4.01492e+09	1.69353	2.11483e-05	0.000583088	1.38783	0.00128983	0.107713		1.16261	0.0259487	0.39079		1942677250	2216865540	2202377220	2232929790	0	3776664320	3968820220	3646836990	3533153020	0	2148712450	3.73137e+09	1.73656	1.10942e-05	0.000417219	1.25786	0.0165979	0.240405		1.0805	0.072235	0.27276		1838696960	1364470020
spd_0375|spd_rs02010	0	3242268670	3789024770	3423351550	2864541440	0	2362942460	2025102590	2516311810	2164890110	0	3.3298e+09	2.26731e+09	-1.46861	0.00226878	0.0154797	1.12995	0.0984292	0.331779		-1.02858	0.740487	0.973831		2708791040	2791422460	2697352960	2985011710	0	2461122820	2412536830	2368178430	2175522300	0	2.79564e+09	2354340095	-1.18744	0.00299411	0.0109421	-1.05409	0.0949028	0.481249		1.00954	0.896965	0.959018		3030883840	2989189890
spd_0376|spd_rs02015	17	NaN	NaN	NaN	NaN	4	17968974	NaN	NaN	NaN	3	#DIV/0!	17968974	#DIV/0!	#N/A	#N/A	#DIV/0!	#N/A	#N/A		1.10651	#N/A	#N/A		NaN	NaN	NaN	NaN	4	NaN	15499651	24340856	23211112	1	#DIV/0!	2.10172e+07	#DIV/0!	#N/A	#N/A	#DIV/0!	#N/A	#N/A		1.29422	0.219456	0.472181		NaN	NaN
spd_0377|spd_rs02020	0	1967915010	1947679100	1967055230	1713920510	0	1646411650	1683261060	1891772160	1768473860	0	1.89914e+09	1.74748e+09	-1.08679	0.119116	0.228182	1.10357	0.0391801	0.233687		-1.06758	0.153786	0.632024		1692397060	1836029950	1688313980	1721392510	0	2305885700	2195462660	2151166460	1996187900	0	1734533375	2162175680	1.24655	0.000860883	0.00490886	1.00791	0.769094	0.964889		1.15899	0.00995762	0.132061		1652300800	1748049410
spd_0378|spd_rs02025	0	413184640	419088608	400064416	433785216	0	489411744	419985952	457895744	497958496	0	416530720	466312984	1.11952	0.0386399	0.102862	1.10692	0.0727186	0.293873		-1.06694	0.360915	0.863607		347321312	418713312	396199328	404297344	0	502593312	663529600	691934530	588581820	0	391632824	6.1166e+08	1.56182	0.00175649	0.00775943	1.04075	0.531472	0.859541		1.2294	0.0618156	0.250752		327487616	384363008
spd_0379|spd_rs02030	0	272446240	274347552	253361104	237442192	0	284532640	249767152	249454176	243638240	0	259399272	256848052	-1.00993	0.844094	0.896342	1.1712	0.0349678	0.229107		1.09961	0.253609	0.748651		195625616	229437488	203145392	269584288	0	307185696	250849424	223722912	226697552	0	224448196	252113896	1.12326	0.302828	0.387697	1.0134	0.88668	0.976663		1.07935	0.486934	0.71364		189583088	238550672
spd_0380|spd_rs02035	0	122679720	149393488	131122928	129316600	0	132739200	147009696	135288192	135408864	0	133128184	137611488	1.03368	0.490084	0.633743	1.16873	0.152804	0.404724		1.1087	0.144838	0.628468		111305936	112990376	116207000	128526184	0	157043216	176352944	134133936	138757584	0	117257374	151571920	1.29264	0.0115309	0.0291537	1.0294	0.770467	0.964889		1.22118	0.0644026	0.256362		114023768	84859120
spd_0381|spd_rs02040	0	4301399600	4076412670	4452847100	4922204700	0	4957795800	4814280200	4735526900	5385191900	0	4.43822e+09	4973198700	1.12054	0.0570174	0.137531	1.12537	0.0479841	0.241155		1.14368	0.0177114	0.38719		4544398800	3902123010	4357806100	4716089900	0	4130730750	5238049800	5160528400	5192777700	0	4.3801e+09	4.93052e+09	1.12566	0.151276	0.216801	1.11064	0.0680301	0.413657		1.13386	0.0967268	0.314422		3689341700	4068891390
spd_0382|spd_rs02045	0	1858726910	2065165060	2082790020	1874647680	0	2723134460	2352799230	3177473020	2495621120	0	1.97033e+09	2.68726e+09	1.36386	0.0054832	0.0271348	1.13239	0.0388414	0.233687		-1.0174	0.842247	0.984728		1704570880	1971249660	1931371390	1892266500	0	2752593660	2561391100	2861014530	2648682500	0	1.87486e+09	2.70592e+09	1.44326	9.64182e-05	0.00137427	1.07752	0.170955	0.576166		-1.01038	0.856987	0.945842		1838604030	1854344320
spd_0383|spd_rs02050	0	954423420	1040416320	989425860	843728580	0	1231261060	1003380800	1202575740	1050113920	0	956998545	1121832880	1.17224	0.0568602	0.137531	1.01139	0.859168	0.927661		-1.06717	0.401511	0.891556		835960770	963683460	892012160	1000340420	0	1264470400	1353601150	1232502780	1109552640	0	9.22999e+08	1.24003e+09	1.34348	0.00215763	0.00882306	-1.02516	0.686074	0.938956		1.03579	0.610968	0.802392		839937150	992413500
spd_0384|spd_rs02055	0	5327452700	5183595000	5150011400	5016814100	0	7010945000	6321933300	6730004000	5932049900	0	5169468300	6498733050	1.25714	0.00106865	0.00926962	-1.01052	0.66556	0.805199		-1.07019	0.300783	0.799717		4175444740	5239338000	4657591300	5046369800	0	6807666700	6207820800	6914120200	6143595000	0	4779685960	6518300675	1.36375	0.00180381	0.00792496	-1.09293	0.13323	0.529769		-1.06698	0.297373	0.534831		5471552000	5178691600
spd_0385|spd_rs02060	0	5443365400	4729208800	5031299600	5142812700	0	6824460300	5876584400	6429496800	7039283700	0	5086671625	6542456300	1.2862	0.0022407	0.0154797	1.12414	0.0488297	0.241155		1.00482	0.917623	0.984728		4467675600	5265230800	5101376500	4545217000	0	6238020600	6710186000	6802944500	6547295700	0	4844874975	6574611700	1.35702	0.000498736	0.00342721	1.0707	0.271244	0.695211		1.00976	0.745047	0.88509		4897084400	4579701800
spd_0386|spd_rs02065	0	788330820	816160510	669781950	666387200	0	1040720190	784870980	989141310	773588030	0	735165120	8.9708e+08	1.22024	0.0830519	0.181632	1.16295	0.0481949	0.241155		-1.01364	0.906785	0.984728		715089790	683407300	610432770	885235200	0	834651140	942371580	894405120	791310460	0	723541265	865684575	1.19646	0.0751659	0.124093	1.14457	0.177838	0.587314		-1.05041	0.605057	0.795921		607185470	665644220
spd_0387|spd_rs02070	11	NaN	NaN	NaN	NaN	4	119759512	145536672	231223920	NaN	1	#DIV/0!	1.65507e+08	#DIV/0!	#N/A	#N/A	#DIV/0!	#N/A	#N/A		1.55468	0.176343	0.670445		70873888	67817792	NaN	82549360	1	241004816	76448504	188130768	169752608	0	7.3747e+07	168834174	2.28937	0.0531467	0.094381	#DIV/0!	#N/A	#N/A		1.58594	0.197193	0.441671		NaN	NaN
spd_0388|spd_rs02075	0	350579456	400941248	400053888	364855104	0	398704192	406581888	522087040	494843136	0	379107424	455554064	1.20165	0.0575696	0.137597	1.041	0.427547	0.651036		-1.03507	0.695015	0.973831		374559360	436755872	405774688	376219552	0	553690500	677747650	681676160	595574020	0	398327368	6.27172e+08	1.57451	0.000355911	0.00272122	1.09378	0.123024	0.514435		1.33007	0.00734412	0.119273		328339456	379510368
spd_0389|spd_rs02080	0	358222208	447805760	456698752	373360448	0	452895744	566887810	618682240	599988480	0	409021792	5.59614e+08	1.36818	0.0159333	0.0561666	1.1285	0.124636	0.373831		1.11021	0.402163	0.891556		384366400	414143904	360593824	407834656	0	502913472	661036930	829961280	749615940	0	391734696	6.85882e+08	1.75088	0.00291346	0.0108445	1.0808	0.0803722	0.448032		1.36071	0.0778633	0.281212		361572256	343770208
spd_0390|spd_rs02085	0	278126560	372374624	311865984	326214368	0	491682464	379079744	529486656	392027936	0	322145384	448069200	1.39089	0.0191023	0.0635173	1.16956	0.0988698	0.331779		1.04121	0.722374	0.973831		257511792	316831776	304842528	321498720	0	430639904	474058336	550898620	495390016	0	300171204	487746719	1.6249	0.00052892	0.00348567	1.08978	0.265373	0.692967		1.13341	0.191596	0.436623		242113440	307105440
spd_0393|spd_rs02095	8	176706864	NaN	107806096	146632816	1	157623984	NaN	NaN	164661776	2	1.43715e+08	161142880	1.12126	#N/A	#N/A	1.21028	0.214248	0.47693		1.23115	#N/A	#N/A		128147424	NaN	NaN	NaN	3	NaN	149741968	NaN	131961768	2	128147424	140851868	1.09914	#N/A	#N/A	1.07917	#N/A	#N/A		1.07613	#N/A	#N/A		121801952	105839248
spd_0394|spd_rs02100	0	511800512	473221088	343515136	413608576	0	697921020	562849090	710417860	489194688	0	435536328	6.15096e+08	1.41227	0.0331531	0.0937517	1.4513	0.0129488	0.166425		1.23796	0.210008	0.691533		382099264	350129376	342597600	434686304	0	460119264	505795232	530218496	379276256	0	377378136	468852312	1.24239	0.0588308	0.101887	1.25751	0.0192714	0.26116		-1.05974	0.714201	0.870268		324376416	266365504
spd_0395|spd_rs02105	0	3582859260	3672617730	3599134980	3138920960	0	4294302210	3498611460	4062275840	3782391040	0	3.49838e+09	3.9094e+09	1.11749	0.102362	0.20579	1.02036	0.603281	0.775365		1.07563	0.352736	0.854163		3901746180	3282262780	3632506620	3350181120	0	3161055740	3594932740	3584401660	3259594500	0	3541674175	3399996160	-1.04167	0.466255	0.541718	1.03299	0.471056	0.83578		-1.06897	0.364655	0.593573		3492202500	3326429950
spd_0396|spd_rs02110	0	838054270	818689660	838610180	822080060	0	898499650	924896320	940608060	889324860	0	8.29359e+08	9.13332e+08	1.10125	0.000537732	0.00601636	1.08453	0.00195951	0.107713		1.02969	0.627766	0.973831		689359360	855508420	776182980	878395900	0	875222850	965168000	924437440	914991810	0	799861665	919955025	1.15014	0.0493101	0.0892912	1.04596	0.457694	0.826459		1.03715	0.560335	0.768323		775656450	771003520
spd_0398|spd_rs02120	0	307344960	365278400	336022336	266755344	0	366336320	284624480	313744640	294452416	0	318850260	314789464	-1.0129	0.904595	0.937216	1.11447	0.285107	0.52417		1.08899	0.431672	0.918173		266645248	285169408	266829744	328782464	0	235101760	281650080	295626368	251610736	0	286856716	265997236	-1.07842	0.331497	0.413596	1.00264	0.975368	0.993806		-1.08672	0.443282	0.679884		331672896	259191040
spd_0399|spd_rs02125	0	1137346940	1164857340	1259474050	1019167300	0	1027538050	969548220	1059766980	1019310530	0	1.14521e+09	1019040945	-1.12381	0.0525529	0.130874	1.15044	0.0623432	0.269111		-1.00739	0.902918	0.984728		883512640	1093957630	1061248060	1061614020	0	1178371970	1119673340	1071925760	1113330690	0	1.02508e+09	1120825440	1.0934	0.130357	0.19266	1.02977	0.661013	0.927779		1.09182	0.168859	0.409976		1111254530	943539460
spd_0401|spd_rs02135	1	147247168	143369552	170636096	103935448	0	NaN	232294688	297075616	300907904	1	141297066	2.76759e+08	1.95871	0.00493322	0.0255601	-1.00288	0.986218	0.991633		1.05263	0.802145	0.978742		94426800	141727760	145973568	116281536	0	330061408	404546912	414502368	397359904	0	124602416	386617648	3.10281	5.60596e-05	0.000938998	-1.13724	0.456661	0.826459		1.47046	0.0349644	0.188575		97449056	176741792
spd_0402|spd_rs02140	5	110553480	175430592	111876400	95059264	0	128338360	162775072	237667024	142905936	0	123229934	167921598	1.36267	0.152592	0.272508	1.08548	#N/A	#N/A		1.41134	0.29595	0.789534		121225328	NaN	67302920	49087068	1	332294752	218726768	258841824	328389952	0	7.92051e+07	284563324	3.59274	0.00317144	0.0112271	-1.43332	#N/A	#N/A		2.39169	0.0140439	0.136841		NaN	NaN
spd_0403|spd_rs02145	0	1892428540	1960758910	1967802750	1586678910	0	2015426940	2120610180	2308282110	1998494980	0	1.85192e+09	2.1107e+09	1.13974	0.0715169	0.162865	1.08228	0.256574	0.504146		1.0143	0.828936	0.984728		1869332480	1815351420	1769025410	1944448380	0	2268828160	2501008380	2490912510	2254074370	0	1.84954e+09	2378705855	1.28611	0.000371826	0.0027939	1.08089	0.122293	0.514435		1.14309	0.0619906	0.250752		1801749380	1514233860
spd_0404|spd_rs02150	0	46356896	68174200	50400132	52197356	0	17982158	20179822	15992911	21552848	0	54282146	1.89269e+07	-2.86798	6.19137e-05	0.0014058	-1.00077	0.995084	0.997629		-1.48736	0.0354134	0.428694		37954288	42020964	36110176	35859880	0	19749758	21012574	21073940	19134892	0	37986327	20242791	-1.87654	7.02678e-06	0.000289075	-1.4301	0.0130265	0.2327		-1.39067	0.0494323	0.218502		46092016	51167184
spd_0405|spd_rs02155	0	282147776	242221920	214921168	258422688	0	252133408	226392592	232070352	228336752	0	249428388	234733276	-1.0626	0.397917	0.543602	-1.07287	0.599612	0.771914		-1.07603	0.167312	0.654398		224363472	226344880	223650704	218450288	0	206370080	191823472	201884656	171537760	0	223202336	192903992	-1.15706	0.0122669	0.0301521	-1.19893	0.185049	0.599059		-1.30936	0.00297659	0.0826211		193527712	324439104
spd_0406|spd_rs02160	0	6354250800	7529815600	5857066500	6167154700	0	5511975400	5480594900	5574810600	5463543800	0	6477071900	5507731175	-1.176	0.0277595	0.0822465	-1.04231	0.718464	0.839458		-1.12661	0.111692	0.569388		5281013800	5408229400	4764042800	5692516900	0	5632150500	5907183100	5668168700	4910587900	0	5286450725	5529522550	1.04598	0.44719	0.522589	-1.27706	0.0668778	0.413657		-1.12217	0.168037	0.409976		4974404600	7680800800
spd_0408|spd_rs02170	23	NaN	NaN	3.89606e+06	NaN	3	NaN	NaN	NaN	NaN	4	3.89606e+06	#DIV/0!	#DIV/0!	#N/A	#N/A	#DIV/0!	#N/A	#N/A		#DIV/0!	#N/A	#N/A		NaN	NaN	NaN	NaN	4	NaN	NaN	NaN	NaN	4	#DIV/0!	#DIV/0!	#DIV/0!	#N/A	#N/A	#DIV/0!	#N/A	#N/A		#DIV/0!	#N/A	#N/A		NaN	NaN
spd_0409|spd_rs02175	0	468198688	503577632	434348544	404577120	0	322954944	275405664	348600384	287997504	0	452675496	308739624	-1.4662	0.00171924	0.0131411	-1.04534	0.635075	0.79052		-1.21038	0.0243031	0.39079		350955328	393097728	356941504	372256896	0	361346848	381014240	326493120	283389024	0	368312864	338060808	-1.08949	0.240572	0.322905	-1.28478	0.0277523	0.303304		-1.1054	0.212723	0.460141		377064000	486929024
spd_0410|spd_rs02180	0	2618218750	2212765700	2622459650	2371556100	0	2612297980	3091311870	1751580670	2319226110	0	2456250050	2.4436e+09	-1.00518	0.859027	0.90845	1.28559	0.0871345	0.316266		-1.00587	0.969499	0.994963		2876170500	2861347580	1986253440	2343023870	0	2055270910	2767235840	4231695870	3700043010	0	2.5167e+09	3.18856e+09	1.26696	0.294338	0.380652	1.31723	0.114646	0.514435		1.29724	0.220419	0.472994		2546601730	1431930500
spd_0411|spd_rs02185	0	543738050	524169728	592508480	516692352	0	537781760	518119392	557228930	491667360	0	5.44277e+08	5.26199e+08	-1.03436	0.443522	0.589326	1.12059	0.0414096	0.241155		-1.09255	0.20376	0.687619		609076420	654709440	608587070	647295940	0	760819900	708162500	792602560	929077440	0	6.29917e+08	797665600	1.2663	0.00877202	0.0239888	1.29691	0.00029625	0.0291065		1.38749	0.00759814	0.120396		472364544	450422176
spd_0412|spd_rs02190	0	341466496	410556384	459631488	349241696	0	229296960	162726112	186956240	218194752	0	390224016	199293516	-1.95804	0.0006742	0.00675951	1.00465	0.9572	0.979693		-1.18445	0.0815094	0.545727		433327264	450474592	433437664	446012768	0	307720416	240797440	327101664	296151360	0	440813072	292942720	-1.50478	0.000828093	0.00478983	1.13489	0.0213834	0.266784		1.24101	0.0326024	0.18774		410408544	362010816
spd_0414|spd_rs02195	5	NaN	22366716	27219298	16027523	1	22297962	NaN	23892078	NaN	2	21871179	23095020	1.05596	#N/A	#N/A	-1.12974	0.364436	0.601054		-1.26324	#N/A	#N/A		33692412	26433978	31765556	40094656	0	26183740	NaN	38233052	28928672	1	3.29967e+07	3.11152e+07	-1.06047	0.679856	0.733226	1.33543	0.0293805	0.303304		1.06651	0.661264	0.837187		24541908	23179558
spd_0417|spd_rs02215	3	42377820	38336204	45929100	41990340	0	75162440	65567560	69828968	66400040	0	42158366	69239752	1.64237	4.89792e-05	0.0012604	1.08657	#N/A	#N/A		-1.04167	0.716329	0.973831		NaN	37544912	43695252	51969872	1	81438640	69855504	106208968	89375232	0	4.44033e+07	86719586	1.953	0.00369637	0.0124869	1.14443	#N/A	#N/A		1.20235	0.215046	0.463925		33940508	43658808
spd_0420|spd_rs02225	0	2718163710	3311271170	2812693500	2552749310	0	1811194500	1724623620	1663064580	1907691010	0	2.84872e+09	1.77664e+09	-1.60343	0.00030342	0.00455528	-1.00265	0.972464	0.984808		1.03665	0.41893	0.910768		2630014210	2908319490	2666358780	2357552130	0	2252080380	2153449220	2081774850	1953341440	0	2.64056e+09	2.11016e+09	-1.25136	0.00540663	0.0164035	-1.08169	0.259068	0.683313		1.23125	0.00252762	0.0792338		2610308100	2815084800
spd_0423|spd_rs02255	18	10527264	NaN	NaN	NaN	3	NaN	10348918	NaN	13611347	2	10527264	1.19801e+07	1.13801	#N/A	#N/A	#DIV/0!	#N/A	#N/A		#DIV/0!	#N/A	#N/A		NaN	NaN	9814604	NaN	3	11579294	NaN	11498389	NaN	2	9814604	1.15388e+07	1.17568	#N/A	#N/A	#DIV/0!	#N/A	#N/A		#DIV/0!	#N/A	#N/A		NaN	NaN
spd_0430|spd_rs02290	13	NaN	15033699	NaN	NaN	3	NaN	21248076	26286892	22064578	1	15033699	2.31998e+07	1.54319	#N/A	#N/A	#DIV/0!	#N/A	#N/A		-1.074	0.757459	0.978212		NaN	NaN	NaN	NaN	4	43176764	34962844	46096268	43175296	0	#DIV/0!	41852793	#DIV/0!	#N/A	#N/A	#DIV/0!	#N/A	#N/A		1.67972	0.0198136	0.152589		NaN	NaN
spd_0431|spd_rs02295	6	20804656	23733402	19240122	NaN	1	19646228	26516184	NaN	21279104	1	2.12594e+07	2.24805e+07	1.05744	0.660406	0.774822	1.31548	0.0524436	0.249187		1.34741	#N/A	#N/A		13504125	17587204	12685184	NaN	1	18697430	22695356	23860830	21474214	0	14592171	2.1682e+07	1.48586	0.0119559	0.0299456	-1.10751	0.479308	0.845602		1.29955	#N/A	#N/A		14477550	NaN
spd_0434|spd_rs02310	0	38561464	42931520	36524792	33342770	0	35212908	34213488	34808368	37426624	0	3.78401e+07	35415347	-1.06847	0.308816	0.456716	-1.0746	0.340718	0.583237		-1.11188	0.0801216	0.545727		35570444	39702672	38437440	42196744	0	46458496	45649320	49583296	38971220	0	38976825	45165583	1.15878	0.0581511	0.101198	-1.04327	0.491881	0.848691		1.14699	0.0872864	0.299215		38304604	42797436
spd_0437|spd_rs02325	23	NaN	NaN	NaN	NaN	4	NaN	NaN	NaN	NaN	4	#DIV/0!	#DIV/0!	#DIV/0!	#N/A	#N/A	#DIV/0!	#N/A	#N/A		#DIV/0!	#N/A	#N/A		NaN	NaN	NaN	NaN	4	NaN	NaN	NaN	NaN	4	#DIV/0!	#DIV/0!	#DIV/0!	#N/A	#N/A	#DIV/0!	#N/A	#N/A		#DIV/0!	#N/A	#N/A		NaN	NaN
spd_0438|spd_rs02330	23	NaN	NaN	NaN	NaN	4	NaN	NaN	NaN	NaN	4	#DIV/0!	#DIV/0!	#DIV/0!	#N/A	#N/A	#DIV/0!	#N/A	#N/A		#DIV/0!	#N/A	#N/A		NaN	NaN	NaN	NaN	4	NaN	NaN	1.13529e+06	NaN	3	#DIV/0!	1.13529e+06	#DIV/0!	#N/A	#N/A	#DIV/0!	#N/A	#N/A		#DIV/0!	#N/A	#N/A		NaN	NaN
spd_0441|spd_rs02345	0	784331710	684625470	741612860	882264060	0	738208960	784218050	577065020	714060420	0	773208525	7.03388e+08	-1.09926	0.300219	0.446802	1.00284	0.974706	0.984808		1.08596	0.313569	0.815685		929787710	764114940	754800900	713312900	0	542738370	540317250	700043780	673550400	0	7.90504e+08	614162450	-1.28713	0.0301042	0.0617442	1.02527	0.790444	0.971394		-1.05463	0.51611	0.732214		874419840	778020800
spd_0442|spd_rs02350	0	854736640	757612220	984622850	793645820	0	732499140	717770560	809684160	779104700	0	8.47654e+08	759764640	-1.11568	0.148053	0.268808	1.19401	0.0880422	0.318088		-1.04122	0.655177	0.973831		650983550	789682240	801909250	767609660	0	886055940	865757060	958041410	873744190	0	752546175	895899650	1.19049	0.016065	0.0369037	1.06004	0.485534	0.845602		1.1325	0.166954	0.409976		825196350	639619260
spd_0443|spd_rs02355	14	29212166	32949800	33350348	NaN	1	28968372	NaN	NaN	NaN	3	31837438	28968372	-1.09904	#N/A	#N/A	1.09321	#N/A	#N/A		1.06995	#N/A	#N/A		NaN	34708572	30773934	28387454	1	NaN	NaN	NaN	NaN	4	3.129e+07	#DIV/0!	#DIV/0!	#N/A	#N/A	1.07441	#N/A	#N/A		#DIV/0!	#N/A	#N/A		NaN	NaN
spd_0444|spd_rs02360	9	73435696	48681304	86820728	86733072	0	8066876	NaN	15515707	NaN	2	73917700	1.17913e+07	-6.26884	#N/A	#N/A	1.25542	0.695813	0.827796		-1.64344	#N/A	#N/A		25049658	57050560	114196168	32250668	0	NaN	NaN	NaN	NaN	4	5.71368e+07	#DIV/0!	#DIV/0!	#N/A	#N/A	-1.03049	0.968637	0.993806		#DIV/0!	#N/A	#N/A		141830816	NaN
spd_0445|spd_rs02365	0	22572642300	20608749600	21853472800	20279105500	0	31463948300	34692493000	31020423200	37206073000	0	21328492550	33595734375	1.57516	9.82542e-05	0.00205006	1.09749	0.0297156	0.210127		1.03345	0.603198	0.973831		21397559300	21315817500	20939933700	20283514900	0	26392825900	29527148500	34034657300	30366062600	0	20984206350	30080173575	1.43347	0.00056181	0.00361356	1.07977	0.0168866	0.240405		-1.08072	0.285154	0.524278		20331497500	19795912700
spd_0446|spd_rs02370	23	NaN	NaN	NaN	NaN	4	NaN	NaN	NaN	NaN	4	#DIV/0!	#DIV/0!	#DIV/0!	#N/A	#N/A	#DIV/0!	#N/A	#N/A		#DIV/0!	#N/A	#N/A		NaN	NaN	NaN	NaN	4	NaN	NaN	NaN	NaN	4	#DIV/0!	#DIV/0!	#DIV/0!	#N/A	#N/A	#DIV/0!	#N/A	#N/A		#DIV/0!	#N/A	#N/A		NaN	NaN
spd_0447|spd_rs02375	0	97282928	92516448	87994040	80716424	0	141743952	135332176	149659456	118688208	0	89627460	136355948	1.52136	0.000588904	0.00622786	-1.04783	0.527328	0.726582		-1.04982	0.56945	0.973831		87669528	95174560	79057320	101723992	0	131887024	124944976	143622592	118992496	0	90906350	129861772	1.42852	0.00183377	0.00801279	-1.03309	0.691844	0.940583		-1.10232	0.256382	0.510869		80438096	106144616
spd_0448|spd_rs02380	0	1985132800	2225738240	2232748290	1789691010	0	1653208060	1588338300	1781597820	1696974460	0	2058327585	1680029660	-1.22517	0.0137969	0.0506331	-1.00384	0.954815	0.97853		-1.09158	0.293273	0.789534		1655020540	2026891010	1802232190	1906794750	0	2046480000	2208920580	1894366080	1926618620	0	1.84773e+09	2019096320	1.09274	0.156612	0.223255	-1.11825	0.102041	0.483157		1.10099	0.25125	0.507648		1881568000	2097845630
spd_0450|spd_rs02395	23	NaN	NaN	NaN	NaN	4	NaN	NaN	NaN	NaN	4	#DIV/0!	#DIV/0!	#DIV/0!	#N/A	#N/A	#DIV/0!	#N/A	#N/A		#DIV/0!	#N/A	#N/A		NaN	NaN	NaN	NaN	4	NaN	NaN	NaN	NaN	4	#DIV/0!	#DIV/0!	#DIV/0!	#N/A	#N/A	#DIV/0!	#N/A	#N/A		#DIV/0!	#N/A	#N/A		NaN	NaN
spd_0453|spd_rs02405	8	NaN	NaN	NaN	NaN	4	33951428	37429956	47063912	36988448	0	#DIV/0!	38858436	#DIV/0!	#N/A	#N/A	#DIV/0!	#N/A	#N/A		1.24702	0.0718808	0.532069		12222743	23038258	22573584	NaN	1	70613608	67297384	70486880	57716832	0	19278195	66528676	3.45098	0.000933186	0.00517436	-1.40727	#N/A	#N/A		2.13499	7.32309e-05	0.00987397		NaN	27129670
spd_0454|spd_rs02410	0	339177472	332027776	380477472	322894656	0	328805568	324740608	411835872	339038208	0	343644344	351105064	1.02171	0.787216	0.858377	1.13238	0.0341581	0.228889		1.03731	0.58781	0.973831		313750144	377133536	326998976	351285344	0	451663200	500529312	410547360	436210496	0	342292000	449737592	1.3139	0.00331673	0.0115596	1.12792	0.0493976	0.369092		1.32871	0.00168174	0.0716065		295328544	302034656
spd_0455|spd_rs02415	0	101689376	117128776	102559264	92327808	0	112387328	95102168	125359408	100218952	0	103426306	108266964	1.0468	0.599167	0.730737	-1.01125	0.851471	0.927661		-1.07553	0.542255	0.96116		99784480	129427400	111392008	122211064	0	157862992	187201072	167014256	155573808	0	115703738	166913032	1.44259	0.00199195	0.00840749	1.10627	0.170891	0.576166		1.43341	0.0078875	0.120396		100893536	98019504
spd_0458|spd_rs02430	3	48508112	46623192	51396968	44864236	0	50746120	47721312	59311772	40685964	0	47848127	49616292	1.03695	0.743904	0.833702	-1.09998	0.481487	0.682897		-1.12556	0.363284	0.86376		NaN	63198860	43686044	54905088	1	59079420	81646704	71414592	67996664	0	5.393e+07	70034345	1.29862	0.0770818	0.126219	1.02466	0.894627	0.976663		1.25406	0.0970042	0.314422		38187952	61110472
spd_0459|spd_rs02435	0	677903940	635778180	665945410	551764290	0	1037170300	800246910	1014464900	903695810	0	632847955	938894480	1.4836	0.00205655	0.0146934	1.11265	0.128591	0.379001		1.12097	0.218387	0.701511		787813380	755162300	774522940	792207620	0	855767680	1080620670	1020318270	890008640	0	777426560	961678815	1.237	0.0100844	0.0264961	1.36685	0.000132279	0.0173285		1.14817	0.138372	0.368233		501829056	586171140
spd_0461|spd_rs02450	0	282535904	259694096	264945040	228765360	0	281388608	326018144	295349312	295147680	0	258985100	299475936	1.15634	0.0347216	0.097038	-1.0401	0.488457	0.690001		-1.11465	0.123281	0.591598		293798784	346386752	280961312	289883200	0	353400672	357258304	390028992	370096960	0	302757512	367696232	1.21449	0.00904559	0.0245698	1.12394	0.098328	0.483037		1.10151	0.118448	0.339507		251085840	285836448
spd_0462|spd_rs02460	0	393583168	440731008	415367968	460897920	0	473236672	407557120	391186080	448257344	0	427645016	430059304	1.00565	0.937101	0.960746	1.0781	0.175764	0.438849		1.0379	0.605766	0.973831		467299936	397303200	399953760	415919232	0	345704384	371839424	397850592	339954432	0	420119032	363837208	-1.15469	0.0330587	0.06586	1.05913	0.314204	0.725982		-1.13885	0.0963428	0.314422		412139840	390900128
spd_0463|spd_rs02465	0	547643260	504788832	469165088	482251200	0	344706016	318682272	334053568	320161568	0	500962095	329400856	-1.52083	3.67833e-05	0.000979196	-1.0216	0.804135	0.90192		-1.057	0.390439	0.887008		482380416	528226624	438465408	549031550	0	317151296	315387968	371399552	277480544	0	4.99526e+08	320354840	-1.55929	0.00123895	0.00611116	-1.02454	0.7959	0.971394		-1.08685	0.347929	0.581694		608426750	484607872
spd_0464|spd_rs02470	0	111141320	131406856	122163840	91335776	0	110135984	90639864	97438568	104500712	0	114011948	100678782	-1.13243	0.235105	0.37041	1.18856	0.101009	0.333084		-1.06018	0.511637	0.951619		91308600	117235048	92740496	104540648	0	104944080	138414304	125267224	127953688	0	101456198	124144824	1.22363	0.0500465	0.0902183	1.05767	0.461426	0.827064		1.16308	0.142673	0.375969		98486184	88698352
spd_0466|spd_rs02480	18	NaN	NaN	NaN	NaN	4	26896668	NaN	NaN	NaN	3	#DIV/0!	26896668	#DIV/0!	#N/A	#N/A	#DIV/0!	#N/A	#N/A		#DIV/0!	#N/A	#N/A		NaN	NaN	NaN	17728812	3	374471360	40678236	34864136	27211320	0	17728812	119306263	6.72951	#N/A	#N/A	#DIV/0!	#N/A	#N/A		#DIV/0!	#N/A	#N/A	x	NaN	NaN
spd_0467|spd_rs02485	23	NaN	NaN	NaN	NaN	4	NaN	NaN	NaN	NaN	4	#DIV/0!	#DIV/0!	#DIV/0!	#N/A	#N/A	#DIV/0!	#N/A	#N/A		#DIV/0!	#N/A	#N/A		NaN	NaN	NaN	NaN	4	50117932	NaN	NaN	NaN	3	#DIV/0!	50117932	#DIV/0!	#N/A	#N/A	#DIV/0!	#N/A	#N/A		#DIV/0!	#N/A	#N/A		NaN	NaN
spd_0468|spd_rs02490	0	150848240	160648736	148020688	119012872	0	153770640	151858272	164338480	148105216	0	144632634	154518152	1.06835	0.339665	0.4874	-1.01242	0.858103	0.927661		-1.10614	0.282777	0.780725		115239576	138182592	124591808	151493888	0	292790208	215614160	195356016	186338576	0	132376966	222524740	1.68099	0.00499913	0.015824	-1.10616	0.15635	0.566569		1.30193	0.111742	0.334031		150340288	152601712
spd_0476|spd_rs02540	0	78144440	67466728	68121600	57694528	0	62338784	50878288	82230760	65333648	0	67856824	65195370	-1.04082	0.689145	0.794059	1.04341	0.631147	0.790446		-1.20688	0.203969	0.687619		51331944	73548496	63759852	67860472	0	94747288	79568312	107445208	76334512	0	64125191	89523830	1.39608	0.0237111	0.0511091	-1.01417	0.884496	0.976663		1.13778	0.318612	0.557916		70295056	71025016
spd_0477|spd_rs02545	0	109944608	127044048	123492472	115827144	0	86838272	88533632	107556632	90275568	0	119077068	93301026	-1.27627	0.00587589	0.0283512	1.13364	0.0783214	0.304253		1.02884	0.684443	0.973831		111090080	110656216	116686704	113939168	0	103153056	105232536	113647056	104767936	0	113093042	106700146	-1.05991	0.0569687	0.099632	1.07668	0.198685	0.608806		1.17659	0.0116754	0.136145		93532184	104521368
spd_0478|spd_rs02550	0	300258432	296107808	311727680	285353568	0	231071632	229738464	200766160	209451312	0	298361872	217756892	-1.37016	0.000195853	0.00321698	-1.05867	0.300375	0.540123		-1.14579	0.0412661	0.451062		304187200	261957024	267419856	290614912	0	231182288	236573040	266551568	208326112	0	281044748	235658252	-1.19259	0.0275719	0.0574295	-1.1239	0.094053	0.480037		-1.05875	0.403454	0.636246		313931392	332581632
spd_0479|spd_rs02555	0	1173986300	1281266050	1186142080	1024813700	0	1213209340	950182530	1274044420	1046642300	0	1.16655e+09	1.12102e+09	-1.04062	0.615036	0.741887	1.08038	0.229616	0.490877		-1.04135	0.609615	0.973831		1098350590	1061357630	1125911170	1170423810	0	1366142980	1230374530	1094945410	1108320380	0	1114010800	1199945825	1.07714	0.249939	0.332151	1.03172	0.465664	0.831845		1.0279	0.685242	0.851553		997545790	1147154180
spd_0480|spd_rs02560	20	NaN	NaN	16918008	NaN	3	NaN	NaN	NaN	NaN	4	16918008	#DIV/0!	#DIV/0!	#N/A	#N/A	1.15192	#N/A	#N/A		#DIV/0!	#N/A	#N/A		15046827	NaN	13360407	NaN	2	NaN	NaN	NaN	NaN	4	14203617	#DIV/0!	#DIV/0!	#N/A	#N/A	-1.03402	#N/A	#N/A		#DIV/0!	#N/A	#N/A		NaN	14686773
spd_0482|spd_rs02570	0	3321116420	3435830530	3383710460	3342311420	0	2773532160	2584987390	2954706180	2712981760	0	3.37074e+09	2.75655e+09	-1.22281	0.000411146	0.00508088	1.13539	0.00816028	0.134882		-1.02678	0.670291	0.973831		2842915580	3117400060	2906927620	3110029310	0	2935266560	3074063620	2731057150	2396669440	0	2.99432e+09	2.78426e+09	-1.07544	0.244869	0.326764	1.0086	0.841904	0.976663		-1.01656	0.831358	0.930247		2720128260	2899303170
spd_0483|spd_rs02575	0	367986720	384616320	406036736	325678272	0	329403968	319921216	338066528	324431968	0	371079512	327955920	-1.13149	0.0472241	0.119924	1.17241	0.0769558	0.301667		1.01259	0.868434	0.984728		291242240	317954592	337800864	331045664	0	331867424	336030464	316394464	345701344	0	319510840	332498424	1.04065	0.319169	0.400956	1.00948	0.894556	0.976663		1.02662	0.732342	0.880334		327487616	276331904
spd_0488|spd_rs02605	21	NaN	NaN	NaN	7793725	3	NaN	NaN	NaN	NaN	4	7793725	#DIV/0!	#DIV/0!	#N/A	#N/A	#DIV/0!	#N/A	#N/A		#DIV/0!	#N/A	#N/A		NaN	7263365	NaN	NaN	3	NaN	NaN	NaN	6.01391e+06	3	7263365	6.01391e+06	-1.20776	#N/A	#N/A	#DIV/0!	#N/A	#N/A		#DIV/0!	#N/A	#N/A		NaN	NaN
spd_0489|spd_rs02610	4	39171428	44903860	32906090	35763192	0	31902044	NaN	28940078	NaN	2	3.81861e+07	30421061	-1.25525	#N/A	#N/A	1.50064	0.00498946	0.108923		1.19608	#N/A	#N/A		30759646	31622082	26060356	32239800	0	21551570	23287488	28919748	NaN	1	30170471	2.45863e+07	-1.22713	0.0754183	0.124255	1.18564	0.0565097	0.376412		-1.03448	0.817449	0.924215		28678236	22337364
spd_0490|spd_rs02615	0	269937344	350828960	279515808	243383712	0	243027488	202949200	243780592	193486064	0	285916456	220810836	-1.29485	0.0404229	0.106144	-1.02729	0.750783	0.862211		-1.00817	0.918002	0.984728		296674688	280097664	238686384	243147600	0	191986560	232968480	205728032	186499456	0	264651584	204295632	-1.29543	0.0120342	0.0300482	-1.10984	0.100225	0.483157		-1.08967	0.259303	0.514157		301958368	284946560
spd_0496|spd_rs02645	0	40750476	55262884	49074888	37381000	0	61702972	43313652	59241420	39439816	0	45617312	50924465	1.11634	0.496021	0.639091	1.16064	0.297051	0.536609		1.12964	0.441057	0.920721		29317172	38665632	33655588	34036488	0	55994896	69088992	56976444	59851140	0	33918720	60477868	1.78302	0.000228295	0.00221009	-1.15876	0.249611	0.667447		1.34155	0.0267158	0.173105		49670912	31631354
spd_0502|spd_rs02700	15	NaN	NaN	NaN	23286926	3	NaN	NaN	NaN	NaN	4	23286926	#DIV/0!	#DIV/0!	#N/A	#N/A	-1.04225	#N/A	#N/A		#DIV/0!	#N/A	#N/A		24968160	20411706	28240038	29342130	0	NaN	NaN	NaN	NaN	4	2.57405e+07	#DIV/0!	#DIV/0!	#N/A	#N/A	1.06055	0.622101	0.907952		#DIV/0!	#N/A	#N/A		NaN	26762252
spd_0503|spd_rs02705	11	13017604	18937630	15834002	NaN	1	11514547	NaN	NaN	NaN	3	1.59297e+07	11514547	-1.38345	#N/A	#N/A	1.34474	0.0795559	0.304253		-1.07518	#N/A	#N/A		10418692	13132781	NaN	14173959	1	NaN	15276131	13567600	NaN	2	12575144	1.44219e+07	1.14685	#N/A	#N/A	1.06155	0.568566	0.881446		1.16491	#N/A	#N/A		12445044	NaN
spd_0505|spd_rs02715	22	NaN	NaN	NaN	NaN	4	NaN	NaN	NaN	NaN	4	#DIV/0!	#DIV/0!	#DIV/0!	#N/A	#N/A	#DIV/0!	#N/A	#N/A		#DIV/0!	#N/A	#N/A		NaN	NaN	NaN	NaN	4	NaN	NaN	10869632	12027118	2	#DIV/0!	11448375	#DIV/0!	#N/A	#N/A	#DIV/0!	#N/A	#N/A		#DIV/0!	#N/A	#N/A		NaN	NaN
spd_0506|spd_rs02720	0	699762500	707435140	677198720	673217660	0	634734780	597882880	657166780	676685890	0	689403505	6.41618e+08	-1.07448	0.0475765	0.120423	1.00933	0.860014	0.927661		-1.03026	0.596456	0.973831		683946240	767306300	679641920	677073860	0	845304900	834031870	825794560	774897150	0	701992080	820007120	1.16811	0.0047636	0.0151981	1.02776	0.6527	0.922033		1.2405	0.00345966	0.0848142		598481860	740579520
spd_0510|spd_rs02745	0	39847572	42215468	35525792	31149058	0	39878560	32564752	40012548	36672828	0	3.71845e+07	37282172	1.00263	0.945942	0.965962	1.04983	0.682979	0.814129		-1.07581	0.322744	0.824152		28491934	38798608	29403210	40553240	0	48534644	49911292	43406392	38580776	0	34311748	45108276	1.31466	0.0416689	0.0784585	-1.03229	0.815808	0.976663		1.12465	0.173929	0.415186		29247694	36686360
spd_0512|spd_rs02755	0	2020722690	1972765310	2030396930	1925924990	0	1925277950	1886180610	1993918590	1948248060	0	1987452480	1.93841e+09	-1.0253	0.18803	0.316252	1.13011	0.00459948	0.108923		-1.00064	0.9888	0.994963		1760020480	1870794370	1764319620	1970734590	0	2103136130	2195578370	1993235580	1892985470	0	1841467265	2.04623e+09	1.1112	0.0465968	0.0858859	1.0471	0.269943	0.695211		1.05495	0.348023	0.581694		1842678270	1652304380
spd_0514|spd_rs02765	15	NaN	58017736	NaN	36534296	2	68735424	49961240	59033576	58728176	0	47276016	59114604	1.25041	#N/A	#N/A	-1.1471	#N/A	#N/A		-1.08879	#N/A	#N/A		NaN	NaN	NaN	NaN	4	NaN	73313480	NaN	NaN	3	#DIV/0!	73313480	#DIV/0!	#N/A	#N/A	#DIV/0!	#N/A	#N/A		1.13906	#N/A	#N/A		NaN	54230532
spd_0515|spd_rs02770	0	304279392	333024512	343737760	277853088	0	266786384	281493024	296284064	298978080	0	314723688	285885388	-1.10087	0.137395	0.254973	1.05436	0.401037	0.63052		1.00144	0.984419	0.994963		266898304	313148576	296965408	314343232	0	318160640	382312448	355406976	328436096	0	297838880	346079040	1.16197	0.0372595	0.072359	-1.00221	0.966296	0.993806		1.21229	0.0424991	0.202008		306810880	275250304
spd_0517|spd_rs02780	16	8477345	NaN	NaN	NaN	3	NaN	7.87749e+06	NaN	NaN	3	8477345	7.87749e+06	-1.07615	#N/A	#N/A	-1.19517	#N/A	#N/A		-1.78106	#N/A	#N/A		NaN	NaN	NaN	NaN	4	NaN	10805638	NaN	11589431	2	#DIV/0!	1.11975e+07	#DIV/0!	#N/A	#N/A	#DIV/0!	#N/A	#N/A		-1.25298	#N/A	#N/A		NaN	NaN
spd_0522|spd_rs02800	2	48171140	57029392	71652016	39627284	0	30968084	32180386	28625606	27159384	0	54119958	29733365	-1.82018	0.00461388	0.0252081	1.07568	0.682264	0.814129		-1.16496	#N/A	#N/A		32010110	47562660	38813780	45043008	0	37652576	41332396	30188214	30133442	0	4.08574e+07	34826657	-1.17316	0.233888	0.315834	-1.23142	0.202752	0.608806		1.00544	#N/A	#N/A		55899928	40857284
spd_0523|spd_rs02805	6	11556153	15740089	17073168	10981914	0	8.18136e+06	NaN	10521024	NaN	2	13837831	9.35119e+06	-1.47979	#N/A	#N/A	-1.01755	0.909179	0.956295		-1.22968	#N/A	#N/A		11071565	14158001	13281078	15097018	0	NaN	NaN	10297076	7.72963e+06	2	1.34019e+07	9.01335e+06	-1.4869	#N/A	#N/A	-1.05065	0.689626	0.939421		-1.27577	#N/A	#N/A		16833220	12421960
spd_0524|spd_rs02810	23	NaN	NaN	NaN	NaN	4	NaN	NaN	NaN	NaN	4	#DIV/0!	#DIV/0!	#DIV/0!	#N/A	#N/A	#DIV/0!	#N/A	#N/A		#DIV/0!	#N/A	#N/A		NaN	32857064	NaN	NaN	3	NaN	NaN	NaN	NaN	4	32857064	#DIV/0!	#DIV/0!	#N/A	#N/A	#DIV/0!	#N/A	#N/A		#DIV/0!	#N/A	#N/A		NaN	NaN
spd_0525|spd_rs02815	23	NaN	NaN	NaN	NaN	4	NaN	NaN	NaN	NaN	4	#DIV/0!	#DIV/0!	#DIV/0!	#N/A	#N/A	#DIV/0!	#N/A	#N/A		#DIV/0!	#N/A	#N/A		NaN	NaN	NaN	NaN	4	NaN	NaN	NaN	4.44573e+06	3	#DIV/0!	4.44573e+06	#DIV/0!	#N/A	#N/A	#DIV/0!	#N/A	#N/A		#DIV/0!	#N/A	#N/A		NaN	NaN
spd_0526|spd_rs02820	0	16117911600	15466739700	14288774100	14940726300	0	17811791900	17630648300	17832456200	16317088800	0	15203537925	17397996300	1.14434	0.00666376	0.0315112	-1.02937	0.58737	0.76593		-1.01622	0.687375	0.973831		15088036900	14561786900	15106535400	15096024100	0	15845688300	17606041600	16968849400	16440813600	0	14963095825	16715348225	1.1171	0.00389016	0.0129243	-1.04591	0.356828	0.753943		-1.05772	0.202473	0.447542		17244342300	14332454900
spd_0532|spd_rs02855	1	48618380	53024704	40012768	48908192	0	50127560	48029604	50970600	45032080	0	47641011	48539961	1.01887	0.741277	0.833702	1.18227	0.139647	0.390766		1.03245	0.651883	0.973831		51636400	47252432	39103448	56523896	0	61843300	62186952	59396492	49735964	0	48629044	58290677	1.19868	0.0965105	0.151848	1.20679	0.164349	0.566571		1.23985	0.0343458	0.188575		NaN	35071768
spd_0533|spd_rs02860	0	1893372160	1862035970	2065999620	1758981120	0	2405025790	2418652930	2856187390	2493572350	0	1.8951e+09	2543359615	1.34207	0.0013645	0.0107489	1.14787	0.0117176	0.15864		1.06469	0.491329	0.939617		1654642690	1699435650	1534822140	1662589950	0	2652820990	2846688770	2930526460	2630828800	0	1.63787e+09	2765216255	1.6883	5.21857e-06	0.000277241	-1.008	0.772183	0.964889		1.15756	0.103912	0.32208		1692765060	1646632190
spd_0534|spd_rs02865	1	71861904	75883432	88006792	78793448	0	86520784	95300248	100127008	100815576	0	78636394	95690904	1.21688	0.0120132	0.0466039	1.11438	0.149357	0.402533		1.11396	0.44788	0.922941		56603576	NaN	77490144	81318904	1	103362112	109845664	114414288	99600920	0	71804208	106805746	1.48746	0.0102506	0.0268452	1.01756	0.877326	0.976663		1.24335	0.133744	0.360662		63264120	67333224
spd_0535|spd_rs02870	23	NaN	NaN	NaN	NaN	4	NaN	NaN	NaN	NaN	4	#DIV/0!	#DIV/0!	#DIV/0!	#N/A	#N/A	#DIV/0!	#N/A	#N/A		#DIV/0!	#N/A	#N/A		NaN	NaN	NaN	NaN	4	NaN	NaN	NaN	NaN	4	#DIV/0!	#DIV/0!	#DIV/0!	#N/A	#N/A	#DIV/0!	#N/A	#N/A		#DIV/0!	#N/A	#N/A		15589630	NaN
spd_0536|spd_rs02875	0	53231608	63253008	66350996	48528408	0	57309092	59594096	68107096	63455288	0	57841005	62116393	1.07392	0.385215	0.531047	1.03048	0.724914	0.841975		-1.04688	0.628536	0.973831		48209080	59946964	51896544	53999820	0	73095984	63990308	62578872	81183664	0	53513102	70212207	1.31206	0.0121649	0.0301139	-1.04891	0.441021	0.821801		1.07972	0.473026	0.702161		52773852	54935720
spd_0538|spd_rs02885	21	NaN	NaN	NaN	NaN	4	NaN	NaN	16158950	NaN	3	#DIV/0!	16158950	#DIV/0!	#N/A	#N/A	#DIV/0!	#N/A	#N/A		#DIV/0!	#N/A	#N/A		NaN	NaN	NaN	NaN	4	14532016	NaN	NaN	NaN	3	#DIV/0!	14532016	#DIV/0!	#N/A	#N/A	#DIV/0!	#N/A	#N/A		#DIV/0!	#N/A	#N/A		15101644	NaN
spd_0539|spd_rs02890	22	NaN	NaN	NaN	NaN	4	22378064	NaN	NaN	NaN	3	#DIV/0!	22378064	#DIV/0!	#N/A	#N/A	#DIV/0!	#N/A	#N/A		1.24213	#N/A	#N/A		NaN	NaN	NaN	NaN	4	NaN	NaN	NaN	NaN	4	#DIV/0!	#DIV/0!	#DIV/0!	#N/A	#N/A	#DIV/0!	#N/A	#N/A		#DIV/0!	#N/A	#N/A		NaN	NaN
spd_0540|spd_rs02895	0	180087520	163746624	155045536	136520432	0	162775440	132336976	132902240	133611256	0	158850028	140406478	-1.13136	0.162287	0.283669	1.04639	0.636247	0.79052		-1.06714	0.471181	0.937995		219379504	192909936	164228448	206165792	0	192960784	153463344	162338864	172067440	0	195670920	170207608	-1.1496	0.133695	0.196509	1.28894	0.0338398	0.316644		1.13598	0.165553	0.409976		123848496	170144448
spd_0541|spd_rs02900	0	824625790	876070850	891536320	780433470	0	1091828990	776646720	941213440	721823230	0	8.43167e+08	882878095	1.0471	0.741191	0.833702	1.15006	0.129557	0.379001		1.04968	0.734665	0.973831		681622270	739149760	746222850	741301890	0	720224130	709683460	737823300	716880580	0	7.27074e+08	7.21153e+08	-1.00821	0.75134	0.786781	-1.00836	0.921705	0.984184		-1.16631	0.197745	0.441671		890041860	723514880
spd_0542|spd_rs02905	0	2661684740	2693736190	2861152770	2293775360	0	1040720190	992258750	1121649410	963480320	0	2627587265	1.02953e+09	-2.55223	3.43011e-06	0.000211969	1.14191	0.120404	0.366165		1.06199	0.601344	0.973831		2221056000	2360655360	1985333380	2498181630	0	1098246780	1351260930	1065313090	1043255420	0	2.26631e+09	1139519055	-1.98883	0.000110459	0.00139183	-1.01533	0.848305	0.976663		1.17545	0.224712	0.4784		2665123580	2130491260
spd_0546|spd_rs02920	1	73607872	76149264	84816368	71366616	0	60947512	59760916	51072892	63536020	0	76485030	58829335	-1.30012	0.00488737	0.0255601	-1.01851	0.764735	0.873767		-1.13231	0.43289	0.918173		77397888	87926144	90849600	106487576	0	64830448	51381112	80397040	72617704	0	90665302	67306576	-1.34705	0.0396422	0.0759121	1.16385	0.156195	0.566569		1.01041	0.950915	0.978741		NaN	81320960
spd_0547|spd_rs02925	0	259165440	336583584	297614304	188947632	0	303332736	267590784	375000480	281184768	0	270577740	306777192	1.13379	0.373966	0.521122	1.21962	0.272909	0.515465		1.19818	0.194424	0.683809		163347984	173991152	121630896	202894848	0	329467616	374917312	269536928	260030784	0	165466220	308488160	1.86436	0.00382513	0.0127924	-1.34078	0.112868	0.514435		1.20486	0.205065	0.452036		261317568	167778832
spd_0548|spd_rs02930	23	NaN	NaN	NaN	NaN	4	NaN	NaN	NaN	NaN	4	#DIV/0!	#DIV/0!	#DIV/0!	#N/A	#N/A	#DIV/0!	#N/A	#N/A		#DIV/0!	#N/A	#N/A		NaN	NaN	NaN	NaN	4	NaN	NaN	NaN	NaN	4	#DIV/0!	#DIV/0!	#DIV/0!	#N/A	#N/A	#DIV/0!	#N/A	#N/A		#DIV/0!	#N/A	#N/A		NaN	NaN
spd_0549|spd_rs02935	0	35259568	33307790	44821748	32119142	0	61243604	51329972	86271584	68178320	0	36377062	66755870	1.83511	0.0039658	0.0228477	-1.14325	0.191469	0.453833		-1.06726	0.74257	0.973831		42248016	34664240	36649804	40658992	0	72898816	59000464	76270840	83840856	0	38555263	73002744	1.89346	0.000345588	0.0026976	-1.07867	0.303373	0.725865		1.02466	0.888069	0.959018		41932568	36018704
spd_0550|spd_rs02940	0	7473543700	7867259400	7749414400	7638448100	0	6642745900	6477153800	6847652900	6231654400	0	7682166400	6549801750	-1.17289	0.000414632	0.00508088	1.17536	0.0195735	0.194248		1.03499	0.612331	0.973831		6999638500	6647941100	6579927000	6610238500	0	6598259700	5405973500	6013761500	5630233600	0	6709436275	5912057075	-1.13487	0.0304667	0.0620809	1.02653	0.65256	0.922033		-1.07042	0.411763	0.645255		6262423600	5929940000
spd_0551|spd_rs02945	0	6278975000	6227222000	5949204500	6278699500	0	5524650500	5439721000	6077204000	4898504200	0	6183525250	5485019925	-1.12735	0.0373477	0.1014	1.20406	0.0017228	0.107713		1.1319	0.168995	0.655167		4570820100	5385676800	4717187600	5886710300	0	4878537200	4886514200	5176826900	4282051330	0	5140098700	4.80598e+09	-1.06952	0.401327	0.480058	1.00088	0.990208	0.995273		-1.00829	0.919839	0.967685		4786335700	4922096600
spd_0554|spd_rs02960	0	502865984	552586370	507477376	444136288	0	469373248	385860704	485560160	403284736	0	5.01767e+08	436019712	-1.15079	0.0958037	0.197228	1.19342	0.0171725	0.181681		1.01655	0.863188	0.984728		401302400	527400224	468840672	590676800	0	515040736	586377150	554469180	509210944	0	497055024	5.41275e+08	1.08896	0.333354	0.413903	1.18221	0.117928	0.514435		1.26195	0.0203572	0.153061		444780448	422258048
spd_0555|spd_rs02965	12	NaN	16010216	19287944	16069619	1	NaN	NaN	NaN	16723610	3	17122593	16723610	-1.02386	#N/A	#N/A	-1.09626	0.537893	0.738543		-1.43334	#N/A	#N/A		17988002	22476906	21897450	22107914	0	NaN	NaN	NaN	NaN	4	21117568	#DIV/0!	#DIV/0!	#N/A	#N/A	1.12502	0.338579	0.738666		#DIV/0!	#N/A	#N/A		NaN	21913204
spd_0556|spd_rs02970	23	NaN	NaN	NaN	NaN	4	NaN	NaN	NaN	NaN	4	#DIV/0!	#DIV/0!	#DIV/0!	#N/A	#N/A	#DIV/0!	#N/A	#N/A		#DIV/0!	#N/A	#N/A		NaN	NaN	NaN	NaN	4	NaN	NaN	NaN	16676944	3	#DIV/0!	16676944	#DIV/0!	#N/A	#N/A	#DIV/0!	#N/A	#N/A		#DIV/0!	#N/A	#N/A		NaN	NaN
spd_0558|spd_rs02990	0	332573600	370606048	404708608	787446720	0	13874235400	10278675500	12734961700	13532682200	0	473833744	12605138700	26.6025	3.51369e-06	0.000211969	-1.76313	0.223617	0.48564		1.15513	0.311421	0.814247		338872960	596161470	329683296	1564353790	0	9629261800	14825587700	12452124700	12116943900	0	707267879	12255979525	17.3286	0.000181782	0.00200209	-1.18121	0.748148	0.964007		1.12313	0.453976	0.687402		523997088	1095397500
spd_0559|spd_rs02995	10	NaN	22567164	28854888	28512400	1	NaN	NaN	23131176	NaN	3	2.66448e+07	23131176	-1.1519	#N/A	#N/A	-1.0428	#N/A	#N/A		1.38145	#N/A	#N/A		16487452	22363646	21379970	NaN	1	18598844	NaN	NaN	25977766	2	2.0077e+07	22288305	1.11014	#N/A	#N/A	-1.38393	#N/A	#N/A		1.33111	#N/A	#N/A		39532464	NaN
spd_0561|spd_rs03005	5	22680808	25302694	41587768	35234140	0	26568116	22978740	28369412	30400324	0	3.12014e+07	27079148	-1.15223	0.474199	0.620477	-1.1314	#N/A	#N/A		-1.18063	0.0713835	0.532069		26247670	30788940	40862488	NaN	1	26481882	NaN	35727204	26746008	1	3.2633e+07	29651698	-1.10055	0.614	0.673473	-1.08176	#N/A	#N/A		-1.0782	0.520056	0.732971		47527264	NaN
spd_0562|spd_rs03010	7	55096216	81074728	92595816	70124848	0	63045556	NaN	59056720	58210368	1	74722902	6.01042e+07	-1.24322	0.192736	0.322444	1.04315	#N/A	#N/A		1.0104	0.927264	0.987041		NaN	NaN	34068828	NaN	3	49906524	103337832	57323440	46161960	0	34068828	64182439	1.88391	#N/A	#N/A	-2.10257	#N/A	#N/A		1.07896	0.78754	0.910172		116273872	NaN
spd_0567|spd_rs03040	23	NaN	NaN	NaN	NaN	4	NaN	NaN	NaN	NaN	4	#DIV/0!	#DIV/0!	#DIV/0!	#N/A	#N/A	#DIV/0!	#N/A	#N/A		#DIV/0!	#N/A	#N/A		NaN	NaN	NaN	NaN	4	19083446	NaN	NaN	NaN	3	#DIV/0!	19083446	#DIV/0!	#N/A	#N/A	#DIV/0!	#N/A	#N/A		#DIV/0!	#N/A	#N/A		NaN	NaN
spd_0568|spd_rs03045	19	NaN	NaN	NaN	NaN	4	NaN	NaN	NaN	12099661	3	#DIV/0!	12099661	#DIV/0!	#N/A	#N/A	#DIV/0!	#N/A	#N/A		-1.07875	#N/A	#N/A		NaN	NaN	NaN	17602312	3	12707641	10475747	NaN	NaN	2	17602312	11591694	-1.51853	#N/A	#N/A	#DIV/0!	#N/A	#N/A		-1.12602	#N/A	#N/A		NaN	NaN
spd_0573|spd_rs03070	23	NaN	NaN	NaN	NaN	4	NaN	NaN	NaN	NaN	4	#DIV/0!	#DIV/0!	#DIV/0!	#N/A	#N/A	#DIV/0!	#N/A	#N/A		#DIV/0!	#N/A	#N/A		NaN	NaN	NaN	NaN	4	3007956	NaN	NaN	NaN	3	#DIV/0!	3007956	#DIV/0!	#N/A	#N/A	#DIV/0!	#N/A	#N/A		#DIV/0!	#N/A	#N/A		NaN	NaN
spd_0574|spd_rs03080	23	NaN	NaN	NaN	NaN	4	NaN	NaN	NaN	NaN	4	#DIV/0!	#DIV/0!	#DIV/0!	#N/A	#N/A	#DIV/0!	#N/A	#N/A		#DIV/0!	#N/A	#N/A		NaN	NaN	NaN	NaN	4	16749520	NaN	NaN	NaN	3	#DIV/0!	16749520	#DIV/0!	#N/A	#N/A	#DIV/0!	#N/A	#N/A		#DIV/0!	#N/A	#N/A		NaN	NaN
spd_0576|spd_rs03090	0	116569408	104175824	97618360	128178104	0	129474016	127459288	133694024	131997408	0	111635424	130656184	1.17038	0.0376684	0.101678	1.07554	0.33825	0.582678		1.07452	0.0168354	0.38719		104243104	130431696	121197384	115826888	0	102540120	118040752	127804016	113676016	0	117924768	115515226	-1.02086	0.765065	0.79781	1.13614	0.0690619	0.414372		-1.05263	0.331844	0.570618		99541776	108414080
spd_0577|spd_rs03095	0	1809171200	1783460990	1603804930	1678713340	0	2844920320	2221777920	2562054660	2361811460	0	1718787615	2497641090	1.45314	0.000853028	0.00813009	1.129	0.0975718	0.331779		1.15954	0.102178	0.569388		1857066370	1657086210	1501707010	1737994500	0	2706745600	2587020290	2384092670	2033390850	0	1.68846e+09	2.42781e+09	1.43788	0.00343055	0.0117368	1.10908	0.200344	0.608806		1.12712	0.19487	0.440362		1336452990	1711306750
spd_0578|spd_rs03100	1	19820902	21323728	24842974	20259944	0	17169906	17654048	21104712	20480354	0	21561887	19102255	-1.12876	0.146566	0.266862	-1.00985	0.911245	0.95638		-1.06094	0.48351	0.937995		18757966	20325048	18012194	19792350	0	23543394	23596446	23364628	16264609	0	1.92219e+07	2.16923e+07	1.12852	0.294867	0.380652	-1.13278	0.11895	0.514435		1.07036	0.536258	0.747988		23247406	18877738
spd_0579|spd_rs03105	0	130385880	221490944	236070192	153042672	0	107266280	97996800	89974848	100466176	0	185247422	98926026	-1.87259	0.00673701	0.031521	1.00993	0.965403	0.983292		-1.29464	0.0525759	0.499365		176526912	143825520	142228464	147985584	0	108449080	105284080	146669520	128425752	0	152641620	122207108	-1.24904	0.0489681	0.0888721	-1.20167	0.373895	0.775412		-1.04801	0.709987	0.868955		226140192	126340192
spd_0580|spd_rs03110	0	636936640	683949250	676657660	570620860	0	528057280	489514912	543770240	524433376	0	6.42041e+08	521443952	-1.23128	0.00468194	0.0252408	1.1478	0.03199	0.220002		1.01144	0.8972	0.984728		508871136	575923140	523918848	584264060	0	528628096	626831230	548959230	554488640	0	548244296	564726799	1.03006	0.582029	0.648132	-1.02029	0.655301	0.923058		1.09539	0.339054	0.57625		581425340	516601600
spd_0581|spd_rs03115	0	128989600	127537120	133290952	103543168	0	126512872	122074008	133726904	119689056	0	123340210	125500710	1.01752	0.745148	0.833702	1.04542	0.542911	0.740247		-1.02698	0.71541	0.973831		107399920	123892560	114712656	128773376	0	152363648	157945520	151593728	116389592	0	118694628	144573122	1.21803	0.0555848	0.0976051	1.00604	0.920288	0.984184		1.1217	0.260158	0.514365		110384888	116600384
spd_0582|spd_rs03120	0	946644160	723149570	549020740	1030075070	0	1090307580	869571520	997322370	1022740930	0	812222385	994985600	1.22502	0.178325	0.305063	1.38743	0.1044	0.338602		1.34865	0.106202	0.569388		831238080	609969150	624222720	856012030	0	489135616	830767230	817714050	623458300	0	730360495	690268799	-1.05808	0.680331	0.733226	1.2476	0.121971	0.514435		-1.06881	0.764464	0.888946		587471360	456801056
spd_0583|spd_rs03125	8	22767936	NaN	27956860	21915994	1	NaN	23237274	23134478	22229028	1	2.42136e+07	2.28669e+07	-1.05889	0.539109	0.677837	#DIV/0!	#N/A	#N/A		-1.09584	0.680826	0.973831		23008632	27264194	26225460	NaN	1	28563976	24969120	24900458	26315222	0	2.54994e+07	26187194	1.02697	0.650039	0.706259	#DIV/0!	#N/A	#N/A		1.04504	0.801387	0.912165		NaN	NaN
spd_0584|spd_rs03130	0	93494920	94650592	91429984	85808880	0	100493536	95059264	98594264	105072752	0	91346094	99804954	1.0926	0.0260569	0.0791964	1.00865	0.867035	0.929899		1.02352	0.690177	0.973831		86543680	97153024	83880728	97207544	0	89144728	115736632	108668872	97729248	0	91196244	102819870	1.12746	0.141898	0.205358	1.007	0.909359	0.979271		1.05444	0.519359	0.732971		89681136	81713696
spd_0585|spd_rs03135	0	144926912	144912912	145363888	125174008	0	156184128	146853536	165284144	153283488	0	140094430	155401324	1.10926	0.055825	0.136816	1.09804	0.0560438	0.258017		-1.01397	0.892226	0.984728		108636184	133031880	126501200	142747552	0	146413056	206334272	154218032	152233552	0	127729204	164799728	1.29023	0.0433336	0.0812125	1.00113	0.985171	0.994604		1.04587	0.735022	0.882245		127996680	131637904
spd_0586|spd_rs03140	0	138427984	120312520	114905264	107369968	0	145353984	145751280	158422784	156194752	0	120253934	151430700	1.25926	0.00698439	0.032137	1.1151	0.293709	0.533028		1.08555	0.376397	0.884253		94173752	121302288	124969944	122389120	0	150297056	178108544	155983616	168554688	0	115708776	163235976	1.41075	0.00398852	0.0131425	1.07296	0.507625	0.848691		1.17017	0.130253	0.354049		85173504	124682128
spd_0587|spd_rs03145	9	18283856	12120217	NaN	NaN	2	44579688	43163444	50739712	28432058	0	1.5202e+07	4.17287e+07	2.74494	#N/A	#N/A	#DIV/0!	#N/A	#N/A		-1.06761	0.776965	0.978212		NaN	NaN	NaN	10021202	3	66217740	65151128	77283080	76517696	0	10021202	71292411	7.11416	#N/A	#N/A	#DIV/0!	#N/A	#N/A		1.60028	0.0236522	0.160795		NaN	NaN
spd_0588|spd_rs03150	0	30721910	35330524	37796924	29237580	0	28890298	27932712	34933720	32554492	0	3.32717e+07	3.10778e+07	-1.07059	0.430511	0.577005	1.07228	0.404702	0.630888		1.03532	0.788459	0.978212		27326710	34860232	24388902	33264628	0	30743506	29480340	34147848	32834416	0	29960118	3.18015e+07	1.06146	0.475863	0.550495	-1.03567	0.724681	0.953955		1.05943	0.634837	0.816507		33057132	29894558
spd_0590|spd_rs03160	0	128359496	148214544	159094576	125939384	0	138904528	105235544	118102464	130413944	0	140402000	123164120	-1.13996	0.16337	0.284057	1.15826	0.0946424	0.331249		-1.25795	0.123278	0.591598		130479824	117235048	134443280	144437632	0	149869264	139900624	182547312	172942864	0	131648946	161315016	1.22534	0.0377023	0.0730425	1.08605	0.232098	0.647561		1.04118	0.747517	0.88509		123089072	126288040
spd_0593|spd_rs03175	0	2862522880	2762767100	3079657980	2817472000	0	2145425280	2019054850	2285519620	2205029120	0	2880604990	2.16376e+09	-1.3313	0.000188362	0.00316121	1.01658	0.667575	0.805199		-1.09245	0.0728419	0.532069		2735955200	2977064700	2754268420	2795164160	0	2752115970	2731543040	2594005760	2309128700	0	2815613120	2.5967e+09	-1.08431	0.114612	0.173536	-1.00639	0.856305	0.976663		1.09853	0.112882	0.334654		3046993150	2754679810
spd_0599|spd_rs03205	1	30927716	37193536	37925500	26799920	0	29759338	35537340	40054308	30076522	0	33211668	33856877	1.01943	0.850108	0.900251	1.13227	0.282077	0.523707		-1.01788	0.89265	0.984728		25867362	NaN	33840076	27919988	1	52531396	44511900	53329008	44108296	0	29209142	48620150	1.66455	0.00238667	0.00939583	-1.0042	0.969344	0.993806		1.41083	0.0169125	0.14712		34567400	28837658
spd_0600|spd_rs03210	4	25017856	24890016	29429824	NaN	1	20022440	NaN	NaN	NaN	3	2.64459e+07	20022440	-1.32081	#N/A	#N/A	1.02216	0.720742	0.840866		-1.00028	#N/A	#N/A		27155298	27627610	25626822	25909828	0	26917790	21546200	81635680	18675334	0	2.65799e+07	37193751	1.39932	0.683817	0.735995	1.02734	0.447982	0.821801		1.85709	0.293922	0.534344		26961478	24772346
spd_0608|spd_rs03250	4	47853008	46327332	78218864	53182712	0	23000700	NaN	29182002	NaN	2	56395479	26091351	-2.16146	#N/A	#N/A	2.77658	0.0173802	0.181681		1.28434	#N/A	#N/A		26472462	44203368	53739576	44634836	0	30251754	19923102	25242454	24376748	0	4.22626e+07	2.49485e+07	-1.69399	0.0273446	0.057104	2.08076	0.0522824	0.369092		1.22808	0.19309	0.438791		31886706	NaN
spd_0609|spd_rs03255	2	242692576	254409776	386917920	278733088	0	132678296	72797560	190177680	82594512	0	290688340	119562012	-2.43128	0.00835789	0.0367524	1.99379	0.0379213	0.231497		-1.15187	0.595461	0.973831		138394560	189118224	220311728	245924288	0	167186704	90863360	138809696	161920192	0	198437200	139694988	-1.4205	0.106854	0.164579	1.36105	0.281739	0.703007		1.01434	0.928189	0.970584		223760256	NaN
spd_0614|spd_rs03280	15	NaN	NaN	13021949	NaN	3	18645360	NaN	15795003	NaN	2	13021949	1.72202e+07	1.3224	#N/A	#N/A	#DIV/0!	#N/A	#N/A		1.19412	#N/A	#N/A		NaN	9455607	NaN	NaN	3	NaN	18460318	17737380	19889334	1	9455607	1.86957e+07	1.97721	#N/A	#N/A	#DIV/0!	#N/A	#N/A		1.29644	#N/A	#N/A		NaN	NaN
spd_0620|spd_rs03315	0	1917203070	2104609920	2052925310	1641689470	0	1814745600	1797694590	2093096960	1663678210	0	1.92911e+09	1842303840	-1.04712	0.563356	0.699214	1.14278	0.0647779	0.27601		1.04359	0.686852	0.973831		1492787070	1768769020	1636747260	1784542210	0	2032939900	2307800580	2135624960	2161469950	0	1670711390	2.15946e+09	1.29254	0.00189344	0.00814755	-1.01039	0.819002	0.976663		1.22325	0.0571116	0.239395		1732397180	1626035970
spd_0622|spd_rs03325	12	19962646	NaN	NaN	NaN	3	44995460	NaN	37884924	NaN	2	19962646	41440192	2.07589	#N/A	#N/A	-1.21803	#N/A	#N/A		1.01392	#N/A	#N/A		NaN	NaN	NaN	NaN	4	49381516	40732048	36240812	33228344	0	#DIV/0!	39895680	#DIV/0!	#N/A	#N/A	#DIV/0!	#N/A	#N/A		-1.02445	0.826055	0.928498		NaN	24315026
spd_0623|spd_rs03330	2	101030992	134172240	103110704	86870888	0	112661112	100718656	129438768	91569728	0	106296206	108597066	1.02165	0.834418	0.892204	1.02749	0.833713	0.920607		1.00737	0.951941	0.989667		79958816	92215144	82009136	NaN	1	156211904	135500480	106631952	107018536	0	8.47277e+07	126340718	1.49114	0.0209949	0.04612	-1.221	0.0599933	0.389709		1.17197	0.274731	0.518083		NaN	115456896
spd_0632|spd_rs03375	3	57584476	NaN	93265360	76734672	1	161416432	144404976	172651072	129443880	0	7.58615e+07	151979090	2.00338	0.00379752	0.0220428	1.46624	0.0838869	0.311694		-1.01423	0.930404	0.987041		51809664	61293248	NaN	50837300	1	180988240	184731728	175420960	154606272	0	5.46467e+07	173936800	3.18293	1.32786e-05	0.000430293	1.0562	0.505408	0.848691		1.12842	0.418296	0.650772		53078468	47493724
spd_0633|spd_rs03380	18	NaN	NaN	NaN	NaN	4	8.14769e+06	NaN	14770217	NaN	2	#DIV/0!	1.1459e+07	#DIV/0!	#N/A	#N/A	#DIV/0!	#N/A	#N/A		-1.22559	#N/A	#N/A		NaN	NaN	NaN	NaN	4	NaN	8.34137e+06	15600880	11960314	1	#DIV/0!	1.19675e+07	#DIV/0!	#N/A	#N/A	#DIV/0!	#N/A	#N/A		-1.17351	#N/A	#N/A		NaN	NaN
spd_0634|spd_rs03385	23	NaN	NaN	NaN	NaN	4	NaN	NaN	NaN	NaN	4	#DIV/0!	#DIV/0!	#DIV/0!	#N/A	#N/A	#DIV/0!	#N/A	#N/A		#DIV/0!	#N/A	#N/A		NaN	NaN	NaN	NaN	4	NaN	NaN	14675651	NaN	3	#DIV/0!	14675651	#DIV/0!	#N/A	#N/A	#DIV/0!	#N/A	#N/A		#DIV/0!	#N/A	#N/A		NaN	NaN
spd_0635|spd_rs03390	12	NaN	NaN	NaN	NaN	4	36782676	27850762	32891858	33329740	0	#DIV/0!	32713759	#DIV/0!	#N/A	#N/A	#DIV/0!	#N/A	#N/A		-1.48096	0.0726571	0.532069		NaN	NaN	NaN	NaN	4	32801842	37231900	70953232	52834320	0	#DIV/0!	4.84553e+07	#DIV/0!	#N/A	#N/A	#DIV/0!	#N/A	#N/A		1.00015	0.999486	0.999486		NaN	NaN
spd_0636|spd_rs03395	0	36234883000	37208527000	39433581000	34911748000	0	32854212600	35000791000	38669959000	37338833000	0	36947184750	35965948900	-1.02728	0.551715	0.688084	1.17987	0.00217567	0.107713		1.09563	0.188933	0.683809		32881279000	35809636000	36412674000	34826146000	0	42119766000	45199958000	44894888000	41378484000	0	34982433750	43398274000	1.24057	0.000485896	0.00339705	1.11712	0.00827547	0.204492		1.32204	0.00159672	0.0716065		30852356100	32244897800
spd_0637|spd_rs03400	23	NaN	NaN	NaN	NaN	4	NaN	NaN	NaN	NaN	4	#DIV/0!	#DIV/0!	#DIV/0!	#N/A	#N/A	#DIV/0!	#N/A	#N/A		#DIV/0!	#N/A	#N/A		NaN	NaN	NaN	NaN	4	NaN	NaN	NaN	NaN	4	#DIV/0!	#DIV/0!	#DIV/0!	#N/A	#N/A	#DIV/0!	#N/A	#N/A		#DIV/0!	#N/A	#N/A		NaN	NaN
spd_0641|spd_rs03420	0	408995168	432809952	397386080	362903840	0	317712416	280449088	298834976	305841568	0	400523760	300709512	-1.33193	0.000726995	0.00719538	1.16879	0.0366498	0.229107		1.01549	0.742997	0.973831		307746784	361257984	339931296	318316480	0	345229472	370516544	312739008	277261888	0	331813136	326436728	-1.01647	0.788254	0.81775	-1.03276	0.604688	0.901565		1.10237	0.234454	0.48777		383749888	305997440
spd_0645|spd_rs03440	1	26480370	26355326	25443436	22974098	0	23318088	27176654	22969558	28691496	0	2.53133e+07	25538949	1.00891	0.930517	0.956537	1.06791	0.383517	0.615982		1.0988	0.25425	0.748651		26283256	25595890	27318550	29134588	0	26876210	31003978	25976168	26726428	0	27083071	27645696	1.02077	0.704954	0.754704	1.14257	0.0969661	0.483037		1.18944	0.0340882	0.188575		21299160	26874822
spd_0646|spd_rs03445	0	176874960	226614928	190169744	207966400	0	319740000	312408832	343553632	322092288	0	200406508	324448688	1.61895	0.000151118	0.0027777	1.17101	0.16224	0.417038		-1.06855	0.488988	0.938619		194220800	216949680	232865680	231209184	0	340775104	484427008	492575104	485668928	0	218811336	450861536	2.0605	0.000358767	0.00272122	1.27856	0.0333018	0.315364		1.30047	0.0688679	0.264048		134747104	183235664
spd_0647|spd_rs03450	21	58669012	NaN	NaN	NaN	3	33169584	NaN	NaN	NaN	3	58669012	33169584	-1.76876	#N/A	#N/A	#DIV/0!	#N/A	#N/A		-1.09601	#N/A	#N/A		NaN	NaN	NaN	NaN	4	NaN	NaN	NaN	NaN	4	#DIV/0!	#DIV/0!	#DIV/0!	#N/A	#N/A	#DIV/0!	#N/A	#N/A		#DIV/0!	#N/A	#N/A		NaN	NaN
spd_0648|spd_rs03455	10	40314796	43017252	38078548	38049712	0	NaN	NaN	26511178	NaN	3	39865077	26511178	-1.50371	#N/A	#N/A	1.30987	0.00338221	0.108435		#DIV/0!	#N/A	#N/A		28518162	36889976	30940896	34953632	0	NaN	26273908	NaN	NaN	3	3.28257e+07	26273908	-1.24936	#N/A	#N/A	1.07857	0.376275	0.777881		#DIV/0!	#N/A	#N/A		31914482	27021460
spd_0649|spd_rs03460	0	2670712580	2934705920	3075515390	2525484540	0	2680948480	2437966590	3002755580	2602255620	0	2.8016e+09	2.68098e+09	-1.04499	0.507551	0.646584	1.1541	0.111981	0.348385		1.0551	0.428923	0.918173		2515737340	2888132100	2562679300	2687438080	0	3107134980	3190267390	2893591550	2771346690	0	2663496705	2.99059e+09	1.1228	0.041029	0.0778002	1.09721	0.233868	0.647561		1.17695	0.0239522	0.161057		2823467260	2053074180
spd_0650|spd_rs03465	0	1099129860	1031016510	1054840260	1043658690	0	1441271420	1157912830	1430839810	1235092860	0	1057161330	1316279230	1.24511	0.0086936	0.0372859	-1.08394	0.588232	0.76593		-1.0058	0.939887	0.989086		1006463620	1264431620	1127754620	973845570	0	1325996540	1013988290	1439212540	1029778820	0	1.09312e+09	1.20224e+09	1.09982	0.437724	0.513766	-1.04828	0.764046	0.964889		-1.1012	0.370089	0.600003		1604333310	930273730
spd_0651|spd_rs03470	23	NaN	NaN	NaN	NaN	4	NaN	NaN	NaN	NaN	4	#DIV/0!	#DIV/0!	#DIV/0!	#N/A	#N/A	#DIV/0!	#N/A	#N/A		#DIV/0!	#N/A	#N/A		NaN	NaN	NaN	NaN	4	NaN	42760048	NaN	NaN	3	#DIV/0!	42760048	#DIV/0!	#N/A	#N/A	#DIV/0!	#N/A	#N/A		#DIV/0!	#N/A	#N/A		NaN	NaN
spd_0652|spd_rs03475	0	1272676990	1248037500	1185079940	1269821310	0	1391988860	1103669500	1554099200	1348877310	0	1243903935	1.34966e+09	1.08502	0.348226	0.49371	-1.10326	0.405571	0.630888		-1.2518	0.0189887	0.39079		1563697790	1595434370	1561203460	1523736830	0	1951579260	1673306880	1812786050	1589025540	0	1.56102e+09	1.75667e+09	1.12534	0.0466818	0.0858859	1.13748	0.234925	0.647898		1.03976	0.50708	0.727097		1011806340	1525233280
spd_0653|spd_rs03480	4	NaN	NaN	15850996	NaN	3	18661580	13485397	13881793	17298654	0	15850996	15831856	-1.00121	#N/A	#N/A	-1.2915	#N/A	#N/A		-1.49026	0.0140098	0.38719		18320530	20011868	20261056	23517198	0	25839318	19752252	27892564	21399344	0	20527663	2.37209e+07	1.15556	0.195798	0.270483	1.00274	0.976428	0.993806		1.0054	0.963415	0.981262		NaN	23321826
spd_0654|spd_rs03485	23	NaN	NaN	NaN	NaN	4	NaN	NaN	NaN	NaN	4	#DIV/0!	#DIV/0!	#DIV/0!	#N/A	#N/A	#DIV/0!	#N/A	#N/A		#DIV/0!	#N/A	#N/A		NaN	NaN	NaN	NaN	4	NaN	NaN	NaN	NaN	4	#DIV/0!	#DIV/0!	#DIV/0!	#N/A	#N/A	#DIV/0!	#N/A	#N/A		#DIV/0!	#N/A	#N/A		NaN	NaN
spd_0655|spd_rs03490	0	90426056	88074360	74382280	55690232	0	146550720	115108312	133979984	142568672	0	77143232	134551922	1.74418	0.0036877	0.0217321	-1.13646	0.380613	0.615982		-1.06992	0.518028	0.955612		74039904	88251112	70039744	84807616	0	132801592	151450656	155312352	139252688	0	79284594	144704322	1.82513	9.37476e-05	0.00137042	-1.10577	0.381326	0.7785		1.00517	0.955825	0.97975		72085856	81535624
spd_0656|spd_rs03495	0	203605376	208467056	172188016	207517056	0	251119488	207739552	235182304	202321344	0	197944376	224090672	1.13209	0.122882	0.234234	1.14617	0.188954	0.453833		1.0275	0.723483	0.973831		192207184	203161888	187759328	223826592	0	198531152	228732208	204844480	211021408	0	201738748	210782312	1.04483	0.400523	0.480058	1.16814	0.133453	0.529769		-1.03469	0.596135	0.790612		131533880	180407344
spd_0657|spd_rs03500	1	88788288	101814280	105147992	75591392	0	116068264	92091608	138048240	107769408	0	92835488	113494380	1.22253	0.128804	0.242528	1.15014	0.3492	0.591302		1.18775	0.26432	0.758402		69785512	67545960	80051752	70709736	0	117392960	111599624	110937232	86430112	0	72023240	106589982	1.47994	0.00257217	0.00994243	-1.12071	0.427944	0.821801		1.11549	0.396164	0.632144		104014216	62238932
spd_0658|spd_rs03505	0	173819680	202946976	185971904	173516128	0	183522784	192188608	230597184	185284640	0	184063672	197898304	1.07516	0.321473	0.470033	1.26093	0.0129351	0.166425		1.02352	0.775965	0.978212		145719280	148690816	153076288	155348160	0	224720944	181677520	195629904	189770944	0	150708636	197949828	1.31346	0.00137575	0.00670364	1.03243	0.605632	0.901565		1.02378	0.755386	0.887313		147016160	149023248
spd_0659|spd_rs03510	0	354988896	453422144	549976380	332987936	0	452834080	481076096	792125820	517559936	0	422843839	560898983	1.32649	0.156945	0.277257	-1.00059	0.996955	0.997843		1.09042	0.612405	0.973831		385705664	375340736	303422016	312890816	0	781582530	586610240	809901120	780736900	0	344339808	7.39708e+08	2.14819	0.000225353	0.00221009	-1.22871	0.123476	0.514435		1.43804	0.0126339	0.136841		445863936	377240384
spd_0660|spd_rs03515	0	341813088	348642496	357957984	348648640	0	405589376	294283072	322112096	381212576	0	349265552	350799280	1.00439	0.962473	0.975903	-1.08833	0.0494444	0.241155		-1.38531	0.00412536	0.216444		372377888	389286272	383728000	436534400	0	485739328	366889376	514525280	464060352	0	395481640	457803584	1.15758	0.137922	0.20154	1.04042	0.440738	0.821801		-1.06151	0.459047	0.688996		350007168	398544864
spd_0661|spd_rs03520	0	208833600	214898528	338456512	184231008	0	113898144	40911824	55838340	38230488	0	236604912	62219699	-3.80273	0.00249456	0.0163203	1.01813	0.93597	0.970636		-1.72242	0.095724	0.558036		444678880	465493312	572068740	502838368	0	270615136	209833408	348666240	197453360	0	496269825	256642036	-1.9337	0.00294918	0.0108486	2.13548	0.0012193	0.0711074		2.39476	0.00719447	0.119273		325848512	153631248
spd_0662|spd_rs03525	23	NaN	NaN	NaN	NaN	4	NaN	NaN	NaN	NaN	4	#DIV/0!	#DIV/0!	#DIV/0!	#N/A	#N/A	#DIV/0!	#N/A	#N/A		#DIV/0!	#N/A	#N/A		NaN	NaN	NaN	20845858	3	NaN	NaN	NaN	NaN	4	20845858	#DIV/0!	#DIV/0!	#N/A	#N/A	#DIV/0!	#N/A	#N/A		#DIV/0!	#N/A	#N/A		NaN	NaN
spd_0663|spd_rs03530	0	185158560	252984160	221563440	195510512	0	194190528	233367856	244143280	228092192	0	213804168	224948464	1.05212	0.547545	0.683988	1.08827	0.401313	0.63052		1.07541	0.417915	0.910768		196740512	197942176	205802128	206116448	0	231657424	270883872	279784160	247475808	0	201650316	257450316	1.27672	0.00165976	0.00753923	1.02641	0.682489	0.938956		1.23079	0.0382657	0.198442		163433744	201196896
spd_0664|spd_rs03535	0	1111938050	1059550590	1103354500	974682110	0	1192218750	1058013760	1171238910	1087292670	0	1.06238e+09	1.12719e+09	1.061	0.204535	0.335246	1.0019	0.952009	0.978211		-1.09242	0.209987	0.691533		1054981500	1022062850	986993280	1055092740	0	1146434050	1145090430	1086156670	1071899900	0	1.02978e+09	1.1124e+09	1.08022	0.0173211	0.0392286	-1.0297	0.132286	0.529769		-1.10695	0.138169	0.368233		1069586240	1054115460
spd_0665|spd_rs03540	0	1223017980	1275477630	1088262400	1094363650	0	957984580	1108938750	1194768770	1023864450	0	1170280415	1.07139e+09	-1.0923	0.202066	0.334036	1.27012	0.00220621	0.107713		1.23291	0.0133154	0.38719		940895230	1012117440	960889920	1185644800	0	925001980	1069539260	1264234500	1110139900	0	1.02489e+09	1092228910	1.06571	0.484666	0.556472	1.11232	0.120609	0.514435		1.25689	0.0247328	0.164007		955599940	928612420
spd_0666|spd_rs03545	13	NaN	NaN	10379085	NaN	3	12655357	NaN	11694784	11668632	1	10379085	1.20063e+07	1.15677	#N/A	#N/A	1.03547	#N/A	#N/A		-1.14699	#N/A	#N/A		NaN	NaN	NaN	12668815	3	18576272	15230494	13996639	12946264	0	12668815	1.51874e+07	1.1988	#N/A	#N/A	1.2639	#N/A	#N/A		1.10285	#N/A	#N/A		NaN	NaN
spd_0667|spd_rs03550	0	5413754900	5937158700	5904679900	5243458600	0	5935646200	5808778200	6510636000	5916543000	0	5624763025	6042900850	1.07434	0.123989	0.235697	1.11438	0.0498304	0.241155		1.13838	0.121042	0.591598		5195960300	5408134700	5412875300	5044298200	0	5604244000	5782434300	5559370800	5565734900	0	5265317125	5627946000	1.06887	0.0136684	0.0323492	1.04317	0.275918	0.697162		1.06021	0.430709	0.66624		5143207900	5452301800
spd_0668|spd_rs03555	0	64784624	48739172	66091716	49114832	0	93474184	80137848	81450080	76758184	0	57182586	82955074	1.45071	0.00687067	0.0319528	-1.03438	0.721992	0.841072		-1.05275	0.671347	0.973831		57283616	64035008	57488264	66891992	0	76940688	115339824	99018664	93522944	0	61424720	96205530	1.56623	0.00308694	0.0111244	1.03848	0.51397	0.848691		1.10162	0.490028	0.715582		53192348	63154468
spd_0671|spd_rs03570	0	113262144	102887240	115298552	110058376	0	100586704	123391088	124051000	128013552	0	110376578	119010586	1.07822	0.28067	0.422373	1.05043	0.403924	0.630888		-1.08189	0.326221	0.824152		99634720	119628088	103717256	119493408	0	151318352	154984592	156779616	145967792	0	110618368	152262588	1.37647	0.000664309	0.00410849	1.05273	0.482455	0.845602		1.18256	0.0159662	0.145131		90804320	109889096
spd_0672|spd_rs03575	0	378475072	401476928	466337376	306812224	0	429784928	326271680	451693952	369608032	0	388275400	394339648	1.01562	0.876402	0.923032	1.00071	0.994282	0.997629		-1.13947	0.18643	0.683809		344173568	390094080	396273280	410433792	0	505372224	438822784	515916864	453141440	0	385243680	478313328	1.24159	0.00791932	0.0222627	-1.00715	0.904127	0.977502		1.06449	0.372756	0.603119		372239712	392129536
spd_0675|spd_rs03590	0	165021584	191756096	178511440	147187680	0	181383328	193066752	232939328	165571120	0	170619200	193240132	1.13258	0.23446	0.370295	1.16847	0.106266	0.340097		1.03363	0.733048	0.973831		156126176	151930656	126667152	179205456	0	276149920	261171280	249315632	247948512	0	153482360	258646336	1.68519	0.000426293	0.00311581	1.05111	0.610286	0.903493		1.38349	0.00101515	0.0541866		139552688	124228464
spd_0678|spd_rs03605	0	245348752	245523376	248345200	195070096	0	286580608	292839072	278086272	234434656	0	233571856	272985152	1.16874	0.0884651	0.189708	1.14417	0.0720061	0.292502		-1.04338	0.727245	0.973831		242694176	204087920	185656080	218954064	0	296626496	264319184	340781824	295079616	0	212848060	299201780	1.40571	0.00437406	0.0142378	1.04265	0.519875	0.851295		1.05047	0.682854	0.849967		202074480	193341664
spd_0679|spd_rs03610	2	26515020	33047334	29674278	25419422	0	38528832	29434154	36247696	32693400	0	2.8664e+07	3.4226e+07	1.19404	0.0780883	0.17373	1.16082	0.27417	0.515465		1.04602	0.683935	0.973831		19371480	25845048	24306806	30553782	0	26866710	38323748	35585404	39658844	0	25019279	3.51087e+07	1.40326	0.0387008	0.0747967	1.01322	0.933314	0.989993		1.07299	0.599232	0.791187		19837994	NaN
spd_0680|spd_rs03615	0	285538464	441609696	362506400	297924896	0	630110270	692825470	697167360	648780160	0	346894864	667220815	1.92341	0.00064166	0.00651791	1.1035	0.468712	0.675331		1.27339	0.0533596	0.499365		298895360	304215936	274421056	339445696	0	590331840	720777860	761851390	699407680	0	304244512	6.93092e+08	2.27808	2.34502e-05	0.000548194	-1.03325	0.70917	0.944759		1.32276	0.0475206	0.213579		348757376	255840048
spd_0681|spd_rs03620	0	251795344	133861464	100255048	107207408	0	230229856	107254976	87322728	96542984	0	148279816	130337636	-1.13766	0.665383	0.779478	1.04258	0.878141	0.934142		-1.05413	0.855264	0.984728		121543592	124641072	101199072	156781344	0	115045896	118543912	113027600	102038096	0	126041270	112163876	-1.12372	0.309315	0.392874	-1.12839	0.401877	0.803754		-1.22493	0.168892	0.409976		116644432	181324000
spd_0683|spd_rs03625	10	245170496	292248704	233636544	278178496	0	334372800	295931648	NaN	NaN	2	262308560	315152224	1.20146	#N/A	#N/A	-1.10187	0.613823	0.778701		-1.01891	#N/A	#N/A		NaN	NaN	NaN	256143600	3	771462460	NaN	NaN	NaN	3	256143600	771462460	3.01184	#N/A	#N/A	-1.12839	#N/A	#N/A		2.40247	#N/A	#N/A		177619536	NaN
spd_0684|spd_rs03635	23	NaN	NaN	NaN	NaN	4	NaN	NaN	NaN	NaN	4	#DIV/0!	#DIV/0!	#DIV/0!	#N/A	#N/A	#DIV/0!	#N/A	#N/A		#DIV/0!	#N/A	#N/A		NaN	NaN	NaN	NaN	4	NaN	NaN	NaN	14004771	3	#DIV/0!	14004771	#DIV/0!	#N/A	#N/A	#DIV/0!	#N/A	#N/A		#DIV/0!	#N/A	#N/A		NaN	NaN
spd_0685|spd_rs03640	0	1154878340	1077388800	1000777660	1161047170	0	1154799740	1183766400	1418965380	1161246080	0	1.09852e+09	1229694400	1.11941	0.115973	0.22327	1.08798	0.606841	0.776123		-1.01149	0.901508	0.984728		781565380	1002268740	954800770	975238720	0	1242377340	1206387200	1312615040	1108977790	0	9.28468e+08	1.21759e+09	1.3114	0.00633657	0.0187301	-1.08748	0.643732	0.918952		-1.02154	0.799445	0.912165		1462568830	715765310
spd_0686|spd_rs03645	0	776268160	706032190	565779780	622254720	0	835850620	621228030	775983550	651172290	0	6.67584e+08	7.21059e+08	1.0801	0.467123	0.613676	-1.04881	0.785635	0.888948		-1.07358	0.365335	0.864944		696244860	631033860	562798400	750907650	0	866458880	634192770	687059200	612043460	0	6.60246e+08	6.99939e+08	1.06012	0.60431	0.66816	-1.06046	0.734629	0.956152		-1.10597	0.267142	0.517206		451715776	893180420
spd_0687|spd_rs03650	0	44790460	47579372	36248492	37135104	0	60531704	50804156	74758248	46799104	0	41438357	58223303	1.40506	0.037115	0.101247	-1.11832	0.58353	0.765029		1.19316	0.227421	0.712		37662996	41634920	37803732	40929748	0	62965724	49789616	41579552	42276924	0	39507849	49152954	1.24413	0.0857322	0.137857	-1.17296	0.428709	0.821801		1.00729	0.954115	0.979542		25364194	58986216
spd_0688|spd_rs03655	0	24820482	17833552	18382488	21177412	0	25911024	17730136	20155796	21244368	0	2.05535e+07	21260331	1.03439	0.772195	0.847457	-1.28326	0.258093	0.505862		-1.33706	0.0151086	0.38719		22357632	23147590	19930824	25438436	0	33972944	22315032	23891922	22615632	0	2.27186e+07	2.56989e+07	1.13118	0.356188	0.438553	-1.16096	0.449586	0.821801		-1.10613	0.405868	0.638808		17567500	30648632
spd_0689|spd_rs03660	0	1093775100	1217487360	1289550460	1096278270	0	1075908860	1046306820	1194548350	1130499460	0	1.17427e+09	1.11182e+09	-1.05618	0.326267	0.474347	1.00577	0.900253	0.94993		-1.01789	0.786313	0.978212		1090764930	1239418110	1139747070	1170819710	0	1309603460	1280343550	1342459140	1218835580	0	1160187455	1.28781e+09	1.11	0.0208772	0.0459871	-1.00633	0.845994	0.976663		1.13794	0.0597967	0.245561		1221815420	1152912130
spd_0693|spd_rs03675	2	91073912	101241752	110771216	NaN	1	96257736	162092016	119949536	NaN	1	101028960	1.261e+08	1.24815	0.278925	0.420828	1.0387	0.660399	0.805199		-1.06876	0.702228	0.973831		83013264	99202456	89697480	82314136	0	171117904	174082864	174177312	181489312	0	88556834	175216848	1.97858	5.14395e-06	0.000277241	-1.09833	0.245032	0.661838		1.30012	0.0156708	0.144065		111681264	91351520
spd_0694|spd_rs03680	23	NaN	NaN	NaN	NaN	4	NaN	NaN	NaN	NaN	4	#DIV/0!	#DIV/0!	#DIV/0!	#N/A	#N/A	#DIV/0!	#N/A	#N/A		#DIV/0!	#N/A	#N/A		NaN	NaN	NaN	NaN	4	NaN	NaN	NaN	NaN	4	#DIV/0!	#DIV/0!	#DIV/0!	#N/A	#N/A	#DIV/0!	#N/A	#N/A		#DIV/0!	#N/A	#N/A		NaN	NaN
spd_0696|spd_rs03690	7	14803467	14056099	14931723	14816345	0	15188445	13590769	14337003	17464130	0	1.46519e+07	1.51451e+07	1.03366	0.622079	0.743961	#DIV/0!	#N/A	#N/A	x	1.09063	#N/A	#N/A		10041214	13843832	13606685	13630415	0	17687846	17306482	17882866	15465245	0	1.27805e+07	1.70856e+07	1.33685	0.0125626	0.0304226	#DIV/0!	#N/A	#N/A	x	1.23037	#N/A	#N/A		NaN	NaN
spd_0697|spd_rs03695	16	NaN	NaN	NaN	NaN	4	7.61228e+06	9111212	8554041	9509966	0	#DIV/0!	8.69687e+06	#DIV/0!	#N/A	#N/A	#DIV/0!	#N/A	#N/A		#DIV/0!	#N/A	#N/A	x	NaN	NaN	NaN	NaN	4	8877532	10481476	11165980	11547972	0	#DIV/0!	10518240	#DIV/0!	#N/A	#N/A	#DIV/0!	#N/A	#N/A		#DIV/0!	#N/A	#N/A	x	NaN	NaN
spd_0699|spd_rs03705	19	NaN	NaN	15696909	NaN	3	NaN	NaN	18422920	13249778	2	15696909	15836349	1.00888	#N/A	#N/A	#DIV/0!	#N/A	#N/A		#DIV/0!	#N/A	#N/A		NaN	NaN	NaN	NaN	4	15140144	17386052	NaN	NaN	2	#DIV/0!	16263098	#DIV/0!	#N/A	#N/A	#DIV/0!	#N/A	#N/A		#DIV/0!	#N/A	#N/A		NaN	NaN
spd_0700|spd_rs03710	0	4595053600	4958601700	5372765700	4417736200	0	5330155500	5792194600	6050253300	6356260400	0	4836039300	5882215950	1.21633	0.0138097	0.0506331	-1.00014	0.997843	0.997843		1.02215	0.786793	0.978212		4448292900	5054776800	4267688960	5052801500	0	6093359600	7442868200	7525732400	6838591500	0	4705890040	6975137925	1.48221	0.000964887	0.00524168	-1.0278	0.604908	0.901565		1.21207	0.0557431	0.236106		5150701600	4537298900
spd_0701|spd_rs03715	0	217799824	230848992	251118928	191415744	0	247651408	211231888	239789088	223495072	0	222795872	230541864	1.03477	0.601245	0.730965	-1.02042	0.864819	0.929899		1.11414	0.154609	0.632024		192393824	238300928	238400384	234312176	0	214826800	271024288	269039040	231604016	0	225851828	246623536	1.09197	0.304509	0.389129	-1.00661	0.954284	0.993806		1.19186	0.0742135	0.27586		277309376	225179856
spd_0704|spd_rs03730	0	77982792	69273952	70118536	63996280	0	57478416	56951240	84154984	63241828	0	70342890	65456617	-1.07465	0.439944	0.585581	1.113	0.129169	0.379001		-1.01939	0.870843	0.984728		55398116	59812052	60393024	57365940	0	81189280	75746416	61496960	69857952	0	58242283	72072652	1.23746	0.0161331	0.0369544	-1.08514	0.158841	0.566569		1.08013	0.386956	0.619896		70776528	64468864
spd_0705|spd_rs03735	16	12340423	NaN	NaN	10457647	2	NaN	NaN	NaN	NaN	4	11399035	#DIV/0!	#DIV/0!	#N/A	#N/A	-1.05227	#N/A	#N/A		#DIV/0!	#N/A	#N/A		NaN	NaN	10784066	11140925	2	13402471	NaN	13342508	NaN	2	1.09625e+07	1.33725e+07	1.21984	#N/A	#N/A	-1.09417	#N/A	#N/A		#DIV/0!	#N/A	#N/A		NaN	NaN
spd_0707|spd_rs03745	0	337655520	346895232	298623744	323478016	0	317712416	304438464	250300832	325708288	0	326663128	299540000	-1.09055	0.233532	0.370295	1.05872	0.320613	0.566128		-1.15228	0.189415	0.683809		346711680	332530528	324693536	323238016	0	324883264	310683488	325635360	273483808	0	331793440	308671480	-1.07491	0.142269	0.205358	1.07534	0.149996	0.553508		-1.11819	0.247426	0.505475		310940768	272980992
spd_0708|spd_rs03750	19	NaN	85493184	NaN	NaN	3	NaN	NaN	46227184	NaN	3	85493184	46227184	-1.84941	#N/A	#N/A	1.329	#N/A	#N/A		#DIV/0!	#N/A	#N/A		NaN	38905936	NaN	NaN	3	NaN	NaN	NaN	NaN	4	38905936	#DIV/0!	#DIV/0!	#N/A	#N/A	-1.65345	#N/A	#N/A		#DIV/0!	#N/A	#N/A		66753180	NaN
spd_0710|spd_rs03760	0	892690180	990841280	1012297470	870354750	0	811068670	620369220	706745730	850234500	0	941545920	747104530	-1.26026	0.0259186	0.0791663	-1.03158	0.597947	0.771914		-1.33259	0.0167859	0.38719		928832640	950170050	983395520	936665090	0	1070831810	771623420	1056595140	834215040	0	949765825	9.33316e+08	-1.01762	0.754516	0.788857	-1.02265	0.626219	0.908133		-1.06672	0.53308	0.745611		880207040	949909250
spd_0714|spd_rs03780	1	300268320	309656352	295223520	287831232	0	395358048	600535550	930657860	454078752	0	298244856	5.95158e+08	1.99553	0.0153534	0.0548742	1.44939	0.00903626	0.135741		1.1353	0.673647	0.973831		193789664	205426928	206087936	207095056	0	847821950	634169090	921166850	756237630	0	203099896	789848880	3.88897	3.28917e-06	0.000230548	-1.01316	0.908057	0.979271		1.50668	0.0743357	0.27586		256113792	NaN
spd_0715|spd_rs03785	23	NaN	NaN	NaN	NaN	4	NaN	NaN	NaN	NaN	4	#DIV/0!	#DIV/0!	#DIV/0!	#N/A	#N/A	#DIV/0!	#N/A	#N/A		#DIV/0!	#N/A	#N/A		NaN	NaN	NaN	NaN	4	NaN	NaN	NaN	NaN	4	#DIV/0!	#DIV/0!	#DIV/0!	#N/A	#N/A	#DIV/0!	#N/A	#N/A		#DIV/0!	#N/A	#N/A		NaN	NaN
spd_0717|spd_rs03795	0	332794240	321115616	340762368	294786880	0	384893440	348027520	370536896	335063712	0	322364776	359630392	1.1156	0.0488555	0.122855	1.04889	0.239951	0.496364		1.04221	0.604628	0.973831		276919936	345756768	322996064	375280576	0	448491680	435698336	407314656	414142080	0	330238336	426411688	1.29122	0.00867845	0.0238139	1.07451	0.32785	0.73299		1.23574	0.0204333	0.153061		305088288	293744608
spd_0718|spd_rs03800	0	760403970	650463420	611988350	611997760	0	723443390	589375940	595129470	636064450	0	658713375	6.36003e+08	-1.03571	0.638622	0.756151	1.08376	0.292417	0.533028		-1.0531	0.648281	0.973831		709122620	679222660	667604350	738505660	0	546313600	628726720	691536580	637199620	0	6.98614e+08	625944130	-1.1161	0.0817914	0.132354	1.14941	0.0267048	0.303304		-1.07002	0.553971	0.762181		669799620	545752450
spd_0719|spd_rs03805	0	74082432	68795904	69901688	63024240	0	69640920	56764956	71235256	56179764	0	68951066	63455224	-1.08661	0.270885	0.413277	1.04133	0.497653	0.695473		-1.28703	0.111117	0.569388		88005824	145539232	106770656	164944416	0	144310816	95763128	194398304	141164640	0	126315032	143909222	1.13929	0.547826	0.614298	1.90767	0.015083	0.240405		1.7621	0.0301111	0.180444		62539100	60345104
spd_0721|spd_rs03815	1	199783680	147185424	209788256	215696560	0	266370768	258654880	296339360	272288928	0	193113480	273413484	1.41582	0.00851853	0.0367524	-1.08334	0.627323	0.78944		-1.12794	0.0999577	0.565948		400749376	365670048	309510208	399435040	0	546361600	528204576	553461950	618263940	0	368841168	5.61573e+08	1.52253	0.000882049	0.00499413	1.76303	0.00648445	0.18877		1.82096	5.84729e-05	0.00946091		NaN	224813248
spd_0722|spd_rs03820	12	NaN	38158236	56889304	NaN	2	NaN	NaN	38951460	NaN	3	47523770	38951460	-1.22008	#N/A	#N/A	#DIV/0!	#N/A	#N/A		-1.24141	#N/A	#N/A		51687904	58232356	43975704	61166860	0	59755276	58142660	NaN	NaN	2	53765706	58948968	1.0964	#N/A	#N/A	#DIV/0!	#N/A	#N/A	x	1.21909	#N/A	#N/A		NaN	NaN
spd_0723|spd_rs03825	0	214933440	222980848	214007536	191301024	0	221884288	220343648	247343248	192771056	0	210805712	220585560	1.04639	0.505393	0.64599	1.19796	0.00784834	0.134882		1.10995	0.330918	0.824152		220784896	262823616	202619680	263496256	0	244021600	284598880	240598176	244493072	0	237431112	253427932	1.06737	0.401023	0.480058	1.34926	0.00940526	0.206019		1.27521	0.0357177	0.190103		184638448	183322608
spd_0724|spd_rs03830	0	1403806980	1422440830	1537703040	1363197180	0	1491771260	1594093180	1494505860	1517209470	0	1.43179e+09	1.52439e+09	1.06468	0.079456	0.175759	1.21746	0.00360402	0.108435		1.05659	0.480183	0.937995		1285126400	1617691390	1623467140	1569394430	0	1714861700	2100906750	1974581250	1970847100	0	1523919840	1940299200	1.27323	0.0135342	0.0321937	1.2958	0.00841184	0.204492		1.34486	0.00969428	0.132061		1070512060	1165220610
spd_0726|spd_rs03840	0	606846910	514746752	654817280	485399200	0	679627010	677128830	739060540	677188290	0	5.65453e+08	6.93251e+08	1.22601	0.0280609	0.0826832	1.17801	0.0787244	0.304253		1.09238	0.195836	0.684992		507090816	682570430	733115460	555385540	0	787223680	830345920	862991550	784180160	0	6.19541e+08	8.16185e+08	1.3174	0.0185095	0.0411094	1.29069	0.0405816	0.350518		1.28609	0.00483466	0.0953962		491384576	456059360
spd_0730|spd_rs03865	0	1043328770	1015429950	1174347260	962818300	0	987927870	1073134020	1129893890	1113034880	0	1048981070	1075997665	1.02576	0.622537	0.743961	1.11533	0.190918	0.453833		1.00987	0.865726	0.984728		1023886910	1143100670	1287241860	1212327810	0	1500948740	1536272000	1268840190	1377324160	0	1.16664e+09	1.42085e+09	1.2179	0.0233172	0.0503953	1.24044	0.0311532	0.30476		1.33352	0.00416159	0.0863263		1073845890	886373120
spd_0732|spd_rs03875	0	2269441020	2236457980	1889899520	3315236350	0	1931460350	1640824580	1903096960	2188579330	0	2.42776e+09	1915990305	-1.2671	0.148332	0.268808	1.37785	0.161193	0.415709		1.27733	0.0364941	0.428694		2069968510	1757243900	1946037500	2150207740	0	1344167040	1763297150	1521165950	1386884350	0	1.98086e+09	1.50388e+09	-1.31717	0.0100573	0.0264961	1.12422	0.483785	0.845602		1.00259	0.97919	0.993933		1295431170	1487878140
spd_0733|spd_rs03880	21	NaN	NaN	NaN	NaN	4	NaN	NaN	7989309	NaN	3	#DIV/0!	7989309	#DIV/0!	#N/A	#N/A	#DIV/0!	#N/A	#N/A		#DIV/0!	#N/A	#N/A		NaN	NaN	NaN	NaN	4	9780332	NaN	10019508	NaN	2	#DIV/0!	9899920	#DIV/0!	#N/A	#N/A	#DIV/0!	#N/A	#N/A		#DIV/0!	#N/A	#N/A		NaN	NaN
spd_0735|spd_rs03890	20	NaN	NaN	NaN	NaN	4	NaN	NaN	16050099	NaN	3	#DIV/0!	16050099	#DIV/0!	#N/A	#N/A	#DIV/0!	#N/A	#N/A		1.50636	#N/A	#N/A		NaN	NaN	NaN	19566040	3	21590768	NaN	NaN	NaN	3	19566040	21590768	1.10348	#N/A	#N/A	#DIV/0!	#N/A	#N/A		2.02637	#N/A	#N/A		NaN	NaN
spd_0737|spd_rs03900	0	339471776	351783232	310292800	267635456	0	346420224	287610112	331139456	286444704	0	317295816	312903624	-1.01404	0.88226	0.925651	1.15331	0.0867381	0.316266		1.19855	0.0740737	0.532069		257034976	320830144	266626512	316853344	0	306377984	328926880	356351008	330773920	0	290336244	330607448	1.13871	0.0868075	0.13903	1.05532	0.447443	0.821801		1.26636	0.0166542	0.146448		290022656	260352448
spd_0738|spd_rs03905	2	48555376	46286608	48111996	42443804	0	35638816	22670452	31127076	25382134	0	46349446	2.87046e+07	-1.6147	0.00347748	0.0209736	1.25117	0.00373438	0.108435		1.15785	0.315333	0.815685		42415712	45520092	35891548	51573564	0	35230776	37073912	NaN	NaN	2	43850229	36152344	-1.21293	#N/A	#N/A	1.18371	0.106157	0.491887		1.45826	#N/A	#N/A		38105524	38643096
spd_0739|spd_rs03910	0	3489833470	3604117500	4149003260	3672472580	0	3905612030	4064158460	5093216800	4291361020	0	3.72886e+09	4.33859e+09	1.16352	0.0771752	0.172194	1.20191	0.0380907	0.231497		1.05074	0.644036	0.973831		4226216700	4196291840	4056455170	4246160900	0	4578273800	5161865700	6753201700	5972320300	0	4.18128e+09	5616415375	1.34323	0.0157622	0.0363117	1.34774	0.00134456	0.0711074		1.36021	0.0437476	0.202442		2634939390	3199970820
spd_0740|spd_rs03915	0	336006848	385527008	320431648	297809760	0	361843904	325559552	459533600	328711712	0	334943816	368912192	1.10142	0.383519	0.529811	1.2224	0.0324177	0.221004		1.1594	0.224749	0.712		273238880	279841312	283285760	330926496	0	427302464	441912352	369832096	341082784	0	291823112	395032424	1.35367	0.00704225	0.0202938	1.06503	0.352318	0.746787		1.24149	0.0503639	0.22024		248733792	264899072
spd_0741|spd_rs03920	0	42240272	30216368	39946880	30465982	0	40969676	43965372	33628548	39545052	0	3.57174e+07	39527162	1.10666	0.341707	0.489059	-1.13464	0.194307	0.453833		-1.08647	0.535317	0.955612		41068756	43336724	44328956	47324968	0	31880160	28168504	49692732	45034304	0	44014851	38693925	-1.13751	0.307312	0.391567	1.08608	0.0762423	0.440499		-1.10987	0.56532	0.77254		37675900	41827772
spd_0742|spd_rs03925	7	39238624	NaN	NaN	NaN	3	62997880	50988568	34239904	47189284	0	39238624	48853909	1.24505	#N/A	#N/A	1.12501	#N/A	#N/A		1.10134	0.588033	0.973831		33006756	34679012	55109344	NaN	1	40336888	30073650	60485864	67381592	0	40931704	4.95695e+07	1.21103	0.542375	0.609035	1.17355	#N/A	#N/A		1.11747	0.649629	0.828944		NaN	28732068
spd_0748|spd_rs03965	0	93822544	106395712	103824816	87089008	0	74842024	80286072	89780248	75881848	0	97783020	80197548	-1.21928	0.019064	0.0635173	1.14544	0.0740886	0.29485		-1.02059	0.862836	0.984728		83358048	94525552	80662384	96761904	0	109263960	116706688	112314056	101014128	0	88826972	109824708	1.23639	0.00778978	0.0219754	1.04053	0.544201	0.864099		1.3418	0.0220505	0.153783		75916600	87476456
spd_0749|spd_rs03970	0	483558688	562158590	483989984	476769536	0	518483616	500461152	644148100	584382140	0	5.01619e+08	561868752	1.12011	0.162797	0.2837	-1.04881	0.587359	0.76593		-1.06432	0.534088	0.955612		442496928	529232096	493893248	507117568	0	695280770	784109570	703974720	580450690	0	493184960	6.90954e+08	1.401	0.00383455	0.0127924	-1.06675	0.461715	0.827064		1.15542	0.176491	0.417504		437863104	528402944
spd_0751|spd_rs03980	0	37263800	44345360	41317832	34761544	0	64939804	33990068	42209440	50541552	0	39422134	47920216	1.21557	0.289633	0.433469	-1.4613	0.0694595	0.284175		-1.50664	0.0584353	0.499365		57961768	63542576	56969876	56609852	0	69088536	50130148	87608624	73519512	0	58771018	70086705	1.19254	0.235836	0.317608	1.02019	0.890832	0.976663		-1.03013	0.856166	0.945842		41625136	68290696
spd_0752|spd_rs03985	6	104760112	85708696	NaN	NaN	2	123136112	NaN	121389952	106523352	1	95234404	117016472	1.22872	#N/A	#N/A	-1.22378	#N/A	#N/A		-1.38406	0.0282458	0.396955		NaN	131140784	113494928	122833912	1	119368048	110767568	155772768	96311440	0	1.2249e+08	120554956	-1.01605	0.819853	0.845382	1.051	0.72512	0.953955		-1.34343	0.0716859	0.27276		NaN	112908528
spd_0754|spd_rs03995	0	988450820	1024692160	923566980	850540740	0	884850370	731868860	777501630	736030270	0	946812675	7.82563e+08	-1.20989	0.0192882	0.0635173	1.07041	0.381845	0.615982		-1.00724	0.923417	0.984728		943332290	833407550	828419070	976157890	0	619312960	793752130	672845250	732407490	0	895329200	7.04579e+08	-1.27073	0.0122257	0.0301518	1.01221	0.874876	0.976663		-1.11872	0.197939	0.441671		1031437700	788380990
spd_0759|spd_rs04030	2	77244736	69313672	74635232	65271556	0	84387224	58056604	83092784	54102252	0	71616299	69909716	-1.02441	0.742345	0.833702	1.09859	0.120285	0.366165		1.11188	0.569935	0.973831		62229300	69365896	73432384	74730024	0	NaN	67412008	67792032	61820696	1	69939401	65674912	-1.06493	0.314729	0.397865	1.07287	0.240872	0.656188		1.04453	0.748087	0.88509		63382664	59545628
spd_0760|spd_rs04035	0	37707888	40734060	36842536	41244132	0	35234220	31882820	41472724	39744192	0	39132154	37083489	-1.05524	0.413227	0.559669	1.12993	0.0534681	0.252524		1.08743	0.458174	0.922941		29640316	37708388	36539112	36635684	0	47360000	52477608	45122552	37206688	0	35130875	45541712	1.29634	0.0305	0.0620809	1.01439	0.842212	0.976663		1.33546	0.0411895	0.200737		32135792	35117156
spd_0762|spd_rs04045	0	7881836500	7563688400	7433982500	7143553000	0	10417353700	10585994200	10532130800	10427607000	0	7505765100	10490771425	1.3977	3.56943e-06	0.000211969	1.12817	0.00527942	0.108923		1.13248	0.0394198	0.449614		6964589100	6485152300	6896969700	8126945800	0	9377579000	9579825200	9373441000	9516880900	0	7118414225	9461931525	1.32922	0.000997364	0.00531047	1.06995	0.261105	0.686382		1.02141	0.686992	0.852418		6371688400	6906320900
spd_0763|spd_rs04050	0	3545059070	3223909120	3059463680	2857460990	0	4676705300	4283076350	5123233800	4678379500	0	3171473215	4.69035e+09	1.47892	0.000525134	0.00596181	1.10111	0.158629	0.414025		-1.00791	0.871773	0.984728		3204668160	3451953660	3572457470	3501486080	0	5326434800	5725324300	5540091400	4836638200	0	3.43264e+09	5357122175	1.56064	5.18375e-05	0.000906029	1.19178	0.0062367	0.18877		1.13319	0.0372517	0.19443		2823833340	2967984900
spd_0764|spd_rs04055	0	326011712	347120032	307306464	250415184	0	456677696	457653472	476301760	456133472	0	307713348	461691600	1.5004	0.00118218	0.00981339	-1.02961	0.814497	0.909917		-1.03439	0.678601	0.973831		272527008	329772352	283396512	358480288	0	547454460	603942210	602248320	556377920	0	311044040	5.77506e+08	1.85667	0.000104605	0.00139183	-1.01859	0.880333	0.976663		1.20926	0.043122	0.202008		240705984	331978944
spd_0765|spd_rs04060	1	70881288	95706472	73201512	78705424	0	92218792	64259328	87780200	64790316	0	79623674	77262159	-1.03056	0.76363	0.847015	1.13696	0.405332	0.630888		1.21832	0.194157	0.683809		60857976	76835928	74415688	104422032	0	114069600	78309176	87460712	86645504	0	79132906	91621248	1.15781	0.300874	0.386425	1.12995	0.507535	0.848691		1.44475	0.0327211	0.18774		53677596	89047488
spd_0766|spd_rs04065	0	4194522880	4194532100	4186728700	3886388480	0	6156600300	6728748000	7194116600	6998224400	0	4115543040	6769422325	1.64484	1.41485e-05	0.000455168	1.00579	0.946364	0.973686		1.05259	0.614174	0.973831		3473960700	4289260290	3905723650	4300615700	0	7074320400	7827883000	7972913700	7552817200	0	3992390085	7606983575	1.90537	2.7505e-05	0.000614278	-1.02491	0.8037	0.975351		1.18282	0.10992	0.333053		3257748220	4482317300
spd_0767|spd_rs04075	0	87140944	104374120	92710568	65008432	0	68208120	54614748	78432912	57048996	0	87308516	64576194	-1.35202	0.0632365	0.148385	1.04556	0.705064	0.835001		-1.12311	0.262224	0.758402		87239640	78281664	76752200	79507440	0	81551472	66991952	67734816	62746748	0	80445236	69756247	-1.15323	0.0594787	0.1024	-1.03803	0.59126	0.895434		-1.03971	0.618558	0.805758		93587864	70283168
spd_0771|spd_rs04090	15	11315736	NaN	18719388	14443240	1	NaN	NaN	6.12239e+06	NaN	3	1.48261e+07	6.12239e+06	-2.42162	#N/A	#N/A	-1.15788	#N/A	#N/A		#DIV/0!	#N/A	#N/A		8829337	NaN	12919484	NaN	2	8.25766e+06	NaN	NaN	NaN	3	1.08744e+07	8.25766e+06	-1.31689	#N/A	#N/A	-1.57864	#N/A	#N/A		#DIV/0!	#N/A	#N/A		21705666	NaN
spd_0772|spd_rs04095	0	221211952	221341200	257038352	222058784	0	129322000	124581144	138499136	108943880	0	230412572	125336540	-1.83835	6.73409e-05	0.00144536	1.24068	0.380692	0.615982		-1.06316	0.504605	0.951619		156922224	222189024	234590688	181359840	0	131613624	152363312	164291200	137260208	0	198765444	146382086	-1.35785	0.0306603	0.0622496	1.07027	0.801948	0.975351		1.09853	0.311352	0.547574		317848480	104984184
spd_0773|spd_rs04100	0	199699456	229166080	254466768	206120080	0	119424680	78024672	94311480	114561864	0	222363096	101580674	-2.18903	0.000404026	0.00508088	1.07462	0.751136	0.862211		-1.35409	0.0244469	0.39079		170204240	206599056	224628688	198585664	0	134333792	94602280	129159376	111827272	0	200004412	117480680	-1.70245	0.00159593	0.00746002	-1.03459	0.885932	0.976663		-1.17083	0.135106	0.363126		335163808	130590472
spd_0774|spd_rs04105	0	35727792	41198192	38579080	26610506	0	30247104	21935856	22637494	31539210	0	3.55289e+07	26589916	-1.33618	0.0757193	0.16968	-1.14119	0.305549	0.548171		-1.30921	0.0304155	0.408761		37440064	41307940	37432008	41132388	0	39209724	31393656	38691916	30451368	0	39328100	34936666	-1.1257	0.13837	0.20154	-1.03095	0.728222	0.954837		1.00359	0.965494	0.981262		41632540	33657916
spd_0776|spd_rs04115	2	54882004	63631384	58041372	50077284	0	54855072	61004820	85339192	63335776	0	56658011	66133715	1.16724	0.226422	0.363406	-1.03163	0.565836	0.749351		-1.0715	0.646857	0.973831		55672564	NaN	50960304	NaN	2	98727400	96988360	84454888	78434288	0	53316434	89651234	1.68149	#N/A	#N/A	-1.09629	#N/A	#N/A		1.26514	0.0747708	0.276208		59944528	58706064
spd_0777|spd_rs04120	0	214587296	260541184	261162112	255274928	0	232430416	283570816	293139520	292747776	0	247891380	275472132	1.11126	0.203356	0.334736	1.01085	0.859171	0.927661		-1.0873	0.285697	0.783427		289453216	253437888	237902512	260254704	0	361739040	331407904	304169856	326754208	0	260262080	331017752	1.27186	0.00433181	0.0141576	1.0613	0.326531	0.73299		1.10515	0.143612	0.376763		244261248	245899984
spd_0782|spd_rs04145	0	149147328	172032688	162708256	139103552	0	210689424	194871440	239800144	179247952	0	155747956	206152240	1.32363	0.0116538	0.0459019	-1.04915	0.561516	0.748228		1.03248	0.743264	0.973831		156332016	171125408	120477752	169391776	0	267360544	291678752	252486896	226259888	0	154331738	259446520	1.6811	0.00170663	0.00759858	-1.05878	0.580002	0.891355		1.2994	0.0218173	0.15348		161896368	152968080
spd_0784|spd_rs04155	0	47943304	58672684	56547108	45727176	0	53266044	66030936	66655696	64588032	0	52222568	62635177	1.19939	0.0639906	0.149699	-1.06872	0.47248	0.678433		1.02677	0.803994	0.979478		43716752	54535292	44102968	49766008	0	72649360	91797232	96879696	72522088	0	48030255	83462094	1.7377	0.00105027	0.00548159	-1.16201	0.120196	0.514435		1.36818	0.0364978	0.192257		47051356	63445116
spd_0786|spd_rs04165	23	NaN	NaN	NaN	NaN	4	NaN	NaN	NaN	NaN	4	#DIV/0!	#DIV/0!	#DIV/0!	#N/A	#N/A	#DIV/0!	#N/A	#N/A		#DIV/0!	#N/A	#N/A		NaN	NaN	NaN	NaN	4	NaN	NaN	NaN	NaN	4	#DIV/0!	#DIV/0!	#DIV/0!	#N/A	#N/A	#DIV/0!	#N/A	#N/A		#DIV/0!	#N/A	#N/A		NaN	NaN
spd_0787|spd_rs04170	21	NaN	NaN	NaN	NaN	4	NaN	NaN	NaN	NaN	4	#DIV/0!	#DIV/0!	#DIV/0!	#N/A	#N/A	#DIV/0!	#N/A	#N/A		#DIV/0!	#N/A	#N/A		NaN	NaN	NaN	NaN	4	11504109	NaN	9656630	8.28779e+06	1	#DIV/0!	9.81618e+06	#DIV/0!	#N/A	#N/A	#DIV/0!	#N/A	#N/A		#DIV/0!	#N/A	#N/A		NaN	NaN
spd_0789|spd_rs04180	0	4783719400	4961281000	4370158600	4422900200	0	4402396700	4759452700	4103292420	4236418820	0	4634514800	4375390160	-1.05922	0.240658	0.376549	1.09673	0.0689143	0.284175		1.03167	0.599893	0.973831		4097511940	4445753900	4264363260	4227980290	0	4429091300	4974284300	4828000800	4497204700	0	4.2589e+09	4682145275	1.09938	0.0277085	0.0575649	1.00785	0.817871	0.976663		1.104	0.111131	0.334031		4258720510	3937361660
spd_0790|spd_rs04185	0	19240269800	18931185700	18536603600	18242267100	0	18246836200	20088125400	20121722900	19898157100	0	18737581550	19588710400	1.04542	0.146276	0.266862	1.09917	0.00461349	0.108923		1.03613	0.531421	0.955612		17813825500	18376071200	17173677100	17525231600	0	20547926000	20206295000	23568586800	21370511400	0	17722201350	21423329800	1.20884	0.00235299	0.00936538	1.03961	0.147401	0.553064		1.13317	0.0796341	0.285062		17543405600	16119858200
spd_0792|spd_rs04200	1	38554096	43484624	42003296	34340616	0	38149604	29315112	NaN	30756808	1	39595658	32740508	-1.20938	0.0903336	0.191816	-1.08373	0.207194	0.46948		-1.15255	0.361504	0.863607		42363260	44527396	45816832	42471492	0	34484876	30916208	51912556	41581240	0	43794745	39723720	-1.10248	0.350218	0.432528	1.0206	0.561247	0.877018		1.0527	0.749441	0.88509		44198416	43662308
spd_0797|spd_rs04225	23	NaN	NaN	NaN	NaN	4	NaN	NaN	NaN	NaN	4	#DIV/0!	#DIV/0!	#DIV/0!	#N/A	#N/A	#DIV/0!	#N/A	#N/A		#DIV/0!	#N/A	#N/A		NaN	NaN	NaN	NaN	4	NaN	NaN	NaN	NaN	4	#DIV/0!	#DIV/0!	#DIV/0!	#N/A	#N/A	#DIV/0!	#N/A	#N/A		#DIV/0!	#N/A	#N/A		NaN	NaN
spd_0799|spd_rs04235	0	75586904	70795032	42794004	53054520	0	171719424	98201664	135629088	96621664	0	60557615	125542960	2.07312	0.00903623	0.0383295	1.05679	0.730044	0.846678		1.22819	0.315111	0.815685		58267148	47149044	46620272	79400664	0	90147200	100853440	106727528	84665544	0	57859282	95598428	1.65226	0.00834651	0.0233007	1.00971	0.9528	0.993806		-1.06924	0.619318	0.805758		49591244	70691648
spd_0802|spd_rs04250	0	186533856	204158304	197651600	199241296	0	174325392	179515808	193410464	182158880	0	196896264	182352636	-1.07976	0.038146	0.102252	1.05886	0.288796	0.527777		-1.00867	0.904943	0.984728		195139072	202512032	176192304	192972224	0	215159648	230546048	202580976	190865056	0	191703908	209787932	1.09433	0.126258	0.188333	1.03093	0.595798	0.897122		1.14057	0.12994	0.354049		160378032	197915664
spd_0804|spd_rs04275	2	NaN	13889950	17158184	20847370	1	17202362	17227708	19514764	16816558	0	1.72985e+07	17690348	1.02265	0.759052	0.843148	-1.14036	0.255368	0.504146		-1.15619	0.0715367	0.532069		16474333	NaN	22420464	17442228	1	19701072	17119232	18374094	15408821	0	1.8779e+07	1.76508e+07	-1.06392	0.596337	0.662231	-1.05045	0.614838	0.903493		-1.15878	0.098454	0.314422		18319404	21780532
spd_0809|spd_rs04295	2	30739760	34776320	27998298	28015888	0	23896092	17420888	24219746	22220854	0	3.03826e+07	21939395	-1.38484	0.0115879	0.0459019	1.11236	0.217573	0.47915		1.04053	#N/A	#N/A		23800102	32850174	24175828	25587656	0	28706526	38967372	29132412	28262930	0	26603440	31267310	1.17531	0.183702	0.255973	-1.02669	0.795796	0.971394		1.48294	#N/A	#N/A		25145664	28174350
spd_0811|spd_rs04310	0	106038848	104090992	106137392	105093056	0	94464856	71044440	110669344	77153448	0	105340072	88333022	-1.19253	0.104895	0.209249	-1.01797	0.733433	0.848844		-1.15888	0.247919	0.744049		95438464	113541792	101014576	115629176	0	116660056	134704800	115604552	89541128	0	106406002	114127634	1.07257	0.540467	0.607741	-1.00777	0.912166	0.980797		1.11488	0.33625	0.573896		113977456	104530096
spd_0812|spd_rs04315	0	273076320	291551968	302991904	286942048	0	283984576	245425808	253049728	298712960	0	288640560	270293268	-1.06788	0.231987	0.370029	1.00174	0.966988	0.983292		-1.19767	0.0175235	0.38719		270860064	328610688	328640992	284586368	0	387453536	355725536	348715232	302566368	0	303174528	348615168	1.14988	0.0987226	0.154723	1.05218	0.433481	0.821801		1.07689	0.269152	0.517206		268522016	311748896
spd_0813|spd_rs04320	1	34233816	38775656	30870924	31105040	0	28251450	27498598	30515730	33317482	0	33746359	29895815	-1.1288	0.131338	0.2461	1.07386	0.433025	0.654126		-1.01755	0.779636	0.978212		36223308	34300860	31390106	31549982	0	41566176	39371064	NaN	29631270	1	33366064	36856170	1.1046	0.392392	0.475126	1.06176	0.443033	0.821801		1.21155	0.116456	0.335277		29391236	32385400
spd_0814|spd_rs04325	18	NaN	NaN	NaN	NaN	4	NaN	NaN	NaN	NaN	4	#DIV/0!	#DIV/0!	#DIV/0!	#N/A	#N/A	#DIV/0!	#N/A	#N/A		#DIV/0!	#N/A	#N/A		NaN	NaN	NaN	11012450	3	8600790	14495587	12728182	15181909	0	11012450	12751617	1.15793	#N/A	#N/A	-1.0819	#N/A	#N/A		#DIV/0!	#N/A	#N/A	x	NaN	NaN
spd_0815|spd_rs04330	0	90701192	94107192	84146848	79236416	0	71957040	58311244	63370208	65808664	0	87047912	64861789	-1.34205	0.00228587	0.0154797	1.08255	0.196263	0.453895		-1.14553	0.0605176	0.504866		77376392	97497752	95286440	74592712	0	92289896	90339120	82175432	75858864	0	86188324	85165828	-1.01201	0.927949	0.942009	1.07186	0.422286	0.821801		1.14623	0.064645	0.256362		87478280	73392808
spd_0816|spd_rs04335	0	34919380	31934672	31637188	30249762	0	54267940	47349656	58826916	49541612	0	3.21853e+07	52496531	1.63107	0.000139581	0.00269392	-1.01776	0.825579	0.91679		1.06406	0.355016	0.857048		29376170	35838192	30176218	37294868	0	57051940	62957016	60817964	46392280	0	33171362	56804800	1.71247	0.00105678	0.00548159	1.01265	0.895544	0.976663		1.15139	0.119583	0.340568		31768206	38933712
spd_0818|spd_rs04355	2	52730816	56152568	38584416	42689684	0	45387888	46887208	51677632	38483808	0	47539371	45609134	-1.04232	0.752333	0.838097	1.08849	0.478221	0.682897		-1.12481	0.36598	0.864944		39766760	47736980	46290064	45227808	0	48666500	43072500	63694360	63876660	0	44755403	54827505	1.22505	0.12398	0.185624	1.02474	0.672194	0.936781		1.06873	0.672224	0.843146		45233668	40700172
spd_0819|spd_rs04360	23	NaN	NaN	NaN	NaN	4	NaN	NaN	NaN	NaN	4	#DIV/0!	#DIV/0!	#DIV/0!	#N/A	#N/A	#DIV/0!	#N/A	#N/A		#DIV/0!	#N/A	#N/A		NaN	NaN	NaN	NaN	4	NaN	NaN	NaN	NaN	4	#DIV/0!	#DIV/0!	#DIV/0!	#N/A	#N/A	#DIV/0!	#N/A	#N/A		#DIV/0!	#N/A	#N/A		NaN	NaN
spd_0820|spd_rs04365	0	85562960	98629560	92228112	77313464	0	95362320	80288008	93682552	78038032	0	88433524	86842728	-1.01832	0.813774	0.876197	1.10268	0.234634	0.49583		-1.00854	0.933925	0.987902		63050748	81093328	64336352	90984360	0	82393616	95932768	93222256	83666968	0	74866197	88803902	1.18617	0.11293	0.171637	-1.07122	0.529109	0.859541		1.01392	0.884794	0.958803		68577352	82681520
spd_0821|spd_rs04370	12	NaN	NaN	24749456	24649278	2	13381415	10386974	NaN	NaN	2	24699367	1.18842e+07	-2.07834	#N/A	#N/A	-1.26552	#N/A	#N/A		-1.8317	#N/A	#N/A		27337962	NaN	NaN	28748192	2	25112418	NaN	22210586	24839784	1	28043077	2.40543e+07	-1.16583	#N/A	#N/A	-1.11463	#N/A	#N/A		1.10502	#N/A	#N/A		NaN	NaN
spd_0822|spd_rs04375	0	61317884	66748560	69492512	57837996	0	79994384	83232304	82315400	69049560	0	63849238	78647912	1.23178	0.0131652	0.0493375	-1.14109	0.0299851	0.210127		-1.02411	0.770371	0.978212		69003408	69294040	70388432	70504144	0	100858312	119444872	95405992	97680872	0	69797506	103347512	1.48068	0.000271321	0.00229623	-1.04384	0.147188	0.553064		1.28312	0.0240889	0.161057		69537624	70936016
spd_0823|spd_rs04380	0	250178288	287982336	245836816	228640816	0	266411136	264362128	295030400	261675312	0	253159564	271869744	1.07391	0.234408	0.370295	1.16153	0.107678	0.341779		1.02882	0.732232	0.973831		210472080	226758784	201245072	235428784	0	312043392	357761536	329788992	292177472	0	218476180	322942848	1.47816	0.000422248	0.00311456	1.0024	0.974737	0.993806		1.22209	0.051315	0.221319		183378976	208571920
spd_0824|spd_rs04385	2	31930358	31460874	35185700	23066884	0	34741360	34527612	46310752	40476548	0	30410954	39014068	1.2829	0.0701421	0.161335	1.08933	0.480955	0.682897		-1.00932	0.961203	0.992738		27753844	33104278	28007584	31755548	0	71216960	52261124	48089760	44254552	0	3.01553e+07	53955599	1.78926	0.00238801	0.00939583	1.08017	0.30908	0.725982		1.37021	0.184407	0.428692		28816198	29777610
spd_0825|spd_rs04390	6	53741816	64052656	55815908	51203320	0	60258964	57086904	79534688	69774784	0	56203425	66663835	1.18612	0.111785	0.219587	-1.17024	#N/A	#N/A		1.0948	0.388251	0.887008		NaN	NaN	NaN	56395452	3	56763336	66859684	65636852	72918272	0	56395452	65544536	1.16223	#N/A	#N/A	-1.16626	#N/A	#N/A		1.07641	0.37844	0.607456		NaN	NaN
spd_0826|spd_rs04395	23	NaN	NaN	NaN	NaN	4	NaN	NaN	NaN	NaN	4	#DIV/0!	#DIV/0!	#DIV/0!	#N/A	#N/A	#DIV/0!	#N/A	#N/A		#DIV/0!	#N/A	#N/A		NaN	NaN	NaN	NaN	4	NaN	NaN	NaN	NaN	4	#DIV/0!	#DIV/0!	#DIV/0!	#N/A	#N/A	#DIV/0!	#N/A	#N/A		#DIV/0!	#N/A	#N/A		NaN	NaN
spd_0827|spd_rs04400	1	122091696	130978176	107094000	105542640	0	105299112	86880040	89664792	83420856	0	116426628	91316200	-1.27498	0.0158521	0.0561367	1.04754	0.483068	0.68362		-1.06674	0.528997	0.955612		99934472	104402544	94751448	104797616	0	NaN	91304592	69776776	82794984	1	100971520	8.12921e+07	-1.24208	0.0265455	0.0557248	-1.10073	0.0536876	0.369092		-1.19828	0.187062	0.431148		108171760	108326504
spd_0828|spd_rs04405	10	23382130	25289834	NaN	NaN	2	25253930	NaN	23369786	NaN	2	24335982	24311858	-1.00099	#N/A	#N/A	1.0603	#N/A	#N/A		-1.03901	#N/A	#N/A		NaN	NaN	NaN	23000322	3	23691876	27794036	25838126	24916950	0	23000322	25560247	1.1113	#N/A	#N/A	1.0021	#N/A	#N/A		1.01188	0.886946	0.959018		22952038	NaN
spd_0829|spd_rs04410	13	18167312	19996692	18836288	16359496	0	NaN	NaN	NaN	16244549	3	18339947	16244549	-1.12899	#N/A	#N/A	1.10922	0.125072	0.373831		1.10629	#N/A	#N/A		NaN	NaN	NaN	NaN	4	NaN	NaN	19626392	17204478	2	#DIV/0!	18415435	#DIV/0!	#N/A	#N/A	#DIV/0!	#N/A	#N/A		1.25414	#N/A	#N/A		15911869	16242017
spd_0833|spd_rs04435	0	553775620	550806720	575684160	498964416	0	457408320	489339744	511509536	485406656	0	544807729	485916064	-1.1212	0.0245763	0.0765037	-1.09636	0.0562767	0.258017		-1.07877	0.135889	0.60947		510978496	562578500	540042050	533643296	0	545137980	514512832	529062432	521201600	0	5.36811e+08	527478711	-1.01769	0.48998	0.561174	-1.1127	0.0171281	0.240405		1.00627	0.876956	0.956793		639595390	592314690
spd_0835|spd_rs04445	0	3848900610	3690840830	3046926080	3890119680	0	4582085600	3500563460	3819935740	3420308220	0	3619196800	3830723255	1.05845	0.554655	0.690635	1.34826	0.00814941	0.134882		1.25711	0.0462531	0.496065		2887409150	2948995580	3332161540	3572943870	0	2871488000	3391081980	3028648450	2738064900	0	3185377535	3.00732e+09	-1.05921	0.437421	0.513766	1.18665	0.0583998	0.383001		-1.01327	0.860827	0.948787		2398259460	2603170050
spd_0836|spd_rs04450	19	73941768	NaN	26036446	131019600	1	35774700	NaN	NaN	NaN	3	7.69993e+07	35774700	-2.15234	#N/A	#N/A	#DIV/0!	#N/A	#N/A		#DIV/0!	#N/A	#N/A		NaN	NaN	NaN	23871994	3	NaN	NaN	NaN	NaN	4	23871994	#DIV/0!	#DIV/0!	#N/A	#N/A	#DIV/0!	#N/A	#N/A		#DIV/0!	#N/A	#N/A		NaN	NaN
spd_0837|spd_rs04455	23	NaN	NaN	NaN	NaN	4	NaN	NaN	NaN	NaN	4	#DIV/0!	#DIV/0!	#DIV/0!	#N/A	#N/A	#DIV/0!	#N/A	#N/A		#DIV/0!	#N/A	#N/A		38292452	NaN	NaN	NaN	3	NaN	NaN	NaN	NaN	4	38292452	#DIV/0!	#DIV/0!	#N/A	#N/A	#DIV/0!	#N/A	#N/A		#DIV/0!	#N/A	#N/A		NaN	NaN
spd_0838|spd_rs04460	0	61842828	62935728	65421148	58141256	0	67823752	63148156	81900888	54876460	0	62085240	66937314	1.07815	0.478466	0.623945	1.04037	0.672806	0.810261		1.04001	0.757717	0.978212		50926408	69951904	66591692	64339248	0	84037440	80127728	99396744	78197056	0	62952313	85439742	1.35721	0.01329	0.031824	1.0549	0.641115	0.918952		1.32749	0.0291708	0.177619		44856800	63925140
spd_0839|spd_rs04465	23	NaN	NaN	NaN	NaN	4	NaN	NaN	NaN	NaN	4	#DIV/0!	#DIV/0!	#DIV/0!	#N/A	#N/A	#DIV/0!	#N/A	#N/A		#DIV/0!	#N/A	#N/A		NaN	NaN	4.44978e+06	NaN	3	NaN	NaN	NaN	NaN	4	4.44978e+06	#DIV/0!	#DIV/0!	#N/A	#N/A	#DIV/0!	#N/A	#N/A		#DIV/0!	#N/A	#N/A		NaN	NaN
spd_0843|spd_rs04495	23	NaN	NaN	NaN	NaN	4	NaN	NaN	NaN	NaN	4	#DIV/0!	#DIV/0!	#DIV/0!	#N/A	#N/A	#DIV/0!	#N/A	#N/A		#DIV/0!	#N/A	#N/A		NaN	NaN	NaN	NaN	4	31194818	NaN	NaN	NaN	3	#DIV/0!	31194818	#DIV/0!	#N/A	#N/A	#DIV/0!	#N/A	#N/A		#DIV/0!	#N/A	#N/A		NaN	NaN
spd_0847|spd_rs04520	0	533501504	639980350	580212420	536821376	0	471412256	411664064	473564128	436480704	0	5.72629e+08	448280288	-1.27739	0.00409919	0.023219	1.29619	0.00352286	0.108435		1.05822	0.592184	0.973831		476696256	509338432	546978620	531192768	0	493874816	454211392	441487520	410824224	0	516051519	450099488	-1.14653	0.0293761	0.0604254	1.16812	0.0103686	0.214467		1.06251	0.573131	0.77979		402759936	452647168
spd_0849|spd_rs04530	0	1997520900	1562218620	1888198780	1348749950	0	1779760000	1773891710	2070996100	2080924800	0	1.69917e+09	1.92639e+09	1.13372	0.22978	0.367268	-1.09331	0.680917	0.814129		-1.17386	0.0408872	0.451062		1491103100	1982379780	1732035840	2027661180	0	2592844030	3083779330	2823454980	2286900220	0	1808294975	2696744640	1.49132	0.00564512	0.0170627	-1.02733	0.894637	0.976663		1.19256	0.0666525	0.25924		1252743810	2327818240
spd_0850|spd_rs04535	0	584736450	699020740	659259650	526718528	0	363040128	330789152	358166336	302062496	0	617433842	338514528	-1.82395	0.000223755	0.00359872	1.24992	0.0476996	0.241155		1.0282	0.767262	0.978212		495972352	547460480	465325696	478418176	0	431685152	390574944	330858176	333262272	0	496794176	371595136	-1.33692	0.00713848	0.0204247	1.0057	0.940869	0.990225		1.12868	0.283258	0.524278		546331580	416793312
spd_0852|spd_rs04545	0	495328000	411060640	759594560	543125820	0	135750944	118874184	224582336	199420752	0	552277255	169657054	-3.25526	0.000983615	0.00872817	2.65424	0.0232722	0.197159		-1.00748	0.974935	0.994963		255985024	440005760	489262368	504608192	0	215480208	117209824	172362416	191222064	0	422465336	174068628	-2.427	0.00534199	0.016393	2.03037	0.0836208	0.453958		1.01838	0.933479	0.970584		456197600	70798064
spd_0853|spd_rs04550	0	222251488	274744256	279887392	222795344	0	249050784	148219424	181986160	172925008	0	249919620	188045344	-1.32904	0.0568406	0.137531	1.12092	0.479883	0.682897		-1.10476	0.494371	0.942059		265839600	221174544	246286912	235004208	0	180572608	147776128	208861584	165582768	0	242076316	175698272	-1.3778	0.00755334	0.021459	1.08574	0.588485	0.894344		-1.18239	0.175788	0.417504		304671872	178400544
spd_0854|spd_rs04555	1	179741040	209378192	212806464	217877792	0	171516672	NaN	179984736	177562608	1	204950872	176354672	-1.16215	0.0385031	0.102853	-1.14836	0.0627553	0.269111		-1.01142	0.912322	0.984728		257343328	182884336	211041328	273359520	0	192046016	191917008	200554656	194608448	0	231157128	194781532	-1.18675	0.13802	0.20154	-1.01817	0.862183	0.976663		1.09202	0.307658	0.54344		211620944	235548240
spd_0855|spd_rs04560	0	100749624	104552128	91316216	64196216	0	90973568	76271600	97361680	73736816	0	90203546	84585916	-1.06641	0.694114	0.79622	-1.00452	0.966551	0.983292		-1.05686	0.540717	0.960596		90812096	103368472	89966848	98619816	0	108895808	98544696	90807216	84265840	0	95691808	95628390	-1.00066	0.957874	0.963868	1.05607	0.23091	0.647561		1.06972	0.414259	0.64698		85627240	94929928
spd_0858|spd_rs04575	0	21469240	17372620	19203990	15884028	0	14807173	15289253	17782990	14755337	0	1.84825e+07	1.56587e+07	-1.18033	0.0838797	0.182924	-1.1403	0.338904	0.582678		-1.13782	0.15978	0.643222		17470018	18632118	18161628	21249080	0	17691400	19190542	16141838	16224283	0	18878211	1.7312e+07	-1.09047	0.193623	0.268401	-1.1164	0.383312	0.780526		-1.02916	0.720591	0.870436		16000762	24980938
spd_0859|spd_rs04580	22	NaN	NaN	NaN	NaN	4	NaN	NaN	NaN	NaN	4	#DIV/0!	#DIV/0!	#DIV/0!	#N/A	#N/A	#DIV/0!	#N/A	#N/A		#DIV/0!	#N/A	#N/A		9089639	NaN	9007013	NaN	2	NaN	NaN	NaN	NaN	4	9048326	#DIV/0!	#DIV/0!	#N/A	#N/A	#DIV/0!	#N/A	#N/A		#DIV/0!	#N/A	#N/A		NaN	NaN
spd_0861|spd_rs04595	2	50676132	66392680	68848496	82385832	0	60352260	51917288	38419300	NaN	1	67075785	50229616	-1.33538	0.132826	0.248284	-1.19151	0.332829	0.577297		-1.27896	0.135933	0.60947		62888756	86150520	77407152	81096624	0	74691136	40556536	73129536	61116916	0	76885763	62373531	-1.23267	0.193219	0.268305	-1.03948	0.79236	0.971394		-1.02995	0.847138	0.941394		70765424	NaN
spd_0862|spd_rs04600	0	74367992	72020200	79553640	86651784	0	67203160	64688596	88034144	82900960	0	78148404	75706715	-1.03225	0.676449	0.785252	-1.07638	0.458205	0.671463		-1.03353	0.786386	0.978212		69070792	86297264	78952184	86371008	0	107983552	88595472	83579464	78300664	0	80172812	89614788	1.11777	0.261452	0.344603	-1.0492	0.636695	0.918952		1.1453	0.273586	0.517835		68738520	91639632
spd_0864|spd_rs04610	0	121230920	122670560	109708504	108049256	0	109375592	88576504	110493536	102795104	0	115414810	102810184	-1.1226	0.100326	0.203284	-1.03181	0.666657	0.805199		-1.00117	0.98864	0.994963		104776912	123715304	105137832	119839224	0	106226928	121586568	123125840	91250368	0	113367318	110547426	-1.02551	0.73204	0.775442	-1.05044	0.53493	0.863358		1.074	0.467764	0.698194		115931472	110561008
spd_0866|spd_rs04620	0	655908160	671451900	691823620	645453570	0	545853120	477017728	594954430	535159456	0	6.66159e+08	5.38246e+08	-1.23765	0.0040698	0.023219	1.07893	0.099026	0.331779		-1.01264	0.855545	0.984728		589330690	669639300	676044290	669186560	0	683308220	640078720	619906180	562620480	0	651050210	626478400	-1.03922	0.478507	0.552758	1.05446	0.316814	0.725982		1.1494	0.0664992	0.25924		682078980	574291520
spd_0867|spd_rs04625	0	48022012	48789552	46077900	40476860	0	51252144	43679520	46049072	32741392	0	45841581	43430532	-1.05552	0.560113	0.696308	1.05074	0.428488	0.651036		-1.04441	0.726706	0.973831		40716576	44824800	41092168	55523740	0	48139156	51941636	37730628	37972628	0	45539321	43946012	-1.03626	0.74199	0.78093	1.04381	0.64148	0.918952		-1.03216	0.789027	0.910589		47921728	42476252
spd_0868|spd_rs04630	0	2834493950	2687089920	3118235390	2617235970	0	2353512450	1823353730	2587787260	1780936700	0	2.81426e+09	2136397535	-1.31729	0.0294164	0.0850542	-1.02351	0.683287	0.814129		-1.15012	0.281705	0.78064		2738756350	2793881600	2841068290	2822537470	0	3137067520	2213834750	2195192580	2083608830	0	2.79906e+09	2407425920	-1.16268	0.131186	0.19353	-1.02907	0.486275	0.845602		-1.02064	0.87652	0.956793		3082364420	2576464130
spd_0870|spd_rs04645	4	18108524	22842628	19691794	14666147	0	16040251	19549592	20918884	NaN	1	1.88273e+07	1.88362e+07	1.00048	0.95926	0.975903	-1.01952	0.871213	0.933075		-1.20777	0.0741324	0.532069		NaN	17930898	17064866	19008646	1	23908034	23719310	24669152	23072914	0	18001470	2.38424e+07	1.32447	0.000259735	0.0022948	-1.06629	0.330125	0.73299		1.04802	0.193976	0.43957		19962996	20256696
spd_0871|spd_rs04650	0	118385744	136015920	123269216	98348408	0	152442288	129371416	152474096	124040376	0	119004822	139582044	1.17291	0.111591	0.219587	1.03462	0.630698	0.790446		1.07586	0.440752	0.920721		102838000	115196312	112840120	111181840	0	137825600	157898704	143659808	133493656	0	110514068	143219442	1.29594	0.00109379	0.00556585	-1.0408	0.158743	0.566569		1.1039	0.25369	0.50968		115635016	116871080
spd_0873|spd_rs04660	0	57083644	56642432	47819760	42468696	0	54604616	36652420	55775656	45092344	0	51003633	48031259	-1.06188	0.603229	0.732221	-1.04061	0.718417	0.839458		-1.38136	0.0235055	0.39079		47894320	58579992	55124112	54967336	0	60363392	47735880	69658664	56805732	0	54141440	58640917	1.08311	0.441557	0.516756	1.02009	0.829222	0.976663		-1.13144	0.253895	0.50968		50577412	59393752
spd_0875|spd_rs04670	0	169536160	160563040	135735456	128388528	0	215729248	156843664	185262672	157461392	0	148555796	178824244	1.20375	0.119508	0.228367	1.00434	0.962346	0.982396		1.0521	0.657028	0.973831		124634496	135001520	137597904	152176064	0	161449744	174211360	172784576	170812304	0	137352496	169814496	1.23634	0.00295482	0.0108486	-1.0769	0.344009	0.738977		-1.0009	0.991055	0.995979		133163696	152688864
spd_0876|spd_rs04675	0	85355120	72548688	64257424	78700672	0	105694560	65281732	71967552	68096624	0	75215476	77760117	1.03383	0.884031	0.925651	-1.01284	0.894039	0.94487		-1.11541	0.437503	0.918173		68604384	75150888	69982552	82163976	0	69288104	61881540	114740112	81415128	0	73975450	81831221	1.10619	0.611599	0.672676	-1.02982	0.731313	0.954837		-1.05992	0.715362	0.870268		62895596	86887384
spd_0877|spd_rs04680	23	NaN	NaN	NaN	NaN	4	NaN	NaN	NaN	NaN	4	#DIV/0!	#DIV/0!	#DIV/0!	#N/A	#N/A	#DIV/0!	#N/A	#N/A		#DIV/0!	#N/A	#N/A		NaN	NaN	NaN	NaN	4	NaN	17269032	NaN	NaN	3	#DIV/0!	17269032	#DIV/0!	#N/A	#N/A	#DIV/0!	#N/A	#N/A		#DIV/0!	#N/A	#N/A		NaN	NaN
spd_0878|spd_rs04685	0	377120288	291884416	245188800	268448896	0	422666208	285219488	350689568	259969696	0	295660600	329636240	1.11491	0.493173	0.636671	1.09462	0.465292	0.673043		1.05008	0.709792	0.973831		322321536	314537248	275537536	363510784	0	257526496	308214112	281611136	266411712	0	318976776	278440864	-1.14558	0.101482	0.157699	1.18094	0.0869862	0.457148		-1.1274	0.133674	0.360662		250252464	278706144
spd_0879|spd_rs04690	13	40966752	51595824	NaN	NaN	2	NaN	NaN	40026828	NaN	3	46281288	40026828	-1.15626	#N/A	#N/A	1.11299	#N/A	#N/A		1.4142	#N/A	#N/A		NaN	35059176	NaN	33855648	2	NaN	36354232	NaN	42405932	2	34457412	39380082	1.14286	#N/A	#N/A	-1.20679	#N/A	#N/A		1.39135	#N/A	#N/A		42973352	NaN
spd_0885|spd_rs04720	23	NaN	NaN	NaN	NaN	4	NaN	NaN	NaN	NaN	4	#DIV/0!	#DIV/0!	#DIV/0!	#N/A	#N/A	#DIV/0!	#N/A	#N/A		#DIV/0!	#N/A	#N/A		NaN	NaN	NaN	NaN	4	NaN	NaN	NaN	NaN	4	#DIV/0!	#DIV/0!	#DIV/0!	#N/A	#N/A	#DIV/0!	#N/A	#N/A		#DIV/0!	#N/A	#N/A		NaN	NaN
spd_0886|spd_rs04725	1	37549364	34727020	21154150	24164232	0	116656472	86568768	83622792	83389176	0	2.93987e+07	92559302	3.14842	0.000350019	0.00494016	-1.19747	0.398719	0.63052		-1.05184	0.670767	0.973831		NaN	45042464	33388086	43311512	1	111836608	91460208	133872640	104407360	0	4.05807e+07	110394204	2.72036	0.000447432	0.0032196	1.15272	0.455562	0.826459		1.13391	0.295267	0.534831		24312276	46078964
spd_0888|spd_rs04735	0	125629744	122220456	129571288	121567344	0	1596016130	1318881790	1520564740	1482581630	0	124747208	1.47951e+09	11.8601	1.88289e-09	7.26797e-07	-1.30832	0.0568764	0.258694		-1.36237	0.00475385	0.23383		227997056	240014560	247725920	226247968	0	2448885500	2038769540	2401379070	2028899460	0	235496376	2.22948e+09	9.46717	1.49846e-08	6.0238e-06	1.44292	0.00540771	0.177102		1.10609	0.221129	0.473264		119338952	187363936
spd_0889|spd_rs04740	1	NaN	34112812	45964208	61784392	1	898935810	696875010	931931900	1011262140	0	4.72871e+07	884751215	18.7102	1.23899e-05	0.000455168	-1.19121	0.715097	0.839458		-1.23553	0.0344076	0.428694		123698192	86915728	99308168	170567920	0	1257343490	1274962300	1342954500	1117811200	0	120122502	1.24827e+09	10.3916	4.42753e-06	0.000273826	2.13253	0.0525012	0.369092		1.14191	0.0414962	0.201021		9681951	85257056
spd_0890|spd_rs04745	3	NaN	12584359	15972151	NaN	2	1202866300	1017137220	1137811580	1011044540	0	14278255	1092214910	76.495	#N/A	#N/A	-2.08553	#N/A	#N/A		-1.05907	0.535138	0.955612		8420480	42704452	19957584	16926332	0	1349988610	1297079300	1533225340	1236688640	0	22002212	1.35425e+09	61.5504	1.44501e-05	0.000430293	-1.3534	0.507764	0.848691		1.17075	0.11516	0.335277		40282496	34797708
spd_0894|spd_rs04770	0	1180812030	1236354690	1204954880	1099817980	0	1149426180	998503490	1122856960	1070542590	0	1180484895	1085332305	-1.08767	0.0786758	0.174534	1.18238	0.00115717	0.107713		1.1035	0.198176	0.687031		936118080	1082435200	1059127170	1155007740	0	1184333310	1167710340	1035454460	987923520	0	1.05817e+09	1.09386e+09	1.03372	0.616851	0.675679	1.05987	0.25035	0.667447		1.11217	0.210815	0.458466		1028197120	973997440
spd_0896|spd_rs04780	5	55072084	NaN	87454176	38066928	1	NaN	23246052	NaN	30800706	2	6.01977e+07	27023379	-2.22762	#N/A	#N/A	1.22438	0.468144	0.675331		-1.71372	#N/A	#N/A		48822616	71570952	71016592	75987152	0	33423040	NaN	54788984	43055528	1	66849328	4.37559e+07	-1.52778	0.0517406	0.0926491	1.35967	0.0849005	0.453958		-1.05839	0.799181	0.912165		40305632	59238428
spd_0898|spd_rs04790	22	NaN	NaN	NaN	NaN	4	NaN	NaN	NaN	NaN	4	#DIV/0!	#DIV/0!	#DIV/0!	#N/A	#N/A	#DIV/0!	#N/A	#N/A		#DIV/0!	#N/A	#N/A		NaN	NaN	20901230	NaN	3	NaN	NaN	33027348	NaN	3	20901230	33027348	1.58016	#N/A	#N/A	#DIV/0!	#N/A	#N/A		#DIV/0!	#N/A	#N/A		NaN	NaN
spd_0900|spd_rs04800	0	2820003580	2763841020	2756900610	2392793860	0	2815307520	2568205820	3444775170	3119392770	0	2.68338e+09	2986920320	1.11312	0.212129	0.344765	1.04799	0.574035	0.757649		-1.03689	0.684017	0.973831		2343481860	2896210690	2504382720	2401036540	0	3561327360	3458137090	3205737980	3143839490	0	2.53628e+09	3342260480	1.31778	0.00254073	0.00986834	-1.00955	0.916184	0.983771		1.07916	0.268429	0.517206		2050280830	2885330430
spd_0901|spd_rs04805	0	858159490	1014799100	899603260	848445890	0	818693250	833445950	1000940290	847271100	0	905251935	8.75088e+08	-1.03447	0.595905	0.727909	1.05381	0.577465	0.760895		-1.01249	0.912814	0.984728		797956930	832580740	791918850	840989120	0	995447300	1004194180	967376900	900352260	0	815861410	966842660	1.18506	0.0011098	0.0056118	-1.05291	0.558409	0.876349		1.09123	0.398678	0.632784		655271870	953399100
spd_0902|spd_rs04810	0	310053728	320086336	307551520	323554752	0	271684512	283463712	280956384	275802080	0	315311584	277976672	-1.13431	0.000185624	0.00316121	-1.00823	0.875448	0.933075		-1.01662	0.731591	0.973831		290998048	328846720	321418272	336856416	0	312578336	302573664	325921504	299549152	0	319529864	310155664	-1.03022	0.469797	0.54426	1.00511	0.932433	0.989993		1.09752	0.0949174	0.314422		299347264	307611648
spd_0903|spd_rs04815	0	499485120	475311264	494054848	483523648	0	519518432	371929248	466141824	413549568	0	488093720	442784768	-1.10233	0.201617	0.33401	1.25212	0.0814591	0.308438		1.2251	0.0502797	0.499365		457146240	458865056	398487104	400759040	0	370587328	300794944	365964032	308936416	0	428814360	336570680	-1.27407	0.0111353	0.0285121	1.10005	0.461935	0.827064		-1.07385	0.271906	0.517835		516959072	353701888
spd_0904|spd_rs04820	18	87524208	NaN	NaN	NaN	3	NaN	85759056	118201312	NaN	2	87524208	101980184	1.16517	#N/A	#N/A	-1.36466	#N/A	#N/A		-1.31387	#N/A	#N/A		NaN	NaN	NaN	NaN	4	NaN	141691040	NaN	NaN	3	#DIV/0!	141691040	#DIV/0!	#N/A	#N/A	#DIV/0!	#N/A	#N/A		1.05749	#N/A	#N/A		NaN	NaN
spd_0905|spd_rs04825	23	NaN	NaN	NaN	NaN	4	NaN	NaN	NaN	NaN	4	#DIV/0!	#DIV/0!	#DIV/0!	#N/A	#N/A	#DIV/0!	#N/A	#N/A		#DIV/0!	#N/A	#N/A		NaN	NaN	NaN	NaN	4	NaN	NaN	NaN	NaN	4	#DIV/0!	#DIV/0!	#DIV/0!	#N/A	#N/A	#DIV/0!	#N/A	#N/A		#DIV/0!	#N/A	#N/A		NaN	NaN
spd_0906|spd_rs04830	0	774483780	943632700	826092030	748643780	0	923242560	768491710	892304060	702017280	0	8.23213e+08	8.21514e+08	-1.00207	0.960791	0.975903	1.09543	0.160352	0.414905		1.00297	0.976494	0.994963		777501630	794250820	739101120	808326910	0	933613570	810112770	827948030	768171140	0	779795120	8.34961e+08	1.07074	0.195522	0.270483	1.03765	0.185471	0.599059		1.01939	0.826352	0.928498		755183870	774040060
spd_0907|spd_rs04835	22	NaN	NaN	NaN	NaN	4	4.75864e+06	NaN	NaN	NaN	3	#DIV/0!	4.75864e+06	#DIV/0!	#N/A	#N/A	#DIV/0!	#N/A	#N/A		#DIV/0!	#N/A	#N/A		NaN	NaN	NaN	NaN	4	NaN	5483093	NaN	NaN	3	#DIV/0!	5483093	#DIV/0!	#N/A	#N/A	#DIV/0!	#N/A	#N/A		#DIV/0!	#N/A	#N/A		NaN	NaN
spd_0909|spd_rs04845	9	NaN	32779340	26416918	NaN	2	NaN	NaN	NaN	NaN	4	29598129	#DIV/0!	#DIV/0!	#N/A	#N/A	1.21627	#N/A	#N/A		#DIV/0!	#N/A	#N/A		19876366	26382772	NaN	29860998	1	21121612	15452837	29757934	19324934	0	2.53734e+07	2.14143e+07	-1.18488	0.377318	0.459642	1.04266	0.768321	0.964889		1.05764	#N/A	#N/A		22849250	25117104
spd_0911|spd_rs04855	0	461447808	467014752	409458848	378688704	0	399769344	378592256	391823968	338884864	0	429152528	377267608	-1.13753	0.0872285	0.188102	1.055	0.513189	0.712107		-1.0366	0.592547	0.973831		367123104	429280320	405202144	444055328	0	410958656	418308960	384145312	340806528	0	411415224	388554864	-1.05883	0.390056	0.473009	1.01139	0.880181	0.976663		-1.00649	0.928269	0.970584		345219616	459576000
spd_0913|spd_rs04865	0	420659712	435607456	440162304	353824640	0	263734176	226275296	362410880	222228544	0	412563528	268662224	-1.53562	0.0115307	0.0459019	-1.02041	0.852362	0.927661		-1.0727	0.671649	0.973831		325552416	420437152	423503296	408605568	0	374709088	311291936	236643184	247349216	0	394524608	292498356	-1.34881	0.045875	0.0847897	-1.06707	0.57725	0.889644		1.01494	0.92419	0.96974		524210016	345689952
spd_0914|spd_rs04870	0	68897040	77183696	71051616	60155116	0	54249708	61615504	57275440	66032312	0	69321867	59793241	-1.15936	0.0720069	0.163019	-1.00613	0.919466	0.959869		-1.16103	0.098529	0.565948		67617120	67674976	67750288	69137336	0	80842456	78011904	73067336	70816256	0	68044930	75684488	1.11227	0.0139556	0.0327123	-1.02502	0.426362	0.821801		1.09021	0.238433	0.4901		68027352	65265680
spd_0915|spd_rs04885	0	477742080	543603140	454615520	375292928	0	343418592	372202112	534457152	392477568	0	462813417	410638856	-1.12706	0.348539	0.49371	1.14815	0.244794	0.497616		1.00214	0.987298	0.994963		405367680	384381600	276469088	359231264	0	629955260	574241020	526015776	524587712	0	356362408	563699942	1.58182	0.00274032	0.0103437	-1.13113	0.305114	0.725865		1.37567	0.00848525	0.125289		444289440	342347936
spd_0918|spd_rs04900	19	14031798	25687528	NaN	NaN	2	NaN	NaN	NaN	NaN	4	19859663	#DIV/0!	#DIV/0!	#N/A	#N/A	1.49559	#N/A	#N/A		#DIV/0!	#N/A	#N/A		NaN	NaN	NaN	NaN	4	NaN	16652316	NaN	NaN	3	#DIV/0!	16652316	#DIV/0!	#N/A	#N/A	#DIV/0!	#N/A	#N/A		#DIV/0!	#N/A	#N/A		NaN	NaN
spd_0922|spd_rs04925	10	NaN	NaN	163940912	NaN	3	256696544	225611936	205791280	192485104	0	163940912	220146216	1.34284	#N/A	#N/A	1.25973	#N/A	#N/A		1.08247	0.558751	0.973831		NaN	NaN	NaN	NaN	4	191962960	180952080	171864288	177227600	0	#DIV/0!	180501732	#DIV/0!	#N/A	#N/A	#DIV/0!	#N/A	#N/A		-1.12671	0.339947	0.576555		NaN	112297776
spd_0925|spd_rs04940	23	7031335	NaN	NaN	NaN	3	NaN	NaN	NaN	NaN	4	7031335	#DIV/0!	#DIV/0!	#N/A	#N/A	#DIV/0!	#N/A	#N/A		#DIV/0!	#N/A	#N/A		NaN	NaN	NaN	NaN	4	NaN	NaN	NaN	NaN	4	#DIV/0!	#DIV/0!	#DIV/0!	#N/A	#N/A	#DIV/0!	#N/A	#N/A		#DIV/0!	#N/A	#N/A		NaN	NaN
spd_0926|spd_rs04945	0	68999920	67918016	58580184	49145472	0	109882576	89028232	105885280	90611608	0	61160898	98851924	1.61626	0.00226125	0.0154797	1.09777	0.420289	0.643567		1.13922	0.203473	0.687619		54468928	54647560	46191364	51960972	0	75135296	106759872	87649704	80748248	0	51817206	87573280	1.69004	0.00090878	0.0051095	-1.0752	0.438268	0.821801		1.00924	0.935794	0.970584		45179020	57921436
spd_0930|spd_rs04965	22	NaN	NaN	NaN	NaN	4	33118892	NaN	NaN	NaN	3	#DIV/0!	33118892	#DIV/0!	#N/A	#N/A	#DIV/0!	#N/A	#N/A		#DIV/0!	#N/A	#N/A		NaN	NaN	30397586	NaN	3	NaN	NaN	NaN	NaN	4	30397586	#DIV/0!	#DIV/0!	#N/A	#N/A	#DIV/0!	#N/A	#N/A		#DIV/0!	#N/A	#N/A		NaN	NaN
spd_0931|spd_rs04970	23	NaN	NaN	NaN	NaN	4	NaN	NaN	NaN	NaN	4	#DIV/0!	#DIV/0!	#DIV/0!	#N/A	#N/A	#DIV/0!	#N/A	#N/A		#DIV/0!	#N/A	#N/A		NaN	NaN	NaN	5023445	3	NaN	NaN	NaN	NaN	4	5023445	#DIV/0!	#DIV/0!	#N/A	#N/A	#DIV/0!	#N/A	#N/A		#DIV/0!	#N/A	#N/A		NaN	NaN
spd_0952|spd_rs05075	12	NaN	20362214	20483548	13490373	1	NaN	NaN	13381488	NaN	3	18112045	13381488	-1.35352	#N/A	#N/A	-1.01426	#N/A	#N/A		-1.75183	#N/A	#N/A		NaN	10966141	NaN	NaN	3	16159216	15218793	30592386	31115936	0	10966141	2.32716e+07	2.12213	#N/A	#N/A	-1.67518	#N/A	#N/A		-1.00733	#N/A	#N/A		17147110	NaN
spd_0953|spd_rs05080	0	1073197630	1208484480	1163824380	981665150	0	954048380	1081525120	1178716160	1155421180	0	1106792910	1092427710	-1.01315	0.848406	0.899683	-1.00283	0.954375	0.97853		-1.04833	0.52552	0.955612		1046554940	1095630850	973710910	1031371970	0	1409614340	1511111420	1518429310	1458066560	0	1.03682e+09	1.47431e+09	1.42195	2.24174e-05	0.000548194	-1.07051	0.0466101	0.369092		1.28735	0.00230981	0.0792338		1110978820	1083526780
spd_0954|spd_rs05085	0	237716096	239134944	215431488	212510864	0	210162192	132629648	202767456	174243120	0	226198348	179950604	-1.257	0.0679089	0.157478	-1.18605	0.226562	0.490422		-1.13453	0.262644	0.758402		277922656	262675904	218946368	256726416	0	229970640	209751392	239876512	248582000	0	254067836	232045136	-1.09491	0.207489	0.284193	-1.05595	0.680798	0.938956		1.13659	0.059487	0.245535		181471376	300473440
spd_0955|spd_rs05090	23	NaN	NaN	NaN	NaN	4	NaN	NaN	NaN	NaN	4	#DIV/0!	#DIV/0!	#DIV/0!	#N/A	#N/A	#DIV/0!	#N/A	#N/A		#DIV/0!	#N/A	#N/A		NaN	NaN	NaN	NaN	4	NaN	NaN	NaN	NaN	4	#DIV/0!	#DIV/0!	#DIV/0!	#N/A	#N/A	#DIV/0!	#N/A	#N/A		#DIV/0!	#N/A	#N/A		NaN	NaN
spd_0956|spd_rs05095	4	28433152	28848616	NaN	NaN	2	32070372	NaN	33704436	NaN	2	28640884	32887404	1.14827	#N/A	#N/A	1.05876	#N/A	#N/A		1.06003	#N/A	#N/A		25741850	26725488	23748756	29445920	0	36894796	31649940	32495104	33175376	0	2.64155e+07	33553804	1.27023	0.00506905	0.0159824	-1.02408	0.897138	0.976663		1.08151	0.359834	0.590106		14806262	33168274
spd_0957|spd_rs05100	23	NaN	NaN	NaN	NaN	4	NaN	NaN	NaN	NaN	4	#DIV/0!	#DIV/0!	#DIV/0!	#N/A	#N/A	#DIV/0!	#N/A	#N/A		#DIV/0!	#N/A	#N/A		NaN	4765916	NaN	NaN	3	NaN	NaN	NaN	NaN	4	4765916	#DIV/0!	#DIV/0!	#N/A	#N/A	#DIV/0!	#N/A	#N/A		#DIV/0!	#N/A	#N/A		NaN	NaN
spd_0958|spd_rs05105	0	1490320770	1466389250	1449918460	1408831360	0	1709181060	1387856260	1729037440	1520371070	0	1453864960	1.58661e+09	1.09131	0.168987	0.292507	1.03647	0.364451	0.601054		-1.03205	0.714402	0.973831		1270323330	1506307580	1306613250	1443488510	0	2175708420	1600051580	1492433150	1410035330	0	1.38168e+09	1669557120	1.20835	0.142097	0.205358	-1.01521	0.787127	0.971394		1.0196	0.879181	0.956793		1487476350	1335930620
spd_0959|spd_rs05110	4	79644792	71459608	80775824	NaN	1	97802136	118074200	97219824	105461096	0	77293408	104639314	1.35379	0.00482724	0.0255601	1.15898	#N/A	#N/A		-1.06897	0.518229	0.955612		49518552	46224240	37516852	NaN	1	125306840	108716368	140339712	139990048	0	4.44199e+07	128588242	2.89484	0.00012545	0.00151347	-1.50138	#N/A	#N/A		1.14958	0.211532	0.458792		56611032	NaN
spd_0960|spd_rs05115	11	47417288	NaN	NaN	NaN	3	73889824	88466288	319957024	101593848	0	47417288	145976746	3.07856	#N/A	#N/A	#DIV/0!	#N/A	#N/A		1.52181	0.434641	0.918173		NaN	NaN	NaN	NaN	4	168671328	141211136	148174192	169211104	0	#DIV/0!	156816940	#DIV/0!	#N/A	#N/A	#DIV/0!	#N/A	#N/A		1.63482	0.00711797	0.119273		NaN	NaN
spd_0961|spd_rs05120	21	NaN	NaN	NaN	NaN	4	NaN	NaN	NaN	NaN	4	#DIV/0!	#DIV/0!	#DIV/0!	#N/A	#N/A	#DIV/0!	#N/A	#N/A		#DIV/0!	#N/A	#N/A		NaN	NaN	NaN	NaN	4	12420214	15300706	NaN	16526056	1	#DIV/0!	14748992	#DIV/0!	#N/A	#N/A	#DIV/0!	#N/A	#N/A		#DIV/0!	#N/A	#N/A		NaN	NaN
spd_0967|spd_rs05160	0	277391584	270370400	279047872	234371344	0	231223920	238645504	276327072	262727824	0	265295300	252231080	-1.05179	0.418899	0.564266	1.10735	0.0597731	0.266262		1.05107	0.528978	0.955612		235743824	265708864	246176608	241753776	0	310654144	304796992	298412672	272700608	0	247345768	296641104	1.1993	0.00335147	0.0115647	1.03243	0.33742	0.738666		1.23613	0.016633	0.146448		245548720	231176192
spd_0968|spd_rs05165	19	NaN	NaN	NaN	NaN	4	NaN	NaN	NaN	10641078	3	#DIV/0!	10641078	#DIV/0!	#N/A	#N/A	#DIV/0!	#N/A	#N/A		#DIV/0!	#N/A	#N/A		NaN	NaN	NaN	NaN	4	22335476	22917716	16110746	19892784	0	#DIV/0!	2.03142e+07	#DIV/0!	#N/A	#N/A	#DIV/0!	#N/A	#N/A		#DIV/0!	#N/A	#N/A	x	NaN	NaN
spd_0969|spd_rs05170	0	66776268	67571776	60071228	46700140	0	79031016	69865016	83276448	70893272	0	60279853	75766438	1.25691	0.0483949	0.122094	1.07303	0.492915	0.691621		1.01512	0.90098	0.984728		52012000	59681052	56674716	52255500	0	88738488	103956904	88929360	92564608	0	55155817	93547340	1.69606	4.19955e-05	0.000803914	-1.01852	0.775254	0.965689		1.25334	0.0759305	0.277722		52681224	62829816
spd_0970|spd_rs05175	0	499264736	518713632	511919680	454823232	0	516982912	458736096	514137888	469758880	0	496180320	489903944	-1.01281	0.77364	0.847457	1.18232	0.00292291	0.108435		1.08866	0.162653	0.646509		366691232	432993408	434525984	511565696	0	485596416	572240830	575720830	481579200	0	436444080	528784319	1.21157	0.0593807	0.1024	1.03998	0.600548	0.900823		1.17506	0.0539821	0.231066		405537728	431953504
spd_0973|spd_rs05190	0	689432000	758341250	718573250	702062020	0	579783170	593169860	657650370	625463100	0	717102130	614016625	-1.16789	0.00430099	0.0238875	-1.02371	0.605779	0.776031		-1.08203	0.20779	0.691533		632682180	740213700	699575100	744465020	0	781000960	816596160	804406590	720888640	0	704234000	7.80723e+08	1.10861	0.0680831	0.114775	-1.04241	0.458443	0.826459		1.1751	0.0215311	0.15348		678688900	763358530
spd_0974|spd_rs05200	1	83453752	84542376	62059604	NaN	1	135183072	96425072	122346664	102125072	0	76685244	114019970	1.48686	0.024949	0.0772363	1.20819	0.283667	0.523707		1.01895	0.878931	0.984728		70308176	66889052	62735036	88144008	0	100997272	135301568	97898184	91804392	0	72019068	106500354	1.47878	0.0141061	0.032969	1.13468	0.404781	0.807508		-1.05069	0.711113	0.869019		46442992	78405016
spd_0976|spd_rs05205	3	87977712	58354284	NaN	NaN	2	238910288	306672800	360871872	332174368	0	73165998	309657332	4.23226	#N/A	#N/A	-1.05095	#N/A	#N/A		-1.16365	0.279265	0.779367		NaN	47258348	66400772	59719004	1	389448736	415266720	400673696	401552736	0	57792708	401735472	6.95132	3.02055e-06	0.000230548	-1.33051	0.0473138	0.369092		1.1149	0.270683	0.517835		86724504	82626616
spd_0978|spd_rs05215	0	437962144	550452420	500239232	461414368	0	547871810	573951100	522746688	523381856	0	487517041	5.41988e+08	1.11173	0.0931193	0.193768	1.08918	0.277968	0.520112		1.03666	0.686885	0.973831		381866080	416359712	438603136	523998240	0	495573888	596826880	637664320	586012860	0	440206792	579019487	1.31534	0.0178928	0.0402055	-1.01679	0.851537	0.976663		1.10749	0.329114	0.570589		448946912	398431104
spd_0979|spd_rs05220	13	NaN	25496708	28038690	NaN	2	NaN	19358382	29864802	19307776	1	26767699	2.28437e+07	-1.17178	#N/A	#N/A	1.39732	#N/A	#N/A		1.20695	#N/A	#N/A		NaN	NaN	NaN	NaN	4	NaN	32378966	40682928	30610294	1	#DIV/0!	34557396	#DIV/0!	#N/A	#N/A	#DIV/0!	#N/A	#N/A		1.82584	#N/A	#N/A		NaN	15617127
spd_0980|spd_rs05225	0	568452220	558107010	583113090	494516160	0	475133856	571804990	499887840	565904000	0	551047120	5.28183e+08	-1.04329	0.485756	0.630258	1.07366	0.189938	0.453833		-1.02883	0.718602	0.973831		444360640	527055232	491652224	509736768	0	516061888	604784900	698848830	698083460	0	493201216	6.29445e+08	1.27624	0.0259342	0.0548056	-1.04063	0.441008	0.821801		1.15832	0.16506	0.409976		528950912	514290304
spd_0981|spd_rs05230	17	NaN	NaN	28945226	20800476	2	NaN	18095010	NaN	NaN	3	24872851	18095010	-1.37457	#N/A	#N/A	#DIV/0!	#N/A	#N/A		#DIV/0!	#N/A	#N/A		23368298	33232284	22303300	25648918	0	NaN	NaN	NaN	NaN	4	26138200	#DIV/0!	#DIV/0!	#N/A	#N/A	#DIV/0!	#N/A	#N/A	x	#DIV/0!	#N/A	#N/A		NaN	NaN
spd_0982|spd_rs05235	15	NaN	12140581	NaN	8531334	2	NaN	14543907	NaN	14912636	2	1.0336e+07	1.47283e+07	1.42495	#N/A	#N/A	#DIV/0!	#N/A	#N/A		1.10908	#N/A	#N/A		NaN	10687434	NaN	NaN	3	NaN	NaN	17700066	16957992	2	10687434	17329029	1.62144	#N/A	#N/A	#DIV/0!	#N/A	#N/A		1.30493	#N/A	#N/A		NaN	NaN
spd_0983|spd_rs05240	22	NaN	NaN	NaN	NaN	4	NaN	NaN	NaN	NaN	4	#DIV/0!	#DIV/0!	#DIV/0!	#N/A	#N/A	#DIV/0!	#N/A	#N/A		#DIV/0!	#N/A	#N/A		NaN	NaN	NaN	NaN	4	NaN	NaN	4.09142e+06	3097196	2	#DIV/0!	3.59431e+06	#DIV/0!	#N/A	#N/A	#DIV/0!	#N/A	#N/A		#DIV/0!	#N/A	#N/A		NaN	NaN
spd_0989|spd_rs05280	0	2275953660	2305273090	2483451900	2617517570	0	1768403970	2326556160	1848011010	2211866880	0	2420549055	2038709505	-1.18729	0.0554858	0.136417	1.39974	0.00498319	0.108923		1.52956	0.00638529	0.279179		1893783810	1868827650	2070009470	1988920190	0	1287513220	1617133820	1770129020	1942165380	0	1955385280	1654235360	-1.18205	0.0991989	0.155167	1.13075	0.172499	0.576166		1.24111	0.11546	0.335277		1413585150	1704847870
spd_0990|spd_rs05285	21	NaN	NaN	NaN	NaN	4	NaN	NaN	NaN	NaN	4	#DIV/0!	#DIV/0!	#DIV/0!	#N/A	#N/A	#DIV/0!	#N/A	#N/A		#DIV/0!	#N/A	#N/A		NaN	34393404	36018864	41918068	1	NaN	NaN	NaN	NaN	4	3.74434e+07	#DIV/0!	#DIV/0!	#N/A	#N/A	#DIV/0!	#N/A	#N/A		#DIV/0!	#N/A	#N/A		NaN	NaN
spd_0991|spd_rs05290	0	1413991810	1950469630	1930179970	1791413120	0	1233997570	1402879360	1712216450	1626393090	0	1.77151e+09	1.49387e+09	-1.18585	0.156825	0.277257	1.19121	0.11262	0.348987		1.10204	0.33698	0.831111		1420287230	1464059780	1415091460	1581155580	0	1518529280	1634219010	1831190270	1685661570	0	1.47015e+09	1.6674e+09	1.13417	0.0366044	0.0712589	-1.01157	0.86706	0.976663		1.23006	0.0207225	0.15348		1362287490	1390653700
spd_0994|spd_rs05300	0	257191360	282365344	268505504	219695760	0	358132544	377128576	432660736	396615424	0	256939492	391134320	1.52228	0.000778411	0.00751166	-1.02722	0.681314	0.814129		1.06653	0.424173	0.918173		230826176	294141568	266617136	273359520	0	807558720	354004928	437943872	503671616	0	266236100	525794784	1.97492	0.0128983	0.0310487	1.00872	0.890286	0.976663		1.43371	0.168375	0.409976		262651104	260143296
spd_0995|spd_rs05305	17	NaN	NaN	1911049470	728380160	2	NaN	2608984320	764811580	NaN	2	1319714815	1686897950	1.27823	#N/A	#N/A	2.56973	#N/A	#N/A		#DIV/0!	#N/A	#N/A		660632060	NaN	NaN	NaN	3	NaN	NaN	NaN	NaN	4	660632060	#DIV/0!	#DIV/0!	#N/A	#N/A	1.28637	#N/A	#N/A		#DIV/0!	#N/A	#N/A		714339580	NaN
spd_0996|spd_rs05310	0	114395952	129102096	137945808	111962168	0	129311776	131019888	130098448	149912720	0	123351506	135085708	1.09513	0.179692	0.30623	1.15423	0.104518	0.338602		1.10571	0.326828	0.824152		109413784	124247016	112895392	115906016	0	139345984	154130336	144854048	144032848	0	115615552	145590804	1.25927	0.000520705	0.00345989	1.08184	0.246511	0.663554		1.1917	0.0870805	0.299215		123903992	106912832
spd_0997|spd_rs05315	0	9920300000	10046374900	6593349600	10900585500	0	9589274600	9247115300	10717187100	9314879500	0	9365152500	9717114125	1.03758	0.669541	0.781252	1.3549	0.0591701	0.265082		1.18438	0.0306441	0.408761		8663904300	8754516000	6855732200	8683350000	0	8438434800	8760304600	9136325600	6969087000	0	8239375625	8326038000	1.01052	0.906129	0.922187	1.19203	0.0884436	0.457439		1.01483	0.853363	0.94491		6395855900	6061038100
spd_0998|spd_rs05320	0	609271740	687315780	601850430	564632960	0	586395200	449360160	573084610	459136192	0	6.15768e+08	5.16994e+08	-1.19105	0.0702184	0.161335	-1.08635	0.199108	0.45912		-1.18217	0.113588	0.569388		648153600	693344450	569476740	666518910	0	656667650	612835580	589201280	533180608	0	644373425	5.97971e+08	-1.0776	0.264791	0.347295	-1.03812	0.536248	0.863711		-1.02208	0.773712	0.895469		727783810	656078140
spd_1002|spd_rs05340	0	327849536	399815872	380020736	278542176	0	247915296	265279200	320859040	287537472	0	346557080	280397752	-1.23595	0.0804404	0.17721	1.07615	0.437168	0.656954		-1.03738	0.699747	0.973831		273642400	305604576	314306624	325234464	0	380220224	400205888	363962080	335416352	0	304697016	369951136	1.21416	0.010458	0.0272111	-1.0569	0.312459	0.725982		1.27184	0.0186085	0.149938		332645184	291335648
spd_1004|spd_rs05355	0	4094885380	4349966300	3505186300	3887250430	0	4648609800	4962174500	5203393500	5122075100	0	3.95932e+09	4984063225	1.25882	0.00429237	0.0238875	1.08283	0.245148	0.497616		-1.04499	0.394067	0.887008		3823241980	4188705790	3636009980	4544917500	0	5930278900	5435470300	5916777000	5439840300	0	4.04822e+09	5680591625	1.40323	0.000824379	0.00478983	1.10715	0.172444	0.576166		1.09068	0.111894	0.334031		3226912260	3836732160
spd_1005|spd_rs05360	10	45089668	48339360	46163988	NaN	1	52823936	NaN	53685376	NaN	2	4.6531e+07	53254656	1.1445	#N/A	#N/A	-1.04355	#N/A	#N/A		1.04528	#N/A	#N/A		NaN	36995352	NaN	NaN	3	44526024	69977176	55199392	48697072	0	36995352	54599916	1.47586	#N/A	#N/A	-1.31253	#N/A	#N/A		1.07168	#N/A	#N/A		NaN	NaN
spd_1007|spd_rs05370	0	67723216	83379376	83262648	63510284	0	73488280	85941544	97300016	96752344	0	74468881	88370546	1.18668	0.12426	0.235697	1.04061	0.615395	0.778868		-1.0221	0.877025	0.984728		61121208	68392896	66127720	59335548	0	103594800	115259056	111989464	116527688	0	63744343	111842752	1.75455	1.14164e-05	0.000417219	-1.12266	0.0305404	0.30476		1.23824	0.100785	0.315257		74801768	68019208
spd_1008|spd_rs05375	23	NaN	NaN	NaN	NaN	4	NaN	NaN	NaN	NaN	4	#DIV/0!	#DIV/0!	#DIV/0!	#N/A	#N/A	#DIV/0!	#N/A	#N/A		#DIV/0!	#N/A	#N/A		NaN	NaN	NaN	NaN	4	NaN	NaN	15893117	NaN	3	#DIV/0!	15893117	#DIV/0!	#N/A	#N/A	#DIV/0!	#N/A	#N/A		#DIV/0!	#N/A	#N/A		NaN	NaN
spd_1010|spd_rs05390	14	15460695	13699145	NaN	10400245	1	14053723	10937199	NaN	11544017	1	13186695	12178313	-1.0828	0.633512	0.754206	1.24895	#N/A	#N/A		#DIV/0!	#N/A	#N/A		11337586	NaN	NaN	9214956	2	NaN	NaN	12596358	NaN	3	10276271	12596358	1.22577	#N/A	#N/A	-1.02744	#N/A	#N/A		#DIV/0!	#N/A	#N/A		NaN	NaN
spd_1012|spd_rs05395	0	49475076000	49829323000	53582029000	49913647000	0	56363942000	70750814000	62633587000	73974735000	0	50700018750	65930769500	1.30041	0.00703518	0.032137	1.10048	0.0215312	0.197159		1.09267	0.381043	0.887008		47278899000	47899529000	44436845000	44569653000	0	54054158000	64011387000	75737440000	72557691000	0	46046231500	66590169000	1.44616	0.00361375	0.0123112	-1.00053	0.987177	0.994604		1.10359	0.375836	0.606888		45675291000	44204241000
spd_1015|spd_rs05410	6	10956670	11948698	11279032	NaN	1	11001440	NaN	11313239	NaN	2	11394800	1.11573e+07	-1.02128	#N/A	#N/A	-1.04543	0.553368	0.746713		-1.04645	#N/A	#N/A		NaN	10054188	NaN	10622075	2	15568915	13055047	16444027	9996608	0	1.03381e+07	1.37661e+07	1.33159	#N/A	#N/A	-1.15229	#N/A	#N/A		1.17906	0.302204	0.539698		10620885	10974922
spd_1016|spd_rs05415	2	17100634	16553677	16853174	18551284	0	NaN	18725226	15623472	NaN	2	1.72647e+07	17174349	-1.00526	#N/A	#N/A	1.04368	0.446842	0.664752		1.05303	#N/A	#N/A		16241107	14840490	15276282	15944975	0	19450442	15129858	14336137	15473313	0	1.55757e+07	1.60974e+07	1.0335	0.719274	0.763932	-1.06205	0.289678	0.709305		-1.01317	0.874778	0.956793		15824825	17914230
spd_1018|spd_rs05425	0	1215983100	1253503230	1198576380	1139807100	0	1573804930	1340735740	1548053500	1380952320	0	1.20197e+09	1.46089e+09	1.21541	0.00504195	0.0259492	1.04628	0.143445	0.397389		1.06018	0.467538	0.936266		1236981890	1231242110	1145097980	1316098690	0	1261738370	1279407620	1270953860	1215841660	0	1.23236e+09	1.25699e+09	1.01999	0.522686	0.591886	1.07273	0.0860473	0.456981		-1.09624	0.230214	0.485263		1195149180	1111193600
spd_1020|spd_rs05435	18	NaN	NaN	NaN	NaN	4	16259288	NaN	22404370	NaN	2	#DIV/0!	19331829	#DIV/0!	#N/A	#N/A	#DIV/0!	#N/A	#N/A		#DIV/0!	#N/A	#N/A		NaN	NaN	NaN	NaN	4	21865136	24731554	23404426	19762622	0	#DIV/0!	2.24409e+07	#DIV/0!	#N/A	#N/A	#DIV/0!	#N/A	#N/A		#DIV/0!	#N/A	#N/A	x	NaN	NaN
spd_1021|spd_rs05440	23	NaN	NaN	NaN	NaN	4	NaN	NaN	NaN	NaN	4	#DIV/0!	#DIV/0!	#DIV/0!	#N/A	#N/A	#DIV/0!	#N/A	#N/A		#DIV/0!	#N/A	#N/A		NaN	NaN	NaN	NaN	4	NaN	NaN	NaN	NaN	4	#DIV/0!	#DIV/0!	#DIV/0!	#N/A	#N/A	#DIV/0!	#N/A	#N/A		#DIV/0!	#N/A	#N/A		NaN	NaN
spd_1024|spd_rs05450	0	510823680	516709376	539763460	472837792	0	292015840	311433472	318000000	293738144	0	510033577	303796864	-1.67886	5.78183e-06	0.000278973	1.07424	0.110505	0.347934		1.01885	0.781593	0.978212		420055104	488242784	507821824	444974848	0	381680800	356462144	341826592	333722880	0	465273640	353423104	-1.31648	0.0019519	0.0083033	-1.02045	0.70203	0.940633		1.18528	0.0396164	0.200019		500273280	443919808
spd_1025|spd_rs05455	0	832217020	881526270	802721410	731327490	0	450958592	396620640	435651456	425633632	0	8.11948e+08	427216080	-1.90056	1.04655e-05	0.000425229	1.03177	0.493976	0.691621		1.06014	0.327982	0.824152		670700350	766163070	711335740	750996670	0	454288224	453825568	399803584	384724416	0	7.24799e+08	423160448	-1.71282	4.87741e-05	0.000883756	-1.08574	0.0508381	0.369092		1.05007	0.478933	0.707747		776435260	759753020
spd_1026|spd_rs05460	0	193967200	202432448	226887792	158648720	0	119729008	68716712	123644152	89366496	0	195484040	100364092	-1.94775	0.00470812	0.0252408	-1.04141	0.609366	0.776818		-1.13304	0.501206	0.948196		164836880	190940096	177262240	164153808	0	118378728	116320608	100604376	91805600	0	174298256	106777328	-1.63235	0.000420686	0.00311456	-1.16799	0.0113224	0.215446		-1.06498	0.655695	0.834052		205815232	210169120
spd_1027|spd_rs05465	0	198502816	203579456	209288544	181006928	0	117863072	98855280	109451272	106993160	0	198094436	108290696	-1.82928	1.53295e-05	0.000455168	-1.00932	0.854159	0.927661		-1.01766	0.798488	0.978212		159966512	184657104	200046192	179047328	0	128145456	136682416	110511976	102094576	0	180929284	119358606	-1.51585	0.0020958	0.00864113	-1.10508	0.138401	0.54121		1.08308	0.392585	0.62767		217223312	187546704
spd_1028|spd_rs05470	1	121955312	122863584	124045008	130799400	0	58412360	56626388	46447072	61361392	0	124915826	55711803	-2.24218	1.35192e-05	0.000455168	1.09191	0.136223	0.385559		1.0774	0.479442	0.937995		86699176	111680528	113273584	100834616	0	57230116	53111872	NaN	43295108	1	103121976	5.12124e+07	-2.01361	0.000950844	0.00520371	-1.10938	0.229043	0.647561		-1.0097	0.93784	0.970584		107162456	107026056
spd_1030|spd_rs05485	0	296006400	271689280	259461536	255476256	0	295778336	243240512	289192096	260664800	0	270658368	272218936	1.00577	0.941699	0.96418	1.17318	0.0652756	0.276627		1.12848	0.0896568	0.555589		228746272	249193024	226233568	236694128	0	244009824	273072128	235797680	231707792	0	235216748	246146856	1.04647	0.343183	0.424491	1.01956	0.788262	0.971394		1.0204	0.719368	0.870436		275105280	216356896
spd_1031|spd_rs05490	22	NaN	32794352	NaN	NaN	3	NaN	NaN	NaN	NaN	4	32794352	#DIV/0!	#DIV/0!	#N/A	#N/A	#DIV/0!	#N/A	#N/A		#DIV/0!	#N/A	#N/A		NaN	24695738	NaN	NaN	3	NaN	NaN	NaN	NaN	4	24695738	#DIV/0!	#DIV/0!	#N/A	#N/A	#DIV/0!	#N/A	#N/A		#DIV/0!	#N/A	#N/A		NaN	NaN
spd_1032|spd_rs05495	23	NaN	NaN	NaN	NaN	4	NaN	NaN	NaN	NaN	4	#DIV/0!	#DIV/0!	#DIV/0!	#N/A	#N/A	#DIV/0!	#N/A	#N/A		#DIV/0!	#N/A	#N/A		NaN	NaN	NaN	NaN	4	NaN	NaN	NaN	NaN	4	#DIV/0!	#DIV/0!	#DIV/0!	#N/A	#N/A	#DIV/0!	#N/A	#N/A		#DIV/0!	#N/A	#N/A		NaN	NaN
spd_1033|spd_rs05500	23	54096728	NaN	NaN	NaN	3	NaN	NaN	NaN	NaN	4	54096728	#DIV/0!	#DIV/0!	#N/A	#N/A	#DIV/0!	#N/A	#N/A		#DIV/0!	#N/A	#N/A		NaN	NaN	NaN	NaN	4	NaN	NaN	NaN	NaN	4	#DIV/0!	#DIV/0!	#DIV/0!	#N/A	#N/A	#DIV/0!	#N/A	#N/A		#DIV/0!	#N/A	#N/A		NaN	NaN
spd_1034|spd_rs05505	10	39001356	45191124	41060640	NaN	1	44064540	36368524	43509076	34302140	0	41751040	39561070	-1.05536	0.516371	0.652436	#DIV/0!	#N/A	#N/A		1.12877	#N/A	#N/A		NaN	NaN	21163188	42813416	2	35018168	43070184	NaN	35508908	1	31988302	3.78658e+07	1.18374	#N/A	#N/A	#DIV/0!	#N/A	#N/A		1.0804	#N/A	#N/A		NaN	NaN
spd_1037|spd_rs05515	0	125829360	183416432	136415536	185091888	0	5249126400	3391298050	5255285200	5270494200	0	157688304	4.79155e+09	30.3862	4.4147e-07	8.52037e-05	-1.47787	0.118626	0.364716		-1.15616	0.257919	0.754581		268049520	374119584	452236832	405769344	0	5808421400	6116189200	5786562600	5200503300	0	375043820	5727919125	15.2727	4.12859e-07	4.74198e-05	1.60933	0.0411551	0.351607		1.03396	0.670592	0.843146		135460016	321697888
spd_1038|spd_rs05520	0	44483904	57538592	50590352	42040068	0	5856552400	5764976100	5977909800	7067255300	0	48663229	6166673400	126.721	1.87768e-09	7.26797e-07	-1.02288	0.886365	0.940338		-1.17418	0.128315	0.604692		37143136	52936924	35541048	49101892	0	5969946600	6727625200	7880036900	6531514400	0	43680750	6777280775	155.155	9.28998e-09	6.0238e-06	-1.13956	0.469817	0.835466		-1.06839	0.510832	0.727576		30672770	58242588
spd_1039|spd_rs05525	0	4547074000	4549660700	4247839490	3946181890	0	4642632200	4947149300	5159961600	5470386700	0	4322689020	5055032450	1.16942	0.0178954	0.0605931	1.06961	0.319154	0.564823		1.06529	0.263486	0.758402		4342169100	4468205600	4121570300	4315145700	0	5589520400	5498653200	6237486600	5529225700	0	4311772675	5713721475	1.32514	0.000178175	0.00198962	1.06691	0.278271	0.698788		1.2041	0.00851783	0.125289		3547200510	4218298620
spd_1040|spd_rs05530	0	8101377000	7187547600	7626029100	8798341100	0	7645429200	13001505800	9077870600	11736023000	0	7928323700	10365207150	1.30736	0.100032	0.203222	1.3814	0.00275562	0.10802		1.40548	0.0838904	0.548806		7765631500	7045515800	6600868400	5940079600	0	7797294600	6445725700	9766918100	10749193200	0	6838023825	8689782900	1.2708	0.129131	0.191199	1.19143	0.0615056	0.393882		1.1783	0.329063	0.570589		5381645300	5942610400
spd_1041|spd_rs05535	1	180570624	241578656	184026832	209487648	0	181788864	145653696	NaN	157175344	1	203915940	1.61539e+08	-1.26233	0.0627999	0.147809	-1.03523	0.746607	0.85953		-1.0746	0.525074	0.955612		231622336	207268848	200129232	249136672	0	230980320	180519088	200467472	186061760	0	222039272	199507160	-1.11294	0.198585	0.273863	1.05182	0.594327	0.896624		1.1493	0.181046	0.424436		185943728	204198656
spd_1042|spd_rs05540	0	1912481020	2123154180	2129125630	1832646400	0	1998591490	1988907140	2517306620	2139041790	0	1.99935e+09	2160961760	1.08083	0.302673	0.449354	-1.00197	0.96031	0.981594		-1.10905	0.27396	0.775564		1816037250	2071901310	1910432770	2036456190	0	2616356610	3014853120	2987365630	2515764990	0	1958706880	2.78359e+09	1.42113	0.000715697	0.00432647	-1.02276	0.484203	0.845602		1.16146	0.0986423	0.314422		1973705600	2014851710
spd_1043|spd_rs05545	0	1618512260	1721505920	1722621440	1417918850	0	1416729980	1266885630	1510447870	1337644930	0	1.62014e+09	1.38293e+09	-1.17153	0.0380176	0.102252	1.06341	0.377458	0.615982		-1.12634	0.1406	0.619967		1421504130	1511330430	1462687620	1574337280	0	1512708350	1500345730	1561083520	1448852220	0	1492464865	1505747455	1.0089	0.742078	0.78093	-1.02081	0.707352	0.943937		-1.03447	0.591459	0.788287		1657206270	1426262910
spd_1044|spd_rs05550	0	216928240	241032336	225251568	240035104	0	178685968	214266160	228464144	192597568	0	230811812	203503460	-1.13419	0.0758284	0.16968	1.29587	0.01569	0.180853		-1.00488	0.95764	0.991572		153784496	182391840	201577216	193288608	0	240256592	236526304	229206848	243433424	0	182760540	237355792	1.29873	0.00469327	0.0150936	1.02609	0.804832	0.975351		1.16068	0.0629772	0.253475		217806512	156092576
spd_1046|spd_rs05555	4	120695416	106341992	169074048	76418040	0	36892164	25221592	33967236	35060024	0	118132374	32785254	-3.60322	0.000510403	0.00588106	1.43055	0.382062	0.615982		1.36992	#N/A	#N/A		65349360	77530224	109501032	82945664	0	26043594	22480042	11969957	NaN	1	83831570	20164531	-4.15738	0.00162682	0.00747747	1.01517	0.969561	0.993806		-1.18685	#N/A	#N/A		150979136	NaN
spd_1047|spd_rs05560	5	52770664	61548636	80607936	58903760	0	25565218	18177928	30172672	22226978	0	63457749	24035699	-2.64015	0.000436314	0.00518206	1.16881	0.604658	0.775862		-1.24071	0.167965	0.654398		38301788	54423976	61331080	62699708	0	33849440	NaN	NaN	NaN	3	54189138	33849440	-1.60089	#N/A	#N/A	-1.00191	0.995203	0.996471		1.13507	#N/A	#N/A		89557056	NaN
spd_1048|spd_rs05565	15	NaN	32707510	35006096	39897088	1	12692874	NaN	24911342	NaN	2	3.58702e+07	18802108	-1.90778	#N/A	#N/A	1.77599	#N/A	#N/A		#DIV/0!	#N/A	#N/A		NaN	17671890	NaN	NaN	3	NaN	12473444	14259044	NaN	2	17671890	13366244	-1.32213	#N/A	#N/A	-1.1429	#N/A	#N/A		#DIV/0!	#N/A	#N/A		20197266	NaN
spd_1049|spd_rs05570	17	21945876	27698438	40448472	25052052	0	NaN	NaN	NaN	NaN	4	2.87862e+07	#DIV/0!	#DIV/0!	#N/A	#N/A	-1.20469	#N/A	#N/A		#DIV/0!	#N/A	#N/A		NaN	20647092	19860724	NaN	2	NaN	NaN	NaN	NaN	4	20253908	#DIV/0!	#DIV/0!	#N/A	#N/A	-1.71219	#N/A	#N/A		#DIV/0!	#N/A	#N/A		34678516	NaN
spd_1050|spd_rs05575	0	3437234180	3534123010	4417028100	3680408580	0	1359639550	1253128960	1581148670	1453677180	0	3.7672e+09	1411898590	-2.66818	1.23867e-05	0.000455168	1.63562	0.140058	0.390766		-1.02532	0.836528	0.984728		1908487170	3035166460	3215756800	2393130240	0	1599412220	1366355970	1480870140	1413488900	0	2.63814e+09	1.46503e+09	-1.80074	0.00377359	0.0126944	1.14541	0.718024	0.950112		1.01201	0.916419	0.965342		4622713300	782777980
spd_1051|spd_rs05580	11	55558132	57862324	54404616	54057124	0	NaN	NaN	NaN	NaN	4	55470549	#DIV/0!	#DIV/0!	#N/A	#N/A	-1.16448	#N/A	#N/A		#DIV/0!	#N/A	#N/A		37531848	50327084	58991848	49961676	0	NaN	NaN	NaN	40745020	3	49203114	40745020	-1.20759	#N/A	#N/A	-1.31281	#N/A	#N/A		1.22321	#N/A	#N/A		91478488	NaN
spd_1052|spd_rs05585	0	787502020	762693380	1027675710	878648640	0	336512640	313531136	376022976	403958368	0	8.6413e+08	357506280	-2.4171	5.7211e-05	0.00133839	1.72419	0.108981	0.344521		-1.02171	0.838985	0.984728		434461088	647934460	736822660	571119810	0	374436000	294861984	365617024	344100256	0	5.97585e+08	344753816	-1.73337	0.005159	0.0162017	1.19236	0.637351	0.918952		-1.0595	0.582728	0.788287		1009121470	164322960
spd_1053|spd_rs05590	0	453069824	504971776	701196100	617317060	0	235259792	205924640	268586272	266649920	0	569138690	244105156	-2.33153	0.000364753	0.00494016	1.62416	0.165451	0.418432		1.00756	0.943293	0.989086		281481280	432708256	485047584	364607616	0	231265552	189927696	215949648	198409120	0	390961184	208888004	-1.87163	0.0029124	0.0108445	1.11569	0.772828	0.964889		-1.15982	0.176497	0.417504		684930690	98010680
spd_1060|spd_rs05625	0	496157536	537836100	528806912	535941504	0	545396610	496510656	551236290	533301216	0	524685513	531611193	1.0132	0.685346	0.790863	1.01431	0.625675	0.788632		-1.07611	0.349579	0.849131		490276576	580995200	487224224	534207232	0	748218110	629241920	660049150	579391170	0	523175808	6.54225e+08	1.25049	0.0168835	0.0383455	1.01139	0.817881	0.976663		1.14361	0.16483	0.409976		495384576	526743968
spd_1061|spd_rs05630	0	175867216	188089872	172942480	119022544	0	173524496	160931200	174300128	153354864	0	163980528	165527672	1.00943	0.838482	0.893664	1.16332	0.196008	0.453895		-1.03442	0.647135	0.973831		148772784	175360112	158195792	184462976	0	183221184	217076928	192073008	185923712	0	166697916	194573708	1.16722	0.0458409	0.0847897	1.1826	0.0284696	0.303304		1.13637	0.126876	0.350315		129682016	143769632
spd_1062|spd_rs05635	0	137945200	132821712	135065872	120849768	0	145272944	119371712	146097024	122110200	0	131670638	133212970	1.01171	0.89547	0.930422	1.07257	0.0793871	0.304253		-1.04572	0.606072	0.973831		117038016	139443024	127312984	131945824	0	191428352	168758384	172473728	156449120	0	128934962	172277396	1.33616	0.0019973	0.00840749	1.05029	0.268958	0.695211		1.2367	0.0258954	0.17032		127876440	120650104
spd_1063|spd_rs05640	0	194051136	245137648	195972592	187655872	0	224896192	190998384	239844384	192617872	0	205704312	212089208	1.03104	0.718567	0.815785	1.03525	0.644074	0.795062		-1.11964	0.146935	0.628468		181894272	216526096	200064640	209842160	0	266315792	217088832	228609680	209224672	0	202081792	230309744	1.13969	0.0964181	0.151848	1.01702	0.731275	0.954837		-1.03106	0.664068	0.838114		191120064	212725632
spd_1064|spd_rs05645	11	19274968	18599968	16445074	NaN	1	NaN	24295786	16385453	NaN	2	18106670	2.03406e+07	1.12338	#N/A	#N/A	1.07773	#N/A	#N/A		-1.2341	#N/A	#N/A		12615209	NaN	17812946	NaN	2	22937652	NaN	23781242	25145002	1	1.52141e+07	23954632	1.5745	#N/A	#N/A	-1.10429	#N/A	#N/A		-1.04791	#N/A	#N/A		NaN	18780882
spd_1065|spd_rs05650	10	26429974	30193882	NaN	24886518	1	33049946	70356672	37522040	34342992	0	2.71701e+07	4.38179e+07	1.61272	0.102236	0.20579	#DIV/0!	#N/A	#N/A		1.16168	#N/A	#N/A		16079061	NaN	NaN	34160036	2	57553188	35627548	35158864	48300844	0	2.51195e+07	44160111	1.758	#N/A	#N/A	#DIV/0!	#N/A	#N/A		1.17075	#N/A	#N/A		NaN	NaN
spd_1066|spd_rs05655	0	71523824	82466112	68189624	74920784	0	74744624	61979388	66369792	52223840	0	74275086	63829411	-1.16365	0.114121	0.221918	1.13239	0.128826	0.379001		-1.07061	0.522178	0.955612		66620432	63201844	66366660	73669648	0	74687528	70499112	57945224	54268296	0	67464646	64350040	-1.0484	0.536168	0.603752	1.02856	0.688955	0.939421		-1.06195	0.578002	0.784569		66855060	60681960
spd_1067|spd_rs05660	0	44083896	48739172	47987700	30211490	0	40120900	40541084	46712092	51159544	0	4.27556e+07	44633405	1.04392	0.676959	0.785252	-1.01915	0.856778	0.927661		1.02401	0.792547	0.978212		42107516	49839608	47336088	50068432	0	81581200	53567088	58172800	56846036	0	47337911	62541781	1.32118	0.041473	0.0783064	1.08637	0.101366	0.483157		1.43487	0.0348105	0.188575		42663164	42410776
spd_1068|spd_rs05665	0	110143968	94446912	87150224	78930256	0	94968920	71396640	65895864	73573456	0	92667840	76458720	-1.212	0.115773	0.22327	1.27912	0.0259011	0.207209		1.11011	0.309147	0.812724		83350544	90778208	83022832	107683304	0	54985260	63189840	75038424	70543320	0	91208722	65939211	-1.38322	0.0119127	0.0299306	1.25897	0.0211346	0.266784		-1.04452	0.580195	0.786227		67497696	76075640
spd_1071|spd_rs05685	23	NaN	NaN	NaN	NaN	4	NaN	NaN	NaN	NaN	4	#DIV/0!	#DIV/0!	#DIV/0!	#N/A	#N/A	#DIV/0!	#N/A	#N/A		#DIV/0!	#N/A	#N/A		NaN	NaN	NaN	NaN	4	NaN	NaN	NaN	NaN	4	#DIV/0!	#DIV/0!	#DIV/0!	#N/A	#N/A	#DIV/0!	#N/A	#N/A		#DIV/0!	#N/A	#N/A		NaN	NaN
spd_1072|spd_rs05690	0	91717440	94955056	74813760	83465016	0	91487624	77065736	87816448	88610648	0	86237818	86245114	1.00008	0.974244	0.984445	1.05255	0.427772	0.651036		-1.09858	0.194414	0.683809		75075840	89916480	77111016	106823656	0	114665808	112869360	94656096	83368576	0	87231748	101389960	1.16231	0.221054	0.299844	1.06468	0.515087	0.848691		1.07011	0.48678	0.71364		81200160	81998240
spd_1076|spd_rs05705	0	41794076	35894348	28910130	30424834	0	51763212	44791688	59099596	59326752	0	34255847	53745312	1.56894	0.00538985	0.0268449	-1.42589	0.0289519	0.210127		-1.38369	0.00402808	0.216444		39387408	45336936	39842280	45096352	0	92190144	59318740	85056784	69766968	0	42415744	76583159	1.80554	0.00161412	0.00747747	-1.15158	0.202101	0.608806		1.0298	0.790794	0.911328		37118432	53938192
spd_1077|spd_rs05710	0	483170208	520546208	465934080	438711968	0	523098048	494266464	676210560	515375616	0	477090616	552237672	1.15751	0.128655	0.242528	1.00437	0.94408	0.973686		-1.02177	0.855059	0.984728		419155808	473677504	416705440	499488416	0	659161220	678052860	687297660	577800450	0	452256792	6.50578e+08	1.43851	0.000916473	0.00511697	-1.05032	0.484232	0.845602		1.15297	0.157252	0.400052		413685792	505876320
spd_1078|spd_rs05715	0	10701524000	10588016600	10769985500	10566717400	0	11480059900	10551854100	12367701000	11838158800	0	10656560875	11559443450	1.08473	0.0566218	0.137531	1.06912	0.0270265	0.207911		-1.01525	0.809113	0.981159		9814517800	10608659500	9503724500	10950175700	0	11218587600	14119936000	14103605200	12346156000	0	10219269375	12947071200	1.26693	0.011409	0.0289364	1.02525	0.560884	0.877018		1.10322	0.235999	0.488294		10233812000	9446714400
spd_1079|spd_rs05720	0	63469084	69189272	64630452	54883752	0	63197680	66765568	74714272	71141464	0	63043140	68954746	1.09377	0.185255	0.313633	-1.05042	0.508648	0.70912		-1.0149	0.852121	0.984728		64375212	79324592	67348088	69649256	0	84020832	93217856	100440152	96291880	0	70174287	93492680	1.33229	0.00273892	0.0103437	1.05968	0.431926	0.821801		1.33595	0.0067257	0.119273		66732808	73943552
spd_1080|spd_rs05725	1	34900480	39778988	43559168	29295936	0	35677340	32726728	40244520	39480672	0	36883643	37032315	1.00403	0.910781	0.940004	-1.01712	0.85629	0.927661		-1.13475	0.130206	0.605691		35701556	41674296	33012664	38725876	0	53469724	52989028	55742844	51235600	0	37278598	53359299	1.43137	0.00049786	0.00342721	-1.00634	0.920226	0.984184		1.26979	0.00312823	0.0826211		39157452	36331168
spd_1082|spd_rs05735	4	20781552	12719422	16603425	15508043	0	19704014	17246256	NaN	18572356	1	1.64031e+07	18507542	1.12829	0.327274	0.474917	-1.08669	0.440425	0.657701		1.20234	#N/A	#N/A		18779500	17458188	13427746	14962610	0	NaN	20298732	18692442	21101028	1	16157011	20030734	1.23975	0.0649911	0.110471	-1.10324	0.237823	0.65132		1.3013	#N/A	#N/A		17999936	17627086
spd_1083|spd_rs05740	0	122585200	127097624	104276528	97649880	0	105329408	78671560	120191576	77682576	0	112902308	95468780	-1.18261	0.20296	0.334736	1.06448	0.431481	0.653053		-1.18433	0.205461	0.688077		107221768	120002488	113052176	118594160	0	135366944	105145920	101344072	80660704	0	114717648	105629410	-1.08604	0.401448	0.480058	1.08159	0.128324	0.522604		-1.07041	0.591124	0.788287		104106760	115972216
spd_1084|spd_rs05745	0	27085084	25155854	31775324	22680386	0	32666632	23481180	22328512	28895786	0	26674162	2.6843e+07	1.00633	0.986804	0.990653	1.0692	0.430321	0.652557		-1.11977	0.394476	0.887008		22314542	28094406	25942280	28579190	0	32317238	27899364	32396852	30169162	0	2.62326e+07	30695654	1.17013	0.0531774	0.094381	1.0515	0.447536	0.821801		1.02121	0.824878	0.928498		24952128	23343654
spd_1085|spd_rs05750	0	362611488	318778848	334407328	320894976	0	500829472	429819872	531311744	418218016	0	334173160	470044776	1.40659	0.00207459	0.0146934	1.11853	0.0248668	0.203079		1.14132	0.135758	0.60947		320466816	309179392	324619392	335591680	0	352058336	455381888	428642592	409430976	0	322464320	411378448	1.27573	0.00590043	0.0176239	1.07934	0.0297129	0.303304		-1.00113	0.987975	0.995717		307403008	291710784
spd_1086|spd_rs05755	4	22589476	NaN	26054520	28576492	1	24301736	32371608	30139694	30510638	0	2.57402e+07	29330919	1.1395	0.225657	0.362931	-1.08706	0.444888	0.663103		-1.06135	0.458641	0.922941		27781008	26739284	29384782	29190942	0	NaN	37632120	35531956	31173522	1	28274004	3.47792e+07	1.23008	0.0123009	0.0301521	1.01047	0.878952	0.976663		1.11721	0.167695	0.409976		24066900	30639918
spd_1087|spd_rs05760	0	880081410	766156350	650470590	676336770	0	718404480	687187460	770793600	700056060	0	743261280	719110400	-1.03358	0.724432	0.818831	-1.10004	0.648717	0.79717		1.01106	0.841776	0.984728		679813570	672997440	572179260	723986940	0	929977600	842329090	715303360	670210110	0	6.62244e+08	789455040	1.19209	0.106671	0.164579	-1.23461	0.33926	0.738666		1.10997	0.293117	0.53408		482272384	997298300
spd_1088|spd_rs05765	0	147583184	143851744	155130672	115320072	0	128135328	99781960	126217072	96999544	0	140471418	112783476	-1.2455	0.0668705	0.155964	1.0353	0.716449	0.839458		1.03314	0.807895	0.981159		131894264	136055344	113882392	145900176	0	132064968	123423608	105788600	103521576	0	131933044	116199688	-1.1354	0.15522	0.221664	-1.02841	0.75092	0.964889		1.06444	0.619762	0.805758		148979072	137712464
spd_1089|spd_rs05770	1	60169252	64664736	59041420	42376844	0	NaN	60552112	69049408	48994132	1	56563063	59531884	1.05249	0.714826	0.812733	1.11291	0.352813	0.594851		1.01005	0.947082	0.989086		34666564	40467884	37760384	48730288	0	66609680	59330468	63368536	53556504	0	40406280	60716297	1.50265	0.00309696	0.0111244	-1.25784	0.0482443	0.369092		1.03015	0.794364	0.912165		47676376	44236576
spd_1090|spd_rs05775	23	NaN	NaN	NaN	NaN	4	NaN	NaN	NaN	NaN	4	#DIV/0!	#DIV/0!	#DIV/0!	#N/A	#N/A	#DIV/0!	#N/A	#N/A		#DIV/0!	#N/A	#N/A		NaN	NaN	NaN	NaN	4	NaN	NaN	NaN	NaN	4	#DIV/0!	#DIV/0!	#DIV/0!	#N/A	#N/A	#DIV/0!	#N/A	#N/A		#DIV/0!	#N/A	#N/A		NaN	NaN
spd_1092|spd_rs05790	0	35543040	35926520	35979612	41860208	0	43989516	54172808	44068748	49387372	0	37327345	47904611	1.28337	0.00799287	0.035875	1.045	0.410245	0.635637		1.14845	0.055235	0.499365		35592908	34466288	36593512	33071908	0	45863436	52355888	52707200	50298084	0	34931154	50306152	1.44015	8.23695e-05	0.00127924	-1.02258	0.553365	0.873383		1.20602	0.00326808	0.0826211		35827648	38436260
spd_1093|spd_rs05785	23	NaN	NaN	NaN	NaN	4	NaN	NaN	NaN	NaN	4	#DIV/0!	#DIV/0!	#DIV/0!	#N/A	#N/A	#DIV/0!	#N/A	#N/A		#DIV/0!	#N/A	#N/A		NaN	NaN	NaN	NaN	4	13173232	NaN	NaN	NaN	3	#DIV/0!	13173232	#DIV/0!	#N/A	#N/A	#DIV/0!	#N/A	#N/A		#DIV/0!	#N/A	#N/A		NaN	NaN
spd_1094|spd_rs05795	23	NaN	NaN	NaN	NaN	4	7956237	NaN	NaN	NaN	3	#DIV/0!	7956237	#DIV/0!	#N/A	#N/A	#DIV/0!	#N/A	#N/A		#DIV/0!	#N/A	#N/A		NaN	NaN	NaN	NaN	4	NaN	NaN	NaN	NaN	4	#DIV/0!	#DIV/0!	#DIV/0!	#N/A	#N/A	#DIV/0!	#N/A	#N/A		#DIV/0!	#N/A	#N/A		NaN	NaN
spd_1095|spd_rs05800	23	NaN	NaN	NaN	NaN	4	NaN	NaN	NaN	NaN	4	#DIV/0!	#DIV/0!	#DIV/0!	#N/A	#N/A	#DIV/0!	#N/A	#N/A		#DIV/0!	#N/A	#N/A		NaN	NaN	NaN	NaN	4	NaN	NaN	NaN	NaN	4	#DIV/0!	#DIV/0!	#DIV/0!	#N/A	#N/A	#DIV/0!	#N/A	#N/A		#DIV/0!	#N/A	#N/A		NaN	NaN
spd_1096|spd_rs05805	0	72996856	77105432	67375528	67062452	0	77664072	66206544	84307760	72007624	0	71135067	75046500	1.05499	0.437955	0.58394	1.3161	0.0994965	0.331937		-1.02546	0.838841	0.984728		61159608	70727984	67420000	76635488	0	93618904	91323240	81820984	77425336	0	68985770	86047116	1.24732	0.0145746	0.0339652	1.27633	0.149403	0.553508		1.11812	0.350704	0.581694		61120540	58778492
spd_1098|spd_rs05815	0	529082176	527085312	563229890	505786336	0	476593664	335696352	421643712	487234944	0	5.31296e+08	430292168	-1.23473	0.046474	0.118409	-1.04982	0.380565	0.615982		-1.2424	0.0778753	0.542371		559208640	595747970	625034750	696592000	0	574784770	458904352	673578500	585933060	0	619145840	5.733e+08	-1.07997	0.401872	0.480058	1.11005	0.162796	0.566571		1.0724	0.516409	0.732214		590823360	487243488
spd_1099|spd_rs05820	0	691310340	576050880	627387520	600700420	0	573141250	553640640	641959360	591571140	0	623862290	5.90078e+08	-1.05725	0.317082	0.465172	1.05047	0.417911	0.641178		-1.01416	0.735066	0.973831		677369790	669127810	621814910	681855810	0	642972290	565148990	701139140	610649980	0	662542080	629977600	-1.05169	0.331803	0.413596	1.1156	0.0475318	0.369092		1.05271	0.360125	0.590106		634557760	573288510
spd_1100|spd_rs05825	0	871923390	918305020	980605180	852139140	0	931962620	964953980	974232770	1129784700	0	9.05743e+08	1.00023e+09	1.10432	0.113038	0.221332	-1.07218	0.180852	0.443947		-1.05291	0.601692	0.973831		890211900	1081055100	953878660	1001822080	0	1198668540	1356058500	1460229380	1310518270	0	981741935	1.33137e+09	1.35613	0.00189501	0.00814755	1.01094	0.843854	0.976663		1.26417	0.0332289	0.188575		1059401660	905137660
spd_1101|spd_rs05830	0	246934048	286610176	248866000	229109728	0	336928192	277903136	334295712	261022224	0	252879988	302537316	1.19637	0.0693975	0.160404	1.09579	0.134206	0.385559		1.11052	0.362122	0.863607		252472480	265640032	228880928	281779392	0	264296544	313211136	297119328	276823872	0	257193208	287862720	1.11925	0.097811	0.153594	1.11448	0.0684165	0.413657		1.05666	0.573449	0.77979		230585040	219690928
spd_1102|spd_rs05835	1	110280464	149543808	103968320	97324704	0	133702536	138092800	125546464	138003072	0	115279324	133836218	1.16097	0.146456	0.266862	1.05588	0.634139	0.79052		1.17285	0.0222935	0.39079		122677296	NaN	91065512	123051240	1	126565944	135699392	141520640	148939488	0	1.12265e+08	138181366	1.23085	0.0680942	0.114775	1.02827	0.76279	0.964889		1.21092	0.0177341	0.149446		110588448	109400328
spd_1103|spd_rs05840	0	60182928	65508336	51470324	58695236	0	81712176	64276900	89353648	64651392	0	58964206	74998529	1.27193	0.0529181	0.131129	1.23826	0.0368208	0.229107		1.27997	0.0818243	0.545727		53032972	51814160	46574176	63485392	0	54558888	75428064	66902864	63504636	0	53726675	65098613	1.21166	0.0848841	0.136767	1.12827	0.242157	0.65633		1.11101	0.348511	0.581694		40093596	48084588
spd_1104|spd_rs05845	0	104457816	106657240	95210200	90307288	0	98683400	95598720	112296792	91966008	0	99158136	99636230	1.00482	0.944556	0.965825	1.02393	0.763621	0.873767		-1.05985	0.572287	0.973831		87141232	106106400	87813936	109185528	0	137089104	129918592	116739752	106586528	0	97561774	122583494	1.25647	0.0317924	0.0640629	1.00745	0.93577	0.990225		1.16083	0.181422	0.424436		81718720	107532544
spd_1105|spd_rs05850	11	NaN	348578208	89529720	69690488	1	NaN	514880160	NaN	NaN	3	1.69266e+08	514880160	3.04184	#N/A	#N/A	#DIV/0!	#N/A	#N/A		-1.47314	#N/A	#N/A		747264130	NaN	926205250	462941792	1	704081410	547490560	NaN	426017024	1	7.12137e+08	5.59196e+08	-1.2735	0.425054	0.503654	#DIV/0!	#N/A	#N/A		-1.35639	0.0932083	0.312886		NaN	NaN
spd_1107|spd_rs05860	0	337497632	322637376	301876160	274858912	0	167166160	166569968	198248416	161567136	0	309217520	173387920	-1.78339	0.00010572	0.00214778	-1.06507	0.36909	0.604106		-1.14691	0.105334	0.569388		265802240	305900000	282492480	334781312	0	203935168	223197376	191737568	183505056	0	297244008	200593792	-1.48182	0.000980926	0.00526315	-1.10798	0.188918	0.599059		1.00871	0.902218	0.961653		369573120	305080928
spd_1117|spd_rs05910	21	NaN	15868723	NaN	NaN	3	NaN	NaN	NaN	NaN	4	15868723	#DIV/0!	#DIV/0!	#N/A	#N/A	#DIV/0!	#N/A	#N/A		#DIV/0!	#N/A	#N/A		NaN	462656224	NaN	NaN	3	NaN	332589664	NaN	NaN	3	462656224	332589664	-1.39107	#N/A	#N/A	#DIV/0!	#N/A	#N/A		#DIV/0!	#N/A	#N/A		NaN	NaN
spd_1118|spd_rs05915	11	NaN	19557192	NaN	15415234	2	16992454	NaN	NaN	NaN	3	17486213	16992454	-1.02906	#N/A	#N/A	1.25837	#N/A	#N/A		1.03592	#N/A	#N/A		15073995	12669914	NaN	13179756	1	19438572	NaN	22502834	20875268	1	1.36412e+07	2.09389e+07	1.53497	0.00312048	0.0111505	-1.01867	0.828961	0.976663		1.27651	#N/A	#N/A		14563658	NaN
spd_1120|spd_rs05925	0	101514016	166351392	168659472	125451656	0	82853000	80893864	106034896	94510400	0	140494134	91073040	-1.54265	0.0226312	0.0721955	1.07417	0.61317	0.778701		-1.10503	0.316117	0.815685		124587984	134203768	125864736	123733240	0	140700112	131685608	125341512	114924440	0	127097432	128162918	1.00838	0.898921	0.917173	-1.02908	0.673439	0.936855		1.2735	0.0176061	0.149446		144932640	109400328
spd_1122|spd_rs05935	23	NaN	NaN	NaN	NaN	4	NaN	NaN	NaN	NaN	4	#DIV/0!	#DIV/0!	#DIV/0!	#N/A	#N/A	#DIV/0!	#N/A	#N/A		#DIV/0!	#N/A	#N/A		NaN	NaN	NaN	NaN	4	2233076740	NaN	NaN	NaN	3	#DIV/0!	2233076740	#DIV/0!	#N/A	#N/A	#DIV/0!	#N/A	#N/A		#DIV/0!	#N/A	#N/A		NaN	NaN
spd_1123|spd_rs05940	0	557366020	563241020	597195260	531990048	0	642877700	724317700	618099710	660292670	0	562448087	661396945	1.17593	0.00791219	0.0357205	1.06188	0.20164	0.46165		1.10595	0.0953612	0.558036		539378370	583792130	511179392	577938750	0	671051010	647321470	755806020	740020290	0	5.53072e+08	7.0355e+08	1.27208	0.00265008	0.010146	1.04418	0.388743	0.783467		1.17643	0.0226939	0.156917		552923840	511016672
spd_1125|spd_rs05950	0	619351040	667925500	623359740	586932350	0	626591740	553122940	608379970	561716860	0	6.24392e+08	5.87453e+08	-1.06288	0.178612	0.305063	1.10247	0.0791479	0.304253		1.01048	0.834194	0.984728		572546300	627281470	585924100	621383550	0	654315650	722392510	664589760	621649660	0	601783855	665736895	1.10627	0.0396812	0.0759121	1.06255	0.215986	0.628761		1.14513	0.030586	0.180714		628696320	539617660
spd_1127|spd_rs05960	0	241947088	238009120	269153664	231223920	0	346044640	249250480	393109824	229236048	0	245083448	304410248	1.24207	0.196457	0.326863	1.19351	0.00931031	0.135741		1.12307	0.508423	0.951619		166083104	264409168	246379424	208537568	0	373829696	359621984	321071200	343144960	0	221352316	349416960	1.57856	0.00488022	0.0155087	1.07795	0.507796	0.848691		1.28911	0.0365978	0.192257		222732736	207148736
spd_1129|spd_rs05970	23	NaN	NaN	NaN	NaN	4	NaN	NaN	NaN	NaN	4	#DIV/0!	#DIV/0!	#DIV/0!	#N/A	#N/A	#DIV/0!	#N/A	#N/A		#DIV/0!	#N/A	#N/A		NaN	NaN	NaN	NaN	4	NaN	NaN	11584940	NaN	3	#DIV/0!	11584940	#DIV/0!	#N/A	#N/A	#DIV/0!	#N/A	#N/A		#DIV/0!	#N/A	#N/A		NaN	NaN
spd_1130|spd_rs05975	0	125073440	135383600	124119392	108728544	0	114881800	104864840	130956032	111783576	0	123326244	115621562	-1.06664	0.358571	0.50422	-1.03665	0.558184	0.748062		-1.06381	0.479024	0.937995		111736456	117727528	104030896	120461880	0	139001568	149180400	136981984	123611304	0	113489190	137193814	1.20887	0.00968511	0.0256991	-1.12651	0.0544716	0.369092		1.1154	0.190854	0.436161		116329544	133208736
spd_1131|spd_rs05980	0	2772972030	2508725500	4410224100	3451855100	0	1098724480	967459710	1580377980	1352555260	0	3.28594e+09	1.24978e+09	-2.62922	0.00116529	0.00977834	2.35421	0.0254679	0.205844		1.09089	0.609275	0.973831		1558357250	2367351810	2981460990	2649590020	0	1478144260	1241376510	1355141760	1236457860	0	2.38919e+09	1.32778e+09	-1.79939	0.00882422	0.0240497	1.71173	0.13051	0.528766		1.15897	0.265947	0.517206		2705865980	528558464
spd_1132|spd_rs05985	20	NaN	NaN	NaN	NaN	4	NaN	NaN	22861796	NaN	3	#DIV/0!	22861796	#DIV/0!	#N/A	#N/A	#DIV/0!	#N/A	#N/A		#DIV/0!	#N/A	#N/A		NaN	NaN	NaN	NaN	4	28280126	46179448	28217134	NaN	1	#DIV/0!	3.42256e+07	#DIV/0!	#N/A	#N/A	#DIV/0!	#N/A	#N/A		#DIV/0!	#N/A	#N/A		NaN	NaN
spd_1133|spd_rs05990	0	850579970	744707010	1063501630	1004626500	0	523067040	486228096	611930560	561112770	0	9.15854e+08	5.45585e+08	-1.67866	0.00165942	0.0128108	1.98993	0.00897637	0.135741		1.18267	0.0662137	0.531737		523989056	729606340	872825660	798849340	0	540577150	518491584	550613250	550169660	0	731317599	539962911	-1.35438	0.0436919	0.0816149	1.58898	0.0670356	0.413657		1.17049	0.0281654	0.174896		722348100	266749488
spd_1134|spd_rs05995	0	503684896	454794272	694873280	628051970	0	425171232	373938880	568356160	440107232	0	5.70351e+08	451893376	-1.26214	0.12946	0.24317	1.86877	0.0211903	0.197159		1.29331	0.0995885	0.565948		385106464	497037536	590720900	534681376	0	433656640	372166976	428629440	453141440	0	501886569	421898624	-1.18959	0.154593	0.221162	1.64445	0.0461725	0.369092		1.20746	0.0977112	0.314422		494440160	200341616
spd_1135|spd_rs06000	23	NaN	NaN	NaN	NaN	4	NaN	NaN	NaN	NaN	4	#DIV/0!	#DIV/0!	#DIV/0!	#N/A	#N/A	#DIV/0!	#N/A	#N/A		#DIV/0!	#N/A	#N/A		NaN	NaN	NaN	NaN	4	NaN	NaN	NaN	NaN	4	#DIV/0!	#DIV/0!	#DIV/0!	#N/A	#N/A	#DIV/0!	#N/A	#N/A		#DIV/0!	#N/A	#N/A		NaN	NaN
spd_1136|spd_rs06005	0	515580512	472610464	518657824	511965760	0	597073340	512021984	488462624	531309408	0	504703640	532216839	1.05451	0.329961	0.477022	1.11756	0.0829036	0.310988		-1.00407	0.958814	0.991572		518734144	537356800	474947136	493657952	0	456140480	480014528	635813120	476961152	0	506174008	512232320	1.01197	0.962364	0.967175	1.12082	0.0890435	0.457439		-1.04324	0.689959	0.853638		500505120	451511488
spd_1137|spd_rs06015	23	NaN	NaN	11237585	NaN	3	NaN	NaN	NaN	NaN	4	11237585	#DIV/0!	#DIV/0!	#N/A	#N/A	#DIV/0!	#N/A	#N/A		#DIV/0!	#N/A	#N/A		NaN	NaN	NaN	NaN	4	NaN	NaN	NaN	NaN	4	#DIV/0!	#DIV/0!	#DIV/0!	#N/A	#N/A	#DIV/0!	#N/A	#N/A		#DIV/0!	#N/A	#N/A		NaN	NaN
spd_1138|spd_rs06020	12	NaN	25213728	23313686	NaN	2	11091689	NaN	NaN	NaN	3	24263707	11091689	-2.18756	#N/A	#N/A	-1.33079	#N/A	#N/A		-1.86733	#N/A	#N/A		NaN	NaN	31641948	NaN	3	NaN	11187480	26265946	19236256	1	31641948	1.88966e+07	-1.67448	#N/A	#N/A	-1.02048	#N/A	#N/A		-1.09606	0.759008	0.888271		31548736	33031264
spd_1139|spd_rs06025	0	254881728	422400864	567119420	309577504	0	240036160	142912208	158565840	176867584	0	388494879	179595448	-2.16317	0.0117505	0.0460477	-1.14336	0.6648	0.805199		-1.41559	0.0373662	0.432458		380948128	286882816	241998096	301060576	0	260447952	128771680	241568032	238227152	0	302722404	217253704	-1.39341	0.109167	0.166864	-1.46732	0.226632	0.647561		-1.17022	0.331424	0.570618		597999680	310622752
spd_1140|spd_rs06030	2	50196352	70445568	60789656	NaN	1	51035164	62525712	65650688	69380520	0	60477192	62148021	1.02763	0.801295	0.867601	-1.23292	0.0749956	0.296581		-1.04863	0.491896	0.939617		63315820	67393280	68401456	51474732	0	81863848	73827216	74223848	69449112	0	62646322	74841006	1.19466	0.0485682	0.0883458	-1.19023	0.0498235	0.369092		1.14839	0.0142608	0.136841		73174840	NaN
spd_1141|spd_rs06035	15	54753924	82678344	37309120	49833316	0	NaN	NaN	NaN	NaN	4	56143676	#DIV/0!	#DIV/0!	#N/A	#N/A	-1.55813	#N/A	#N/A		#DIV/0!	#N/A	#N/A		NaN	52133264	43692520	73796096	1	NaN	NaN	NaN	NaN	4	5.65406e+07	#DIV/0!	#DIV/0!	#N/A	#N/A	-1.54719	#N/A	#N/A		#DIV/0!	#N/A	#N/A		87479248	NaN
spd_1142|spd_rs06040	0	1578931580	1621710460	1573200260	1441356800	0	1752480900	1570190720	1791271550	1653364220	0	1553799775	1.69183e+09	1.08883	0.0740419	0.166648	1.05813	0.282713	0.523707		1.00847	0.905536	0.984728		1329334660	1474597630	1292592510	1364622850	0	1495605630	1491804030	1691661440	1380088320	0	1.36529e+09	1514789855	1.1095	0.0899088	0.143204	-1.07555	0.204647	0.608806		-1.10749	0.230335	0.485263		1481920900	1463265920
spd_1143|spd_rs06045	22	NaN	NaN	NaN	NaN	4	32184944	NaN	NaN	NaN	3	#DIV/0!	32184944	#DIV/0!	#N/A	#N/A	#DIV/0!	#N/A	#N/A		1.01238	#N/A	#N/A		NaN	NaN	NaN	NaN	4	NaN	NaN	NaN	NaN	4	#DIV/0!	#DIV/0!	#DIV/0!	#N/A	#N/A	#DIV/0!	#N/A	#N/A		#DIV/0!	#N/A	#N/A		NaN	NaN
spd_1144|spd_rs06050	23	NaN	14842885	NaN	NaN	3	NaN	NaN	NaN	NaN	4	14842885	#DIV/0!	#DIV/0!	#N/A	#N/A	#DIV/0!	#N/A	#N/A		#DIV/0!	#N/A	#N/A		NaN	NaN	NaN	NaN	4	NaN	NaN	NaN	NaN	4	#DIV/0!	#DIV/0!	#DIV/0!	#N/A	#N/A	#DIV/0!	#N/A	#N/A		#DIV/0!	#N/A	#N/A		NaN	NaN
spd_1145|spd_rs06055	0	37939912	52232556	45464700	37141792	0	35249424	35882724	42000532	35432848	0	43194740	37141382	-1.16298	0.164684	0.285699	-1.0245	0.814377	0.909917		-1.03573	0.715266	0.973831		41602656	49085180	41035900	40432664	0	50715376	47636400	46290264	45476632	0	43039100	47529668	1.10434	0.0944729	0.150111	-1.02821	0.716173	0.949262		1.23555	0.0325406	0.18774		51481176	40526488
spd_1146|spd_rs06060	0	355020064	361291296	299134368	261283152	0	461220864	363353568	438609856	367442464	0	319182220	407656688	1.27719	0.0447169	0.115456	1.11815	0.218946	0.480823		-1.02453	0.800718	0.978517		273867232	323292672	301632320	346255200	0	413084864	471975744	423667936	352175104	0	311261856	415225912	1.33401	0.0107091	0.0275084	1.0904	0.170262	0.576166		-1.00586	0.950739	0.978741		281207616	288088608
spd_1151|spd_rs06085	0	249947120	272257248	221223600	240982064	0	217301072	195486048	181788064	170882080	0	246102508	191364316	-1.28604	0.00937925	0.0388956	1.24158	0.0227877	0.197159		1.14977	0.119327	0.590632		248248144	220879456	199520192	287590528	0	147018736	155464528	179699600	166584976	0	239059580	162191960	-1.47393	0.0053998	0.0164035	1.20605	0.116707	0.514435		-1.02617	0.730674	0.879635		170193024	227012880
spd_1152|spd_rs06090	0	613240770	599675010	501855488	497089952	0	572604100	510285536	632954560	499533408	0	552965305	553844401	1.00159	0.982939	0.989918	-1.02445	0.781605	0.888085		-1.00583	0.946238	0.989086		639978940	662027650	458629344	575289920	0	529662240	531329248	584489920	514475552	0	5.83981e+08	539989240	-1.08147	0.456058	0.532178	1.03088	0.770865	0.964889		-1.03164	0.66315	0.838114		539840510	621107970
spd_1153|spd_rs06095	0	236886512	259544160	240831296	195892992	0	171222400	168531008	198226224	174824912	0	233288740	178201136	-1.30913	0.00914925	0.0385968	1.06083	0.39493	0.626772		-1.15608	0.0796285	0.545727		187748608	221962752	199935520	227315168	0	225267392	239194288	219631120	232306928	0	209240512	229099932	1.09491	0.103247	0.159944	-1.051	0.36731	0.767834		1.11206	0.104597	0.32208		231223920	223207664
spd_1154|spd_rs06100	0	3950733820	4133861380	3760774910	4663609300	0	3116380160	3946407170	3312609280	3460043520	0	4.12724e+09	3.45886e+09	-1.19324	0.0403308	0.106144	1.06154	0.400043	0.63052		1.06651	0.45245	0.922941		4242973180	3680141820	3900563970	3781070590	0	3046558210	2900054530	3328724220	3542592260	0	3901187390	3204482305	-1.21742	0.0107068	0.0275084	1.0034	0.953404	0.993806		-1.01206	0.881101	0.956793		4024911620	3865620740
spd_1158|spd_rs06120	0	6102692900	7083149300	6789110300	5821394900	0	6702778400	7065129500	8388882900	7129980900	0	6449086850	7321692925	1.13531	0.106327	0.211557	1.12193	0.150548	0.402831		1.01041	0.919187	0.984728		4875131900	5617711100	5451152400	6170541100	0	7756547600	8137392600	8031252000	8061908500	0	5528634125	7996775175	1.44643	0.000291096	0.00236405	-1.03971	0.609487	0.903493		1.10357	0.268808	0.517206		4992088100	5602755100
spd_1165|spd_rs06155	1	65459664	78040176	71060120	58448352	0	60292384	55236192	53815152	54207436	0	68252078	55887791	-1.22123	0.0264671	0.0798149	-1.08422	0.364487	0.601054		1.00018	0.997904	0.997904		67737944	55947516	64598316	61394144	0	58144704	NaN	54070184	51274768	1	62419480	54496552	-1.14538	0.0653913	0.110917	-1.18553	0.0535958	0.369092		-1.02534	0.762002	0.888271		86313368	69819768
spd_1166|spd_rs06160	0	86131040	90370472	96935024	67525496	0	65651696	65769516	70411696	64862844	0	85240508	66673938	-1.27847	0.0259444	0.0791663	1.02417	0.777314	0.884491		-1.07295	0.293578	0.789534		73150096	76511896	67739208	80699320	0	79231808	85095360	92932536	79780712	0	74525130	84260104	1.13063	0.0575761	0.100415	-1.11679	0.0584734	0.383001		1.17784	0.0479834	0.214467		84255944	77422360
spd_1169|spd_rs06180	19	NaN	NaN	NaN	NaN	4	NaN	NaN	NaN	NaN	4	#DIV/0!	#DIV/0!	#DIV/0!	#N/A	#N/A	#DIV/0!	#N/A	#N/A		#DIV/0!	#N/A	#N/A		NaN	NaN	NaN	NaN	4	17141482	NaN	21126158	24976826	1	#DIV/0!	2.10815e+07	#DIV/0!	#N/A	#N/A	#DIV/0!	#N/A	#N/A		-1.14927	#N/A	#N/A		NaN	NaN
spd_1170|spd_rs06185	0	356007648	431759104	429045664	302210464	0	339179680	306643168	340749664	331204192	0	379755720	329444176	-1.15272	0.18625	0.314629	-1.02581	0.794146	0.895843		-1.09729	0.217755	0.701511		366626816	337316832	323042176	343201504	0	486262272	409099360	494949632	418057344	0	342546832	452092152	1.3198	0.00273003	0.0103437	-1.13724	0.0564635	0.376412		1.25061	0.0275935	0.174896		438001568	352620832
spd_1171|spd_rs06190	17	NaN	13588740	16106059	NaN	2	NaN	NaN	12555735	NaN	3	1.48474e+07	12555735	-1.18252	#N/A	#N/A	#DIV/0!	#N/A	#N/A		#DIV/0!	#N/A	#N/A		NaN	NaN	NaN	NaN	4	16361130	15073681	20611306	16273808	0	#DIV/0!	1.708e+07	#DIV/0!	#N/A	#N/A	#DIV/0!	#N/A	#N/A		#DIV/0!	#N/A	#N/A	x	NaN	NaN
spd_1176|spd_rs06220	2	39510548	30943138	34063444	NaN	1	33647200	49912496	40200536	48838860	0	3.4839e+07	43149773	1.23855	0.158413	0.279212	-1.03344	0.874435	0.933075		1.04593	0.740885	0.973831		NaN	34965608	36717108	26640178	1	42673188	56165024	66693912	78729192	0	32774298	61065329	1.86321	0.018199	0.0406445	-1.09854	0.671362	0.936781		1.48019	0.0608562	0.24865		52624740	28792290
spd_1188|spd_rs06270	0	8151986700	7181662700	6913240100	7809117700	0	6196149200	6146132000	5515438100	6185871900	0	7514001800	6010897800	-1.25006	0.00329643	0.0203901	1.22978	0.00346379	0.108435		1.01469	0.62978	0.973831		6909506600	6409325100	6578727900	6969577000	0	5632397800	5423178200	5767153700	5426597400	0	6716784150	5562331775	-1.20755	0.000284245	0.00233197	1.09931	0.0111556	0.215446		-1.065	0.00890495	0.128184		6353260000	5880379400
spd_1190|spd_rs06280	0	423368480	471259072	413784832	384314080	0	289856480	296409664	318517152	310345952	0	423181616	303782312	-1.39304	0.000434516	0.00518206	1.14235	0.0278287	0.207911		1.09553	0.133873	0.60947		358101856	400444128	383405408	415346080	0	349980256	410737632	374371872	319544192	0	389324368	363658488	-1.07058	0.295639	0.380919	1.05096	0.184826	0.599059		1.31146	0.0108534	0.136145		373499008	368339200
spd_1191|spd_rs06285	10	NaN	11004340	NaN	12417910	2	NaN	NaN	9668428	NaN	3	11711125	9668428	-1.21127	#N/A	#N/A	1.24719	#N/A	#N/A		-1.31758	#N/A	#N/A		10096479	11688032	NaN	11672617	1	13902507	NaN	11977424	15415725	1	11152376	1.37652e+07	1.23429	0.0775957	0.126546	1.18769	0.140755	0.544994		1.08056	#N/A	#N/A		7835562	NaN
spd_1192|spd_rs06290	1	51387996	38898932	52494840	24878868	0	36011984	36771448	22115196	NaN	1	41915159	31632876	-1.32505	0.333811	0.481686	-1.0394	0.850942	0.927661		1.09344	0.704928	0.973831		42498128	43644956	44913772	47608584	0	25175360	27176148	40827192	27487762	0	44666360	3.01666e+07	-1.48066	0.0103597	0.0270429	1.02524	0.848261	0.976663		1.04276	0.839	0.936208		27607808	50553596
spd_1193|spd_rs06295	0	2094425600	2051442820	1678094210	2015851900	0	2663000060	2336704000	2603947520	2437195780	0	1.95995e+09	2510211840	1.28075	0.00558516	0.0274633	1.12052	0.216443	0.478004		1.10003	0.077068	0.54154		1784561790	1916786300	1822248960	2051677060	0	2096841600	2493282050	2410085120	2168268030	0	1.89382e+09	2292119200	1.21032	0.0104978	0.0272266	1.08271	0.319222	0.725982		1.00446	0.936124	0.970584		1502940800	1893800450
spd_1194|spd_rs06305	0	187226976	191852544	206918688	187550816	0	243159344	262381328	370305888	301275520	0	193387256	294280520	1.52172	0.00520932	0.0262849	1.17036	0.209666	0.47235		1.10171	0.450963	0.922941		168612064	199439152	140300576	159706784	0	423738656	462028800	452830112	429875552	0	167014644	442118280	2.64718	1.30231e-05	0.000430293	1.01075	0.941092	0.990225		1.65517	0.000151903	0.0173868		158812896	112969536
spd_1195|spd_rs06310	0	2348499460	2292088580	2212551940	2057659780	0	3162319360	2965366020	3112270080	3055972100	0	2227699940	3073981890	1.37989	5.42242e-05	0.00133839	1.03299	0.664417	0.805199		1.06085	0.333918	0.829001		1989981820	2306392060	2062631550	2290941180	0	3071499520	3526711810	3328110340	3097196030	0	2.16249e+09	3255879425	1.50562	0.000167783	0.00189996	1.00275	0.97221	0.993806		1.12362	0.115228	0.335277		1818786940	2342658560
spd_1196|spd_rs06315	0	193683744	231599440	189383376	174539520	0	213467792	175408640	186703104	213404048	0	197301520	197245896	-1.00028	0.984789	0.989918	1.14087	0.192476	0.453833		1.01059	0.885577	0.984728		214603312	204215696	189613488	222759152	0	217784512	194397872	199571456	186937360	0	207797912	199672800	-1.04069	0.436102	0.513361	1.20156	0.04037	0.350518		1.02302	0.717147	0.870436		155229488	196378816
spd_1197|spd_rs06320	0	615403260	723363970	843828670	720181380	0	556683460	502031872	497456832	627485380	0	725694320	545914386	-1.32932	0.0152671	0.0548197	-1.05893	0.452428	0.667178		-1.41047	0.000347057	0.0682834		778502720	845718980	751960380	765979710	0	673640640	590168580	829105150	764081340	0	7.8554e+08	7.14249e+08	-1.09981	0.241552	0.32368	1.02223	0.622793	0.907952		-1.07805	0.329376	0.570589		816418620	711262340
spd_1198|spd_rs06325	22	NaN	NaN	NaN	NaN	4	NaN	NaN	NaN	NaN	4	#DIV/0!	#DIV/0!	#DIV/0!	#N/A	#N/A	#DIV/0!	#N/A	#N/A		#DIV/0!	#N/A	#N/A		NaN	NaN	NaN	NaN	4	NaN	NaN	11617396	NaN	3	#DIV/0!	11617396	#DIV/0!	#N/A	#N/A	#DIV/0!	#N/A	#N/A		-1.16389	#N/A	#N/A		NaN	NaN
spd_1199|spd_rs06330	15	26353330	25691816	NaN	NaN	2	21617524	NaN	22980532	NaN	2	26022573	22299028	-1.16698	#N/A	#N/A	1.28316	#N/A	#N/A		1.04783	#N/A	#N/A		NaN	NaN	NaN	NaN	4	24252476	29013412	NaN	NaN	2	#DIV/0!	26632944	#DIV/0!	#N/A	#N/A	#DIV/0!	#N/A	#N/A		1.25148	#N/A	#N/A		NaN	NaN
spd_1200|spd_rs06335	18	NaN	NaN	NaN	NaN	4	NaN	14689273	NaN	NaN	3	#DIV/0!	14689273	#DIV/0!	#N/A	#N/A	#DIV/0!	#N/A	#N/A		1.07574	#N/A	#N/A		NaN	NaN	NaN	NaN	4	17651024	17648176	NaN	NaN	2	#DIV/0!	17649600	#DIV/0!	#N/A	#N/A	#DIV/0!	#N/A	#N/A		1.29253	#N/A	#N/A		NaN	NaN
spd_1201|spd_rs06340	1	30742932	28507736	30196070	26225892	0	22227980	23909450	24472620	25861172	0	2.89182e+07	2.41178e+07	-1.19904	0.00890199	0.0379687	1.07543	0.294811	0.533791		-1.04312	0.697855	0.973831		24930686	28165318	23891738	28081082	0	22172746	24799424	29386106	28550870	0	26267206	2.62273e+07	-1.00152	0.948461	0.956791	-1.0237	0.74299	0.961908		1.04251	0.743367	0.88509		23041850	26472492
spd_1202|spd_rs06345	0	114249088	139553296	132950984	147053616	0	138326496	87311224	109093744	122600272	0	133451746	114332934	-1.16722	0.192965	0.322444	-1.04766	0.636101	0.79052		-1.26094	0.0689241	0.532069		129214984	133159896	128170784	137717296	0	151674640	109489736	148385840	132514656	0	132065740	135516218	1.02613	0.820147	0.845382	-1.05866	0.503337	0.848691		-1.06383	0.516804	0.732214		122737112	153404704
spd_1203|spd_rs06350	4	50503996	64154500	51737072	45250756	0	61406816	44175132	62124440	50838808	0	52911581	54636299	1.0326	0.79054	0.860785	1.14012	0.262403	0.509565		-1.04849	0.686334	0.973831		41940808	41568916	NaN	56437944	1	54734688	67882456	51008444	NaN	1	4.66492e+07	57875196	1.24065	0.173781	0.245123	1.00518	0.966974	0.993806		1.01029	0.932912	0.970584		45119780	51090332
spd_1204|spd_rs06355	3	NaN	27432616	18716182	23097500	1	19313608	21348560	19645624	30356396	0	2.30821e+07	22666047	-1.01836	0.884365	0.925651	-1.06783	0.67514	0.811226		1.05063	0.738771	0.973831		24245980	30928770	14826141	25828794	0	23190658	NaN	23452940	22544232	1	2.39574e+07	23062610	-1.0388	0.984192	0.984192	-1.02881	0.882813	0.976663		1.06902	0.503082	0.725477		20322280	25057746
spd_1205|spd_rs06360	0	496976416	495537984	451161632	414603392	0	478733440	431615008	504043392	435714592	0	464569856	462526608	-1.00442	0.949934	0.968757	1.07451	0.41708	0.641178		1.07512	0.372996	0.878885		381070304	424819392	401152608	501791584	0	469621696	513320000	449795520	413899328	0	427208472	461659136	1.08064	0.325194	0.406619	-1.01204	0.904051	0.977502		1.07311	0.408304	0.641394		356711136	448336096
spd_1206|spd_rs06365	0	2192697090	2562105340	2032627460	2135535870	0	2723032830	2170854910	2617580800	2016170620	0	2230741440	2381909790	1.06777	0.510315	0.648765	1.11368	0.200405	0.460755		1.07611	0.476794	0.937995		2110524540	1887145860	1843649660	2191026940	0	2367648260	2313656060	1982662660	1916942080	0	2008086750	2145227265	1.06829	0.379698	0.461841	1.00252	0.971873	0.993806		-1.03179	0.72088	0.870436		2255475460	1841165570
spd_1207|spd_rs06370	0	110973288	93555088	91570232	78442384	0	97942048	103781960	85532712	89536112	0	93635248	94198208	1.00601	0.901745	0.935681	1.3073	0.0419925	0.241155		1.15992	0.092546	0.558036		68840408	85613800	89654160	94453240	0	60246992	87289464	90046104	114198920	0	84640402	87945370	1.03905	0.897478	0.916864	1.18172	0.14213	0.547617		1.08293	0.598773	0.791187		80021440	62670116
spd_1208|spd_rs06375	0	745610240	696437500	661831420	626683970	0	974472380	782382720	915944640	776529020	0	6.82641e+08	862332190	1.26323	0.0145304	0.052664	1.07932	0.220273	0.482386		1.06939	0.399363	0.891556		559975420	670743100	664735680	681580350	0	815848770	840970690	828231740	793624900	0	6.44259e+08	819669025	1.27227	0.00218792	0.00883962	1.01863	0.771389	0.964889		1.01648	0.741005	0.88509		579267780	670049730
spd_1209|spd_rs06380	0	189578512	250239824	203975024	178854384	0	197080816	194822656	259712928	211198032	0	205661936	215703608	1.04883	0.637829	0.756151	1.10446	0.273369	0.515465		1.03303	0.763376	0.978212		176713856	188172912	177308176	195749360	0	241480000	273621952	269797504	244239264	0	184486076	257284680	1.3946	0.000188267	0.00203826	-1.00935	0.777516	0.965881		1.23216	0.0353206	0.189234		183684464	187040832
spd_1210|spd_rs06385	22	NaN	NaN	NaN	NaN	4	NaN	NaN	NaN	NaN	4	#DIV/0!	#DIV/0!	#DIV/0!	#N/A	#N/A	#DIV/0!	#N/A	#N/A		#DIV/0!	#N/A	#N/A		NaN	NaN	NaN	NaN	4	NaN	NaN	16092095	18397732	2	#DIV/0!	1.72449e+07	#DIV/0!	#N/A	#N/A	#DIV/0!	#N/A	#N/A		#DIV/0!	#N/A	#N/A		NaN	NaN
spd_1212|spd_rs06395	4	16604026	30369664	NaN	NaN	2	22317238	22541682	28133020	20567178	0	23486845	2.33898e+07	-1.00415	#N/A	#N/A	1.00558	#N/A	#N/A		1.00317	0.979891	0.994963		18551894	19812918	20214948	19975188	0	31759000	27563498	24987522	24163674	0	19638737	2.71184e+07	1.38086	0.00259858	0.00999645	-1.1893	0.00277506	0.1148		1.16309	0.238689	0.4901		22153838	NaN
spd_1215|spd_rs06410	23	NaN	NaN	NaN	NaN	4	NaN	NaN	NaN	NaN	4	#DIV/0!	#DIV/0!	#DIV/0!	#N/A	#N/A	#DIV/0!	#N/A	#N/A		#DIV/0!	#N/A	#N/A		NaN	NaN	NaN	NaN	4	NaN	NaN	NaN	NaN	4	#DIV/0!	#DIV/0!	#DIV/0!	#N/A	#N/A	#DIV/0!	#N/A	#N/A		#DIV/0!	#N/A	#N/A		NaN	NaN
spd_1217|spd_rs06420	3	9743098	7.0273e+06	NaN	7.22994e+06	1	12392712	14012215	13807022	14257917	0	8000112	1.36175e+07	1.70216	0.00232686	0.0154857	-1.09062	0.481686	0.682897		1.03836	0.61668	0.973831		9510112	10131993	10970405	10945247	0	NaN	16892208	22643336	17963510	1	1.03894e+07	1.91664e+07	1.84479	0.000840557	0.0048272	1.19076	0.021127	0.266784		1.46147	0.0197174	0.152589		8884875	9209343
spd_1218|spd_rs06430	23	NaN	NaN	NaN	NaN	4	NaN	NaN	NaN	NaN	4	#DIV/0!	#DIV/0!	#DIV/0!	#N/A	#N/A	#DIV/0!	#N/A	#N/A		#DIV/0!	#N/A	#N/A		NaN	NaN	NaN	NaN	4	5923979	NaN	NaN	NaN	3	#DIV/0!	5923979	#DIV/0!	#N/A	#N/A	#DIV/0!	#N/A	#N/A		#DIV/0!	#N/A	#N/A		NaN	NaN
spd_1221|spd_rs06445	10	NaN	58746620	NaN	NaN	3	46670668	NaN	53905336	39036356	1	58746620	4.65375e+07	-1.26235	#N/A	#N/A	1.02121	#N/A	#N/A		-1.09	#N/A	#N/A		NaN	45722004	NaN	64121828	2	47140244	51630392	44778068	51130796	0	54921916	48669875	-1.12846	#N/A	#N/A	-1.04743	#N/A	#N/A		-1.04224	#N/A	#N/A		NaN	45007216
spd_1224|spd_rs06460	0	84911032	85233848	77534400	67217480	0	89466640	61261360	78141520	65969992	0	78724190	73709878	-1.06803	0.504262	0.64599	1.13385	0.0963424	0.331779		1.0216	0.863002	0.984728		67282680	71356280	64878728	73477872	0	75928688	72848888	64684264	66328852	0	69248890	69947673	1.01009	0.854299	0.878333	-1.00263	0.951298	0.993806		-1.03151	0.744522	0.88509		63947536	71814896
spd_1225|spd_rs06465	23	NaN	NaN	NaN	NaN	4	NaN	NaN	NaN	NaN	4	#DIV/0!	#DIV/0!	#DIV/0!	#N/A	#N/A	#DIV/0!	#N/A	#N/A		#DIV/0!	#N/A	#N/A		NaN	NaN	NaN	NaN	4	NaN	NaN	NaN	NaN	4	#DIV/0!	#DIV/0!	#DIV/0!	#N/A	#N/A	#DIV/0!	#N/A	#N/A		#DIV/0!	#N/A	#N/A		NaN	NaN
spd_1226|spd_rs06470	0	1540609790	1446128260	1376695300	1422990720	0	1451817340	1136058880	1422044160	1271456380	0	1.44661e+09	1320344190	-1.09563	0.171505	0.29554	-1.07493	0.541226	0.739235		-1.17545	0.0582903	0.499365		7408853000	6879575000	6534814200	7167232000	0	6440886800	5085103100	5589950000	6025764400	0	6997618550	5785426075	-1.20953	0.0153604	0.0354879	4.50006	6.08503e-07	0.000478284		3.72773	7.70021e-06	0.00311474		1135146240	1796222720
spd_1227|spd_rs06475	0	929383490	1076530430	949148160	901226560	0	1272632320	1162205180	1339579140	1138466300	0	964072160	1228220735	1.27399	0.00441535	0.0243475	1.04472	0.474264	0.67975		1.10206	0.21757	0.701511		900000380	929804030	875334340	1019019580	0	1217909890	1388941570	1272193660	1195800320	0	9.3104e+08	1268711360	1.36268	0.000587093	0.00374621	1.00893	0.872145	0.976663		1.13839	0.103223	0.321183		839317630	950172100
spd_1228|spd_rs06480	0	584148610	586534270	535724992	537309630	0	615143810	630954880	657122050	632612740	0	5.60929e+08	633958370	1.13019	0.00508351	0.0259899	1.09751	0.180312	0.443947		1.00789	0.875619	0.984728		503279136	525430464	501623040	546500800	0	682678340	760225340	744924540	661847420	0	519208360	712418910	1.37213	0.000195103	0.00203826	1.01588	0.80546	0.975351		1.13263	0.0683266	0.26322		429538688	566296830
spd_1229|spd_rs06485	0	634354370	713471100	600308740	601178110	0	659782460	637217790	727438660	640099840	0	637328080	6.66135e+08	1.0452	0.408198	0.553829	1.1608	0.0517927	0.248092		1.05428	0.487472	0.937995		532044960	575991420	549165440	651861890	0	757422590	780435200	793487230	731348350	0	5.77266e+08	7.65673e+08	1.32638	0.00102762	0.00543556	1.05141	0.467229	0.832748		1.21181	0.0217943	0.15348		480846912	556670020
spd_1230|spd_rs06490	1	NaN	28184034	28204464	39700012	1	29490634	27968834	35758404	51660048	0	3.20295e+07	36219480	1.13082	0.601247	0.730965	1.28565	0.105557	0.340097		1.18892	0.330498	0.824152		32617102	30524980	29161534	34263784	0	34311484	30542882	41930220	38993136	0	31641850	3.64444e+07	1.15178	0.134332	0.197085	1.27009	0.00944363	0.206019		1.1963	0.0581555	0.241999		21451944	26300548
spd_1231|spd_rs06495	18	NaN	NaN	NaN	NaN	4	36321276	NaN	NaN	NaN	3	#DIV/0!	36321276	#DIV/0!	#N/A	#N/A	#DIV/0!	#N/A	#N/A		-1.20149	#N/A	#N/A		NaN	NaN	NaN	47321016	3	NaN	30900970	47828580	NaN	2	47321016	39364775	-1.20212	#N/A	#N/A	#DIV/0!	#N/A	#N/A		-1.1086	#N/A	#N/A		NaN	NaN
spd_1232|spd_rs06500	0	249611440	237259248	249992128	232170768	0	281895744	242020944	302166656	235303184	0	242258396	265346632	1.0953	0.219935	0.356701	1.0263	0.494015	0.691621		1.01974	0.849336	0.984728		235369328	274434912	255603632	252269104	0	287694752	253763664	359970400	332352384	0	254419244	308445300	1.21235	0.0687901	0.115705	1.07782	0.140086	0.544994		1.18538	0.172146	0.413252		241881744	219288960
spd_1233|spd_rs06505	5	28006906	31048194	28594508	26450730	0	28939982	26508382	NaN	NaN	2	2.85251e+07	27724182	-1.02889	#N/A	#N/A	-1.07147	0.524709	0.725524		-1.26062	#N/A	#N/A		26736612	32084952	28627460	29509162	0	34595344	28374458	NaN	26470718	1	2.92395e+07	2.98135e+07	1.01963	0.859335	0.882382	-1.04529	0.682991	0.938956		-1.17228	0.159237	0.403834		24700266	NaN
spd_1234|spd_rs06510	22	NaN	NaN	NaN	NaN	4	NaN	NaN	NaN	NaN	4	#DIV/0!	#DIV/0!	#DIV/0!	#N/A	#N/A	#DIV/0!	#N/A	#N/A		#DIV/0!	#N/A	#N/A		NaN	NaN	NaN	NaN	4	13995148	NaN	NaN	12749302	2	#DIV/0!	13372225	#DIV/0!	#N/A	#N/A	#DIV/0!	#N/A	#N/A		#DIV/0!	#N/A	#N/A		NaN	NaN
spd_1235|spd_rs06515	23	NaN	NaN	NaN	NaN	4	NaN	NaN	NaN	NaN	4	#DIV/0!	#DIV/0!	#DIV/0!	#N/A	#N/A	#DIV/0!	#N/A	#N/A		#DIV/0!	#N/A	#N/A		NaN	NaN	NaN	NaN	4	NaN	NaN	NaN	NaN	4	#DIV/0!	#DIV/0!	#DIV/0!	#N/A	#N/A	#DIV/0!	#N/A	#N/A		#DIV/0!	#N/A	#N/A		NaN	NaN
spd_1236|spd_rs06520	23	NaN	NaN	NaN	NaN	4	NaN	NaN	NaN	NaN	4	#DIV/0!	#DIV/0!	#DIV/0!	#N/A	#N/A	#DIV/0!	#N/A	#N/A		#DIV/0!	#N/A	#N/A		NaN	NaN	NaN	NaN	4	NaN	NaN	NaN	NaN	4	#DIV/0!	#DIV/0!	#DIV/0!	#N/A	#N/A	#DIV/0!	#N/A	#N/A		#DIV/0!	#N/A	#N/A		NaN	NaN
spd_1238|spd_rs06530	0	519664480	624694460	627590080	445811072	0	673238400	593628480	688404800	599864640	0	554440023	638784080	1.15212	0.150655	0.270478	1.14993	0.223321	0.48564		1.03419	0.717826	0.973831		496262144	519590304	528558464	489269888	0	641084480	692609470	668952960	647058560	0	508420200	6.62426e+08	1.30291	4.58487e-05	0.000857264	1.05448	0.433443	0.821801		1.07246	0.417451	0.650709		530432768	437774656
spd_1239|spd_rs06535	18	NaN	NaN	50430964	NaN	3	NaN	NaN	47068356	NaN	3	50430964	47068356	-1.07144	#N/A	#N/A	#DIV/0!	#N/A	#N/A		#DIV/0!	#N/A	#N/A		NaN	43997532	NaN	NaN	3	42022304	48013208	52516976	NaN	1	43997532	47517496	1.08	#N/A	#N/A	#DIV/0!	#N/A	#N/A		#DIV/0!	#N/A	#N/A		NaN	NaN
spd_1240|spd_rs06540	16	NaN	NaN	NaN	NaN	4	14280869	NaN	19461998	NaN	2	#DIV/0!	1.68714e+07	#DIV/0!	#N/A	#N/A	#DIV/0!	#N/A	#N/A		#DIV/0!	#N/A	#N/A		20415898	21025266	19370926	23473704	0	NaN	NaN	NaN	NaN	4	2.10714e+07	#DIV/0!	#DIV/0!	#N/A	#N/A	1.00184	#N/A	#N/A		#DIV/0!	#N/A	#N/A		20446360	NaN
spd_1241|spd_rs06545	0	671792640	729269950	679537470	612678140	0	786710400	623843140	709504260	753793860	0	673319550	718462915	1.06705	0.347503	0.49371	1.21488	0.00669594	0.119825		1.06714	0.327191	0.824152		670137980	623461060	593119040	620158080	0	639017020	725481280	776934980	726935680	0	626719040	717092240	1.1442	0.0322453	0.0648131	1.1308	0.0211984	0.266784		1.06511	0.281368	0.524278		598213820	516917056
spd_1242|spd_rs06550	0	201127552	243797728	255242416	218892048	0	195356880	166609120	191992048	246528240	0	229764936	200121572	-1.14813	0.189499	0.318029	1.02891	0.675676	0.811226		-1.2342	0.113094	0.569388		195897296	215688992	231472848	207954528	0	296496256	183105344	294707296	248616384	0	212753416	255731320	1.20201	0.205826	0.282397	-1.04962	0.377132	0.777881		1.03539	0.797962	0.912165		244456032	222946080
spd_1243|spd_rs06555	15	NaN	35685332	NaN	NaN	3	36438912	NaN	23873382	NaN	2	35685332	30156147	-1.18335	#N/A	#N/A	#DIV/0!	#N/A	#N/A		-1.63128	#N/A	#N/A		NaN	NaN	NaN	NaN	4	37344940	31371432	47301328	43644092	0	#DIV/0!	39915448	#DIV/0!	#N/A	#N/A	#DIV/0!	#N/A	#N/A		-1.23243	#N/A	#N/A		NaN	NaN
spd_1244|spd_rs06560	0	860542850	849314560	852225220	753876610	0	845332740	920311620	945831680	867986180	0	828989810	894865555	1.07947	0.107044	0.212436	1.19956	0.00173763	0.107713		1.04021	0.601383	0.973831		631546750	783851330	736712640	780971780	0	962511810	1039651200	970325630	947459390	0	733270625	9.79987e+08	1.33646	0.00171063	0.00759858	1.06106	0.285776	0.706473		1.13916	0.100929	0.315257		684503680	683910210
spd_1245|spd_rs06565	0	291281280	226475632	235931824	222164144	0	399373632	390035840	504857568	423416832	0	243963220	429420968	1.76019	0.000567103	0.00613722	1.10166	0.630291	0.790446		1.17532	0.248435	0.744049		153259936	245293264	288940096	282738240	0	584785220	632155840	525443168	617596350	0	242557884	5.89995e+08	2.43239	0.000981931	0.00526315	1.09531	0.698373	0.940633		1.61481	0.00371709	0.0858235		142636320	259942288
spd_1246|spd_rs06570	0	9097087000	10205109200	8818960400	8901962800	0	13966519300	12019104800	12710766600	13280392200	0	9255779850	12994195725	1.4039	0.00033591	0.00489289	1.05585	0.403147	0.630888		1.11401	0.109222	0.569388		9250019300	8844813300	8539899400	8428582400	0	11436656600	11875442700	11937145900	11282574300	0	8765828600	11632954875	1.32708	2.83234e-05	0.00061546	-1.00004	0.999376	0.999376		-1.0027	0.959636	0.97975		9826378800	7942612500
spd_1247|spd_rs06575	0	137304512	165858240	162676096	113961688	0	145800256	142766048	218623040	170954144	0	144950134	169535872	1.16962	0.289728	0.433469	1.11756	0.282253	0.523707		1.04268	0.796292	0.978212		119155128	161857968	121234112	140790976	0	194172192	204883168	210042704	200620720	0	135759546	202429696	1.49109	0.00148256	0.00701165	1.04671	0.598149	0.898939		1.24498	0.0820934	0.288755		118561088	131018448
spd_1249|spd_rs06590	20	NaN	NaN	NaN	NaN	4	NaN	NaN	44040160	NaN	3	#DIV/0!	44040160	#DIV/0!	#N/A	#N/A	#DIV/0!	#N/A	#N/A		1.09088	#N/A	#N/A		NaN	NaN	NaN	NaN	4	35875712	33896748	NaN	NaN	2	#DIV/0!	34886230	#DIV/0!	#N/A	#N/A	#DIV/0!	#N/A	#N/A		-1.15723	#N/A	#N/A		NaN	NaN
spd_1250|spd_rs06595	0	233296128	267744192	249089072	232295200	0	358568480	327364672	407118816	372489120	0	245606148	366385272	1.49176	0.000393765	0.00506644	1.02446	0.64822	0.79717		-1.00692	0.902956	0.984728		238292032	254895712	239701168	240498880	0	383961472	393815712	375838080	350044032	0	243346948	375914824	1.54477	6.53585e-06	0.000289075	1.01504	0.724236	0.953955		1.01896	0.648318	0.828577		245881632	243141184
spd_1251|spd_rs06600	0	259910896	306934208	279717824	244655808	0	316069472	310770144	394066592	326372704	0	272804684	336819728	1.23466	0.0289717	0.0847201	1.05634	0.490109	0.691089		-1.01141	0.902743	0.984728		220588144	248631664	240955600	244896608	0	457660512	427963552	477004096	410179712	0	238768004	443201968	1.8562	7.19093e-06	0.000289075	-1.08162	0.264	0.69168		1.30099	0.00980406	0.132061		277837216	239885984
spd_1253|spd_rs06610	20	NaN	NaN	NaN	NaN	4	NaN	NaN	5452655	NaN	3	#DIV/0!	5452655	#DIV/0!	#N/A	#N/A	#DIV/0!	#N/A	#N/A		#DIV/0!	#N/A	#N/A		NaN	NaN	NaN	NaN	4	NaN	7977432	8600073	7493625	1	#DIV/0!	8023710	#DIV/0!	#N/A	#N/A	#DIV/0!	#N/A	#N/A		#DIV/0!	#N/A	#N/A		NaN	NaN
spd_1258|spd_rs06635	22	NaN	5988289	NaN	NaN	3	NaN	NaN	NaN	NaN	4	5988289	#DIV/0!	#DIV/0!	#N/A	#N/A	#DIV/0!	#N/A	#N/A		#DIV/0!	#N/A	#N/A		NaN	NaN	NaN	NaN	4	9159738	NaN	NaN	NaN	3	#DIV/0!	9159738	#DIV/0!	#N/A	#N/A	#DIV/0!	#N/A	#N/A		#DIV/0!	#N/A	#N/A		NaN	NaN
spd_1262|spd_rs06655	17	NaN	NaN	NaN	NaN	4	17834100	NaN	19407010	NaN	2	#DIV/0!	18620555	#DIV/0!	#N/A	#N/A	#DIV/0!	#N/A	#N/A		1.02883	#N/A	#N/A		NaN	NaN	NaN	9362312	3	17218688	18899140	NaN	NaN	2	9362312	18058914	1.92889	#N/A	#N/A	1.05846	#N/A	#N/A		-1.00221	#N/A	#N/A		NaN	NaN
spd_1263|spd_rs06660	12	NaN	NaN	NaN	NaN	4	59284428	51460720	50491244	75314936	0	#DIV/0!	59137832	#DIV/0!	#N/A	#N/A	#DIV/0!	#N/A	#N/A		-1.18586	0.192441	0.683809		NaN	NaN	NaN	NaN	4	38178768	55172672	77648728	80675672	0	#DIV/0!	62918960	#DIV/0!	#N/A	#N/A	#DIV/0!	#N/A	#N/A		-1.1146	0.540412	0.748618		NaN	NaN
spd_1264|spd_rs06665	13	NaN	NaN	NaN	NaN	4	25602748	17065764	27090646	28188954	0	#DIV/0!	24487028	#DIV/0!	#N/A	#N/A	#DIV/0!	#N/A	#N/A		-1.06027	0.673641	0.973831		NaN	NaN	NaN	NaN	4	NaN	22029504	27836608	22854066	1	#DIV/0!	2.42401e+07	#DIV/0!	#N/A	#N/A	#DIV/0!	#N/A	#N/A		-1.07108	0.589	0.788287		NaN	NaN
spd_1265|spd_rs06670	23	NaN	NaN	NaN	NaN	4	NaN	NaN	NaN	NaN	4	#DIV/0!	#DIV/0!	#DIV/0!	#N/A	#N/A	#DIV/0!	#N/A	#N/A		#DIV/0!	#N/A	#N/A		NaN	NaN	NaN	NaN	4	NaN	NaN	NaN	27722748	3	#DIV/0!	27722748	#DIV/0!	#N/A	#N/A	#DIV/0!	#N/A	#N/A		#DIV/0!	#N/A	#N/A		NaN	NaN
spd_1274|spd_rs06715	0	2858854140	2973510400	2822469380	2563563010	0	2459680260	2164999420	2491136770	2440666110	0	2.8046e+09	2389120640	-1.1739	0.0122126	0.0471404	1.00601	0.867021	0.929899		-1.0937	0.0715876	0.532069		2844414210	3168317950	2823814660	3185926910	0	3252987390	3373294340	3381207300	2727119870	0	3.00562e+09	3183652225	1.05923	0.397785	0.480058	1.07812	0.0890096	0.457439		1.2184	0.015207	0.141407		2763185660	2777030400
spd_1278|spd_rs06735	0	95139032	110868800	78648152	90516848	0	95653416	97016264	116563008	114714920	0	93793208	105986902	1.13001	0.205357	0.335881	-1.01013	0.918284	0.959869		-1.00688	0.948534	0.989086		90665048	91668512	66485612	93649744	0	126969584	117912000	142192240	118128656	0	85617229	126300620	1.47518	0.00526513	0.0162814	-1.1066	0.334048	0.735663		1.18352	0.122319	0.344794		82928088	107052384
spd_1280|spd_rs06745	11	18833992	NaN	NaN	NaN	3	NaN	21610974	18441620	20173930	1	18833992	20075508	1.06592	#N/A	#N/A	1.33159	#N/A	#N/A		1.12492	#N/A	#N/A		NaN	12723096	NaN	NaN	3	13294383	20765654	20953296	20058636	0	12723096	1.8768e+07	1.47511	#N/A	#N/A	-1.11168	#N/A	#N/A		1.05166	#N/A	#N/A		15575754	NaN
spd_1285|spd_rs06765	0	1342388350	1490936190	1413678210	1117899520	0	2950582530	2046857470	2125425920	2187358980	0	1.34123e+09	2327556225	1.7354	0.00198295	0.0144419	1.2665	0.0300182	0.210127		1.24755	0.150847	0.632024		983890180	1162108290	1170002430	1362844030	0	1507482240	2023435650	1909660930	2070591360	0	1.16971e+09	1877792545	1.60535	0.00302455	0.0110033	1.10454	0.299005	0.723686		1.00648	0.959096	0.97975		1204314620	914736640
spd_1286|spd_rs06770	0	92701200	94645288	97080624	83073712	0	65599964	82584536	74510856	74632608	0	91875206	74331991	-1.23601	0.010572	0.0429556	1.08089	0.135049	0.385559		1.07423	0.446999	0.922941		81865912	86731552	85244048	99263144	0	76749416	77237272	98330920	92990816	0	88276164	86327106	-1.02258	0.746772	0.783818	1.03854	0.500534	0.848691		1.24758	0.0655999	0.257623		77998200	89658296
spd_1287|spd_rs06775	0	1323491840	1359839620	1334397310	1173293060	0	1478179970	1140450560	1549260670	1194747780	0	1.29776e+09	1340659745	1.03306	0.769582	0.847457	-1.00319	0.969208	0.983445		1.03921	0.713632	0.973831		1111935620	1253993340	1157180800	1235849730	0	1355094140	1415974140	1233049600	1136989820	0	1.18974e+09	1285276925	1.0803	0.234125	0.315834	-1.09427	0.303849	0.725865		-1.00373	0.964752	0.981262		1548961410	1104387070
spd_1289|spd_rs06785	0	552232190	711959230	548850750	481677568	0	781296000	666562820	808563070	711281090	0	5.7368e+08	741925745	1.29327	0.0292046	0.0850542	1.15981	0.242526	0.497616		1.04555	0.688681	0.973831		374521536	554995390	534378528	590519870	0	751021380	754631870	683504830	576026880	0	513603831	691296240	1.34597	0.0438528	0.0816149	1.03836	0.763016	0.964889		-1.02648	0.829159	0.929187		485651872	529048480
spd_1290|spd_rs06790	8	NaN	123035024	142228784	111388088	1	145769840	97362640	88951240	138217792	0	125550632	117575378	-1.06783	0.620575	0.743961	-1.17045	#N/A	#N/A		-1.34446	#N/A	#N/A		NaN	147538464	147098832	167346112	1	134274224	113058880	NaN	160733776	1	1.53994e+08	1.36022e+08	-1.13213	0.294958	0.380652	1.04793	#N/A	#N/A		-1.16213	#N/A	#N/A		146951280	NaN
spd_1291|spd_rs06795	0	536557376	677250750	522557312	459156352	0	764341500	507007328	712121860	486191808	0	5.4888e+08	617415624	1.12486	0.473887	0.620477	1.19752	0.125405	0.373831		1.05016	0.753467	0.978212		405937792	432580000	413089408	538574780	0	574000260	613234050	550997820	486751552	0	447545495	5.56246e+08	1.24288	0.0351491	0.0690951	-1.02414	0.784407	0.970935		-1.05696	0.623257	0.805758		513792512	421228192
spd_1293|spd_rs06805	1	296215776	241771824	193846704	219427696	0	311972832	287492640	287102752	258008752	0	237815500	286144244	1.20322	0.09282	0.193668	1.14244	0.306384	0.548413		1.03117	0.818648	0.984728		207662464	187020704	207453264	246843520	0	228462144	294487328	294557184	270880896	0	212244988	272096888	1.28199	0.0243206	0.0520047	1.0196	0.799562	0.974351		-1.01984	0.890972	0.959018		213889616	210954224
spd_1294|spd_rs06810	16	NaN	NaN	NaN	NaN	4	NaN	41084496	61551540	NaN	2	#DIV/0!	51318018	#DIV/0!	#N/A	#N/A	#DIV/0!	#N/A	#N/A		-1.0512	#N/A	#N/A		NaN	NaN	NaN	NaN	4	124309240	46352668	115011288	117011544	0	#DIV/0!	100671185	#DIV/0!	#N/A	#N/A	#DIV/0!	#N/A	#N/A		1.86617	#N/A	#N/A		NaN	NaN
spd_1296|spd_rs06820	0	300016544	321651264	315819712	259206976	0	224338352	165311376	252060336	193322992	0	299173624	208758264	-1.43311	0.0120031	0.0466039	1.03451	0.724277	0.841975		-1.01839	0.871358	0.984728		251527328	284932800	280822528	273022976	0	270128288	252581728	212766736	183505056	0	272576408	229745452	-1.18643	0.095182	0.150642	-1.06096	0.517899	0.84983		1.08066	0.48998	0.715582		330468992	254068656
spd_1297|spd_rs06825	0	4149376770	4724060700	4204371710	3772917500	0	2863377920	2609179140	3183737860	2522995710	0	4212681670	2.79482e+09	-1.50732	0.00104641	0.00917983	1.29292	0.0361686	0.229107		1.09802	0.295061	0.789534		3411202300	3608639490	3422471940	3605653250	0	3281491710	2999875580	2571501310	2800952060	0	3511991745	2913455165	-1.20544	0.0124284	0.03028	1.07787	0.432262	0.821801		1.14463	0.143906	0.376763		3981022720	2712100350
spd_1298|spd_rs06830	0	6182273000	5672066000	4899730400	5348504600	0	5538546700	5187922400	6056966700	5796304400	0	5525643500	5644935050	1.02159	0.70681	0.804804	1.09368	0.239559	0.496364		1.06808	0.209756	0.691533		4794677800	5368154600	5059218400	5208549400	0	6148467200	6237075500	5778232800	5509990400	0	5107650050	5918441475	1.15874	0.00776218	0.0219746	1.01094	0.844956	0.976663		1.11983	0.0410226	0.200737		4660404700	4924886000
spd_1301|spd_rs06840	14	NaN	NaN	NaN	NaN	4	NaN	31452620	35480184	34948684	1	#DIV/0!	33960496	#DIV/0!	#N/A	#N/A	#DIV/0!	#N/A	#N/A		1.01793	0.897732	0.984728		NaN	NaN	NaN	NaN	4	39687200	34894964	46359896	55648180	0	#DIV/0!	44147560	#DIV/0!	#N/A	#N/A	#DIV/0!	#N/A	#N/A		1.32328	0.151139	0.386934		NaN	NaN
spd_1302|spd_rs06845	21	NaN	NaN	NaN	NaN	4	NaN	NaN	NaN	NaN	4	#DIV/0!	#DIV/0!	#DIV/0!	#N/A	#N/A	#DIV/0!	#N/A	#N/A		#DIV/0!	#N/A	#N/A		NaN	NaN	NaN	NaN	4	13154240	NaN	14551287	16375184	1	#DIV/0!	1.46936e+07	#DIV/0!	#N/A	#N/A	#DIV/0!	#N/A	#N/A		#DIV/0!	#N/A	#N/A		NaN	NaN
spd_1303|spd_rs06850	6	132076272	112423120	89775216	98252568	0	109507288	NaN	NaN	NaN	3	108131794	109507288	1.01272	#N/A	#N/A	1.067	0.644974	0.795062		-1.02167	#N/A	#N/A		NaN	103210832	NaN	117526576	2	83975640	96025184	98001424	105927840	0	110368704	95982522	-1.14988	#N/A	#N/A	1.08907	#N/A	#N/A		-1.16564	0.2337	0.48777		105282696	72276536
spd_1304|spd_rs06855	0	1527274370	1613884290	1642385410	1451402880	0	1477978750	1404929540	1727830530	1503109120	0	1.55874e+09	1528461985	-1.01981	0.696696	0.797996	1.00429	0.925673	0.963782		-1.02978	0.748519	0.978212		1360622210	1498133250	1438795390	1510789630	0	1822473090	1836203390	1863520770	1681746180	0	1452085120	1.80099e+09	1.24028	0.000638003	0.00400746	-1.06886	0.163987	0.566571		1.14422	0.11506	0.335277		1434974340	1690792450
spd_1308|spd_rs06870	0	524987584	591517890	557309700	502006496	0	593250620	505183616	623113410	553851010	0	5.43955e+08	568849664	1.04577	0.4795	0.62424	1.0243	0.545596	0.741221		-1.05658	0.509308	0.951619		433561408	455979264	385406816	427788800	0	678035010	630950720	525182464	497106304	0	425684072	5.82819e+08	1.36913	0.00928709	0.0249951	-1.24753	0.000512759	0.0413267		-1.03126	0.761595	0.888271		518348128	534039520
spd_1309|spd_rs06875	0	979012990	1314175230	1243531900	1394672130	0	1218078340	1184546560	1300104830	1444379520	0	1.23285e+09	1.28678e+09	1.04374	0.605997	0.734427	-1.03711	0.632782	0.79052		-1.02758	0.713824	0.973831		744754430	1104889220	1073423870	1248300670	0	1539432960	1196204800	1585334530	1209392380	0	1.04284e+09	1.38259e+09	1.32579	0.0739509	0.122381	-1.22608	0.0700461	0.417092		1.04562	0.650735	0.829046		1306171390	1289326850
spd_1311|spd_rs06890	0	98558552	149683120	149699872	100376424	0	123065288	165116544	210618192	143866272	0	124579492	160666574	1.28967	0.170568	0.294582	1.24176	0.165371	0.418432		1.14126	0.485104	0.937995		105320384	135168832	98136880	116736168	0	252989168	200752048	245174256	270408416	0	113840566	242330972	2.12869	0.000202803	0.00209043	1.13472	0.205776	0.608806		1.72135	0.00566905	0.109197		110014400	98560608
spd_1312|spd_rs06895	8	NaN	NaN	NaN	31676188	3	27515238	35610536	34139864	36845448	0	31676188	3.35278e+07	1.05845	#N/A	#N/A	1.07215	#N/A	#N/A		1.05237	0.66543	0.973831		NaN	27097756	NaN	25588640	2	37988724	52513864	51757128	48419464	0	26343198	47669795	1.80957	#N/A	#N/A	-1.12152	#N/A	#N/A		1.49627	0.0127631	0.136841		NaN	NaN
spd_1320|spd_rs06950	0	1278346110	1482790020	1364368130	1378885760	0	1241501950	891111620	1044702020	1204245890	0	1376097505	1095390370	-1.25626	0.0282206	0.0828376	-1.10273	0.0482894	0.241155		-1.18368	0.14616	0.628468		1304700800	1566777470	1506962690	1435579520	0	1539909630	1143730940	1794756100	1565872900	0	1453505120	1.51107e+09	1.0396	0.793312	0.821937	-1.044	0.386463	0.781991		1.16541	0.23454	0.48777		1408862340	1558049280
spd_1326|spd_rs06985	0	5573451800	5661140500	5574272000	5041208800	0	5710733800	6231503900	6681836500	6963182600	0	5462518275	6396814200	1.17104	0.0220975	0.0710802	1.01661	0.615941	0.778868		1.07335	0.220493	0.705398		5223026200	5750461400	5287523300	5557125100	0	6914211300	7907337700	8005755400	7247249900	0	5454534000	7518638575	1.37842	0.0002555	0.00228246	1.01512	0.613639	0.903493		1.26158	0.00238448	0.0792338		5525718000	5450554400
spd_1327|spd_rs06990	0	2264716540	2407318780	3327175170	2824168190	0	2909820670	3261549060	3944076800	3105504770	0	2705844670	3305237825	1.22152	0.107419	0.212634	1.04324	0.836279	0.922142		1.08222	0.511752	0.951619		2341609470	2625277180	2491465220	1979730430	0	2932058370	3166398210	4426193900	3431103230	0	2359520575	3.48894e+09	1.47866	0.0121555	0.0301139	-1.09925	0.644364	0.918952		1.14237	0.353688	0.583945		3900187140	2162951420
spd_1328|spd_rs06995	0	967139010	982202110	850163580	822585730	0	898428610	909345220	1029254340	919885310	0	9.05523e+08	939228370	1.03722	0.512862	0.649065	1.04143	0.610905	0.777516		1.0129	0.790211	0.978212		1131979900	1147237380	976385150	1235947390	0	1141670780	1005997380	1340220540	1059045820	0	1122887455	1136733630	1.01233	0.905625	0.922187	1.29142	0.0157715	0.240405		1.22589	0.0386805	0.198851		716589440	917706300
spd_1329|spd_rs07000	5	361561152	356606976	NaN	NaN	2	276176608	314106560	318758560	NaN	1	359084064	3.03014e+08	-1.18504	#N/A	#N/A	1.04056	#N/A	#N/A		-1.03569	0.682547	0.973831		521159232	NaN	315865504	371663904	1	398761088	315317312	356501280	337523552	0	4.02896e+08	352025808	-1.14451	0.432907	0.510348	1.16753	0.449045	0.821801		1.12172	0.189471	0.43546		364257920	NaN
spd_1330|spd_rs07005	23	NaN	NaN	NaN	NaN	4	NaN	NaN	NaN	NaN	4	#DIV/0!	#DIV/0!	#DIV/0!	#N/A	#N/A	#DIV/0!	#N/A	#N/A		#DIV/0!	#N/A	#N/A		NaN	NaN	NaN	NaN	4	NaN	NaN	232501872	NaN	3	#DIV/0!	232501872	#DIV/0!	#N/A	#N/A	#DIV/0!	#N/A	#N/A		#DIV/0!	#N/A	#N/A		NaN	NaN
spd_1331|spd_rs07010	0	68255544	80110048	72925240	59575384	0	87680888	78177912	79064088	75569232	0	70216554	80123030	1.14108	0.099736	0.203156	-1.0798	0.32309	0.569219		1.00623	0.945392	0.989086		72213400	78923752	69426320	77881736	0	72752736	90794352	75351824	69733584	0	74611302	77158124	1.03413	0.666953	0.720739	-1.01619	0.755428	0.964889		-1.03199	0.766977	0.888946		71488648	71173416
spd_1332|spd_rs07015	10	NaN	NaN	NaN	44742732	3	NaN	46099912	NaN	57292108	2	44742732	51696010	1.15541	#N/A	#N/A	-1.23077	#N/A	#N/A		-1.04406	#N/A	#N/A		NaN	48579960	NaN	58310732	2	NaN	NaN	73706544	60256516	2	53445346	66981530	1.25327	#N/A	#N/A	-1.03036	#N/A	#N/A		1.241	#N/A	#N/A		52384924	60658380
spd_1333|spd_rs07020	4	115687336	133861464	112716048	94823888	0	NaN	NaN	75563096	NaN	3	114272184	75563096	-1.51228	#N/A	#N/A	1.28165	0.0338309	0.22865		-1.19012	#N/A	#N/A		78577208	106490376	85578928	111666056	0	105969248	105464336	116896488	125200672	0	95578142	113382686	1.18628	0.106376	0.164474	1.07199	0.510392	0.848691		1.2608	0.0724887	0.27276		95393416	75951704
spd_1334|spd_rs07025	0	278052672	296578944	202699792	214720688	0	270386432	160228784	222515184	159820448	0	248013024	203237712	-1.22031	0.234552	0.370295	1.54684	0.0210757	0.197159		1.12709	0.450473	0.922941		203634448	199754288	192316112	231238640	0	170666832	165247488	152228208	156840912	0	206735872	161245860	-1.28212	0.00200939	0.00841433	1.2894	0.0446328	0.369092		-1.11829	0.11293	0.334654		133746872	146212896
spd_1335|spd_rs07030	0	4801779200	5422308900	5388811800	4918855200	0	4379381200	4326978000	4996123600	4494934000	0	5132938775	4549354200	-1.12828	0.0367672	0.101011	1.12453	0.0359171	0.229107		1.02509	0.688085	0.973831		4551609300	4950279200	4728346600	4644538900	0	4428264400	4818754000	5026738700	4659606500	0	4718693500	4733340900	1.0031	0.940514	0.951816	1.03377	0.379565	0.777881		1.06655	0.281706	0.524278		4490484700	4607279100
spd_1336|spd_rs07035	0	434980416	472245280	421723360	454506720	0	352778048	325393760	376067584	344787776	0	445863944	349756792	-1.27478	0.000772632	0.00751166	-1.00891	0.814936	0.909917		-1.08016	0.239686	0.739653		415868096	446061760	428945792	425287968	0	389626656	389954464	352645600	333066208	0	429040904	366323232	-1.17121	0.00849847	0.0234803	-1.04847	0.172996	0.576166		-1.03131	0.642473	0.82371		436798080	469760960
spd_1337|spd_rs07040	0	3500125440	3961714940	3864500480	3388141820	0	2871992320	2873077250	3314479360	2906633980	0	3678620670	2.99155e+09	-1.22967	0.00701473	0.032137	1.20158	0.00472794	0.108923		1.02735	0.722193	0.973831		2762833660	3274387200	3051010300	3297701630	0	3381029120	3801008380	3397491970	3226196740	0	3.09648e+09	3.45143e+09	1.11463	0.0889875	0.142238	1.01143	0.792425	0.971394		1.18528	0.0507817	0.220873		3017177860	3087377150
spd_1338|spd_rs07045	0	225264416	222949024	219459488	176338224	0	225615904	182998832	261054320	201545360	0	211002788	217803604	1.03223	0.782173	0.854084	1.1922	0.096955	0.331779		1.08243	0.580255	0.973831		171215632	209583344	194603744	217926592	0	256148656	284961568	246381040	236188416	0	198332328	255919920	1.29036	0.00843421	0.0234447	1.12061	0.24127	0.656188		1.27186	0.0724626	0.27276		153507152	165195616
spd_1339|spd_rs07050	0	685452800	589502780	443201952	537988480	0	616948420	405596512	566300540	446867648	0	564036503	508928280	-1.10828	0.463681	0.6119	1.22385	0.256441	0.504146		-1.21294	0.117234	0.583942		423530272	583170690	540817020	661546620	0	631807550	481290592	491531328	530381536	0	5.52266e+08	5.33753e+08	-1.03469	0.817211	0.844521	1.19831	0.306153	0.725865		-1.15653	0.127643	0.351235		375461920	473707648
spd_1341|spd_rs07060	23	NaN	NaN	NaN	NaN	4	NaN	NaN	NaN	NaN	4	#DIV/0!	#DIV/0!	#DIV/0!	#N/A	#N/A	#DIV/0!	#N/A	#N/A		#DIV/0!	#N/A	#N/A		NaN	NaN	NaN	NaN	4	NaN	NaN	NaN	NaN	4	#DIV/0!	#DIV/0!	#DIV/0!	#N/A	#N/A	#DIV/0!	#N/A	#N/A		#DIV/0!	#N/A	#N/A		NaN	NaN
spd_1345|spd_rs07075	0	2339363580	2710992640	2412457220	2280476160	0	2455826940	1963835650	2330600700	2144148990	0	2435822400	2223603070	-1.09544	0.186979	0.315169	1.07212	0.194091	0.453833		1.08305	0.249654	0.744234		2593481730	2205837820	2209944320	2322365440	0	2006216060	2066621180	1800598400	1846453380	0	2.33291e+09	1929972255	-1.20878	0.00932654	0.0249951	1.02683	0.593479	0.896624		-1.0638	0.271063	0.517835		2243255300	2246217730
spd_1346|spd_rs07080	0	2631233280	2706923780	2797282560	2471624450	0	2515151870	1950666620	2617253120	2515737340	0	2.65177e+09	2.3997e+09	-1.10504	0.196013	0.32683	-1.0087	0.801224	0.899942		-1.24237	0.0201779	0.39079		2629171200	2786400770	2711832320	2702362620	0	3428060670	2634881540	3467132160	2807633410	0	2.70744e+09	3084426945	1.13924	0.13168	0.193902	1.01219	0.622606	0.907952		1.03459	0.680102	0.849078		2587622660	2760529150
spd_1349|spd_rs07095	0	184098368	258311472	241288112	199030960	0	220282208	235426192	272841984	233229024	0	220682228	240444852	1.08955	0.354277	0.500003	1.0282	0.7704	0.877899		1.16099	0.121261	0.591598		211380832	224188144	194760640	193950592	0	319954240	348177344	297666592	316031296	0	206070052	320457368	1.55509	8.77131e-05	0.00133059	-1.04154	0.498571	0.848691		1.54734	0.000739515	0.0427334		222936288	192181008
spd_1350|spd_rs07100	6	NaN	107024880	115744768	63917840	1	123359392	119049728	143127968	98890128	0	95562496	121106804	1.2673	0.206945	0.337762	1.56223	#N/A	#N/A		-1.00179	0.989906	0.994963		NaN	79880016	70262960	79607200	1	154548912	126267248	NaN	145345696	1	76583392	142053952	1.85489	0.00109183	0.00556585	1.25196	#N/A	#N/A		1.17087	0.285364	0.524278		NaN	58802892
spd_1351|spd_rs07105	6	26411060	27327550	25489124	NaN	1	NaN	23261652	NaN	26778388	2	2.64092e+07	25020020	-1.05552	#N/A	#N/A	1.03412	#N/A	#N/A		-1.02068	#N/A	#N/A		24233790	29667208	NaN	27101714	1	29856246	31955364	28636230	32295386	0	27000904	3.06858e+07	1.13647	0.0803172	0.130455	1.05728	#N/A	#N/A		1.2016	0.110346	0.333098		24814160	NaN
spd_1352|spd_rs07110	23	NaN	NaN	NaN	NaN	4	NaN	NaN	NaN	NaN	4	#DIV/0!	#DIV/0!	#DIV/0!	#N/A	#N/A	#DIV/0!	#N/A	#N/A		#DIV/0!	#N/A	#N/A		NaN	NaN	NaN	NaN	4	NaN	NaN	7.91423e+06	NaN	3	#DIV/0!	7.91423e+06	#DIV/0!	#N/A	#N/A	#DIV/0!	#N/A	#N/A		#DIV/0!	#N/A	#N/A		NaN	NaN
spd_1353|spd_rs07115	1	69452392	80275136	66437088	71760824	0	71441880	58398060	65419784	66657456	0	71981360	65479295	-1.0993	0.15418	0.274256	-1.06423	0.241531	0.497616		1.01593	0.722625	0.973831		56729128	59585524	NaN	72514360	1	73675552	62449076	66947612	62960956	0	62943004	66508299	1.05664	0.48246	0.555728	-1.21705	0.0329643	0.315364		1.03189	0.468919	0.698629		79660272	80003952
spd_1357|spd_rs07140	8	849256770	833321540	664754690	651912000	0	841632060	742667260	930437180	759799740	0	749811250	818634060	1.09179	0.338823	0.487097	-1.11204	0.567663	0.750502		-1.05827	0.530455	0.955612		NaN	NaN	NaN	NaN	4	NaN	NaN	NaN	NaN	4	#DIV/0!	#DIV/0!	#DIV/0!	#N/A	#N/A	#DIV/0!	#N/A	#N/A	x	#DIV/0!	#N/A	#N/A	x	477429568	1010392000
spd_1358|spd_rs07145	22	NaN	NaN	NaN	NaN	4	NaN	NaN	NaN	NaN	4	#DIV/0!	#DIV/0!	#DIV/0!	#N/A	#N/A	#DIV/0!	#N/A	#N/A		#DIV/0!	#N/A	#N/A		NaN	NaN	NaN	7074724	3	3.88724e+06	NaN	NaN	NaN	3	7074724	3.88724e+06	-1.81999	#N/A	#N/A	#DIV/0!	#N/A	#N/A		#DIV/0!	#N/A	#N/A		NaN	NaN
spd_1359|spd_rs07150	0	87717384	91875376	118486656	92381448	0	82227328	83304528	84746552	95301920	0	97615216	86395082	-1.12987	0.175532	0.301135	1.11385	0.348121	0.59075		-1.0861	0.19332	0.683809		84657184	102472368	94161144	88394056	0	88806224	110100680	105170624	94271616	0	92421188	99587286	1.07754	0.296462	0.381369	1.05458	0.564817	0.880846		1.06132	0.401054	0.633696		83732768	70167128
spd_1360|spd_rs07155	0	3287629820	3941669890	2775920640	3634964220	0	4820595700	4593994200	3980140030	4799417900	0	3.41005e+09	4.54854e+09	1.33386	0.0155827	0.0554371	1.08161	0.452176	0.667178		1.08822	0.245415	0.742851		4021828350	3272906500	2754818820	3692721660	0	3008431620	3950803200	4168518910	3745774590	0	3.43557e+09	3718382080	1.08232	0.481876	0.555728	1.0897	0.436064	0.821801		-1.12409	0.208067	0.457408		2647066110	3430809340
spd_1362|spd_rs07170	23	NaN	NaN	NaN	NaN	4	NaN	NaN	NaN	NaN	4	#DIV/0!	#DIV/0!	#DIV/0!	#N/A	#N/A	#DIV/0!	#N/A	#N/A		#DIV/0!	#N/A	#N/A		NaN	NaN	NaN	NaN	4	NaN	NaN	NaN	NaN	4	#DIV/0!	#DIV/0!	#DIV/0!	#N/A	#N/A	#DIV/0!	#N/A	#N/A		#DIV/0!	#N/A	#N/A		NaN	NaN
spd_1363|spd_rs07175	0	2011695100	2156596220	2057605500	1845468420	0	2030026880	2337191420	1987213310	2279079420	0	2017841310	2.15838e+09	1.06965	0.249835	0.388074	1.11533	0.172427	0.431893		1.13949	0.19422	0.683809		1699137150	2031128320	1772439420	1975383550	0	1793845890	2108629890	1713051260	1585916030	0	1869522110	1.80036e+09	-1.03842	0.60278	0.667541	1.03335	0.686347	0.938956		-1.0521	0.644807	0.825393		1929349380	1695767420
spd_1365|spd_rs07185	10	30659974	34253252	35431212	19768198	0	NaN	24505530	31883590	34326632	1	30028159	30238584	1.00701	0.908433	0.938836	1.04907	#N/A	#N/A		1.02495	#N/A	#N/A		NaN	NaN	NaN	23145606	3	22842628	34124948	24527388	NaN	1	23145606	27164988	1.17366	#N/A	#N/A	-1.23668	#N/A	#N/A		-1.08605	#N/A	#N/A		28623594	NaN
spd_1366|spd_rs07190	18	NaN	NaN	NaN	NaN	4	NaN	16484321	NaN	NaN	3	#DIV/0!	16484321	#DIV/0!	#N/A	#N/A	#DIV/0!	#N/A	#N/A		#DIV/0!	#N/A	#N/A		NaN	NaN	12420446	14204603	2	21253442	13635475	NaN	18546314	1	1.33125e+07	1.78117e+07	1.33797	#N/A	#N/A	#DIV/0!	#N/A	#N/A		#DIV/0!	#N/A	#N/A		NaN	NaN
spd_1367|spd_rs07195	0	989867010	1030801410	1041490620	853909310	0	1076414590	936710340	1166728700	875413120	0	9.79017e+08	1.01382e+09	1.03555	0.70518	0.804134	1.18182	0.0208827	0.197159		1.00372	0.971949	0.994963		800635330	913937540	873949570	969714300	0	1126252420	1210949630	1132342910	1016360190	0	889559185	1.12148e+09	1.26071	0.0051789	0.0162017	1.07383	0.193921	0.608806		1.1103	0.251628	0.507648		853465020	786503100
spd_1368|spd_rs07200	0	1612842750	1797611780	1689994370	1530235140	0	1639211140	1739063550	1895618690	1670318590	0	1657671010	1.73605e+09	1.04728	0.362522	0.507925	-1.00167	0.983357	0.990941		1.00664	0.91282	0.984728		1593200770	1776249980	1831379200	1788692990	0	1936611970	2563962620	2292189180	2007934980	0	1747380735	2.20017e+09	1.25913	0.0195457	0.0432912	1.05236	0.513977	0.848691		1.27576	0.0283207	0.174896		1418491900	1841780220
spd_1369|spd_rs07205	0	495159456	593018750	586185340	468331328	0	513616544	390289440	554194050	516578912	0	5.35674e+08	4.9367e+08	-1.08509	0.417907	0.564266	1.00741	0.909943	0.956295		-1.27472	0.0503906	0.499365		442629088	588833920	562521660	556344960	0	460404256	470466016	431600800	348661632	0	537582407	427783176	-1.25667	0.0499477	0.0902183	1.011	0.869615	0.976663		-1.47105	0.00737164	0.119273		513366208	513897440
spd_1370|spd_rs07210	0	6123271200	6055490600	6647123500	6427563000	0	5521097200	5206365200	5003380700	5433298400	0	6313362075	5291035375	-1.19322	0.00126473	0.0102776	1.31758	0.00150379	0.107713		1.17959	0.0189723	0.39079		5539629100	5362146300	5383264800	5699233800	0	4488719900	4620521500	4471582200	5121254400	0	5496068500	4675519500	-1.1755	0.00336666	0.0115675	1.14702	0.0314066	0.30476		1.04237	0.509834	0.727436		5270714400	4565924400
spd_1373|spd_rs07225	0	474266592	473242912	513481216	404280480	0	431661472	438707168	479887008	445183008	0	466317800	448859664	-1.03889	0.546842	0.683988	1.11845	0.150148	0.402831		1.03144	0.55751	0.973831		384619680	422800832	397868928	412865408	0	520682240	559379330	566294340	550572100	0	404538712	5.49232e+08	1.35767	3.39037e-05	0.000717331	-1.03064	0.580942	0.891355		1.26209	0.00191907	0.0773907		448557664	409384224
spd_1374|spd_rs07230	22	NaN	NaN	NaN	NaN	4	NaN	NaN	NaN	NaN	4	#DIV/0!	#DIV/0!	#DIV/0!	#N/A	#N/A	#DIV/0!	#N/A	#N/A		#DIV/0!	#N/A	#N/A		NaN	NaN	NaN	NaN	4	NaN	NaN	14502783	NaN	3	#DIV/0!	14502783	#DIV/0!	#N/A	#N/A	#DIV/0!	#N/A	#N/A		1.06069	#N/A	#N/A		NaN	NaN
spd_1375|spd_rs07240	0	519233312	605785790	580509310	509881184	0	1445731330	1230104450	1359370880	1296481280	0	553852399	1332921985	2.40664	3.54019e-06	0.000211969	-1.09616	0.111577	0.348385		1.12269	0.2548	0.748651		507277920	546604030	474854336	508313856	0	1123841280	1206151420	1148631300	1133452420	0	5.09263e+08	1153019105	2.2641	2.73302e-07	4.39469e-05	-1.19214	0.00439405	0.156988		-1.0297	0.761478	0.888271		594018370	566665020
spd_1378|spd_rs07255	16	NaN	NaN	NaN	NaN	4	NaN	27261530	22807918	29328860	1	#DIV/0!	2.64661e+07	#DIV/0!	#N/A	#N/A	#DIV/0!	#N/A	#N/A		1.66867	#N/A	#N/A		NaN	NaN	NaN	NaN	4	31874210	26046882	22068818	26135544	0	#DIV/0!	2.65314e+07	#DIV/0!	#N/A	#N/A	#DIV/0!	#N/A	#N/A		1.67279	#N/A	#N/A		NaN	NaN
spd_1380|spd_rs07265	0	337865408	338973440	342196864	307941472	0	400113632	300692576	309346464	369241344	0	331744296	344848504	1.0395	0.673215	0.783895	-1.05156	0.366116	0.601054		-1.19227	0.127997	0.604692		371525184	370535264	374817728	390203744	0	632709950	380639584	516365696	424841792	0	376770480	4.88639e+08	1.29691	0.0758781	0.124502	1.08004	0.136069	0.534751		1.18846	0.263431	0.514773		325154464	379352064
spd_1381|spd_rs07270	23	NaN	NaN	NaN	NaN	4	NaN	NaN	NaN	NaN	4	#DIV/0!	#DIV/0!	#DIV/0!	#N/A	#N/A	#DIV/0!	#N/A	#N/A		#DIV/0!	#N/A	#N/A		NaN	NaN	NaN	NaN	4	NaN	NaN	NaN	NaN	4	#DIV/0!	#DIV/0!	#DIV/0!	#N/A	#N/A	#DIV/0!	#N/A	#N/A		#DIV/0!	#N/A	#N/A		NaN	NaN
spd_1382|spd_rs07275	0	145577904	202786160	142568992	118486912	0	147483392	104786800	144854368	98779880	0	152354992	123976110	-1.22891	0.233834	0.370295	1.18714	0.271124	0.515465		1.02	0.893864	0.984728		119201712	144692224	142237840	145089936	0	163397856	193801168	160038192	129439336	0	137805428	161669138	1.17317	0.160106	0.227028	1.07377	0.406035	0.807959		1.33011	0.0635586	0.254549		138867632	104093960
spd_1383|spd_rs07280	0	315848832	347002656	346405760	314954016	0	256787872	184550080	208968928	224987088	0	331052816	218823492	-1.51288	0.0013155	0.0105788	-1.02293	0.56355	0.748853		-1.29562	0.0273106	0.39079		362870368	373765664	415294080	376417888	0	301187552	230136848	347658592	265547872	0	382087000	286132716	-1.33535	0.0179716	0.0402483	1.12829	0.0226843	0.278591		1.00925	0.933179	0.970584		363017024	325206592
spd_1384|spd_rs07285	7	58964004	NaN	64650608	NaN	2	84987608	NaN	NaN	NaN	3	61807306	84987608	1.37504	#N/A	#N/A	-1.29375	#N/A	#N/A		-1.00715	#N/A	#N/A		77841896	92148144	NaN	NaN	2	61288604	64004360	90501240	87890624	0	84995020	75921207	-1.11952	#N/A	#N/A	1.06292	#N/A	#N/A		-1.12743	0.296393	0.534831		78405616	71561760
spd_1385|spd_rs07290	0	120254408	126207920	121813192	127221320	0	120996608	106435440	140478144	117493288	0	123874210	121350870	-1.02079	0.68304	0.789809	1.05295	0.0444833	0.241155		-1.02976	0.786413	0.978212		109385440	130943952	114804888	124256840	0	123240256	143106912	150810800	127815240	0	119847780	136243302	1.1368	0.0859413	0.137918	1.01873	0.682657	0.938956		1.09028	0.398018	0.632784		114783208	118328568
spd_1386|spd_rs07295	6	NaN	32187630	28432964	28056058	1	NaN	NaN	26399028	27841682	2	29558884	27120355	-1.08992	#N/A	#N/A	1.01264	0.822099	0.91436		-1.19017	#N/A	#N/A		26001308	29454456	27974392	NaN	1	34152312	32818990	41106968	40810656	0	27810052	3.72222e+07	1.33845	0.0127372	0.0307528	-1.04961	0.363847	0.762624		1.15318	#N/A	#N/A		29907000	26669736
spd_1387|spd_rs07300	0	192570928	229144448	201243744	173630848	0	245937792	219651376	247046320	228857808	0	199147492	235373324	1.1819	0.0374338	0.1014	1.18368	0.0451408	0.241155		1.09006	0.0951743	0.558036		161034416	188172912	189991520	206906880	0	191155312	272440256	253418960	235048064	0	186526432	238015648	1.27604	0.0414907	0.0783064	1.10866	0.127408	0.521576		1.1023	0.284897	0.524278		174110016	156179664
spd_1388|spd_rs07305	0	242241072	286460416	236739856	242733088	0	307389504	327910752	363279392	338209856	0	252043608	334197376	1.32595	0.00232407	0.0154857	1.05441	0.342158	0.584427		1.08274	0.194629	0.683809		239350336	245726720	224038528	277638400	0	400601568	386244736	352260192	341082784	0	246688496	370047320	1.50006	0.000448501	0.0032196	1.03201	0.558589	0.876349		1.19888	0.0184922	0.149938		235798192	226262384
spd_1389|spd_rs07310	0	719647040	731049730	684150530	616332350	0	824727170	748785150	690471360	721576000	0	6.87795e+08	746389920	1.08519	0.180595	0.307053	1.02551	0.59935	0.771914		-1.03224	0.512462	0.951619		781912130	670369090	681182340	757243010	0	708702340	588729220	655188420	598533120	0	7.22677e+08	637788275	-1.1331	0.0719201	0.119718	1.07752	0.159512	0.566569		-1.208	0.00778951	0.120396		700060670	656628740
spd_1391|spd_rs07320	0	102729664	122005936	131452456	106757760	0	94081568	70336208	87129272	92625808	0	115736454	86043214	-1.3451	0.0149854	0.0540593	1.00248	0.969647	0.983445		-1.31272	0.0264972	0.39079		107006312	126758416	112913984	117151152	0	106285032	94228984	127468240	100636416	0	115957466	107154668	-1.08215	0.302107	0.387391	1.0044	0.922222	0.984184		-1.05409	0.595458	0.790612		123301976	115247672
spd_1392|spd_rs07325	1	40834456	40155232	36863820	46253380	0	29696474	NaN	29036834	36203984	1	41026722	31645764	-1.29644	0.0229365	0.0722734	1.04309	0.557701	0.748062		-1.12596	0.204451	0.687619		43711136	39829728	38572136	40889236	0	63693804	34676120	50845560	50888956	0	40750559	50026110	1.22762	0.205184	0.281996	1.03606	0.544065	0.864099		1.40397	0.0583311	0.241999		44997532	37997232
spd_1393|spd_rs07335	0	158249984	143723232	152016752	118285960	0	130447448	110513432	167955776	130740824	0	143068982	134914370	-1.06044	0.574013	0.70902	1.08828	0.338797	0.582678		-1.11268	0.287917	0.784052		127978696	140792208	126657968	134040896	0	178125744	174515760	138175920	140888400	0	132367442	157926456	1.19309	0.0556009	0.0976051	1.00687	0.909502	0.979271		1.05203	0.533632	0.745611		147821904	115797640
spd_1394|spd_rs07340	23	NaN	NaN	NaN	NaN	4	NaN	NaN	NaN	NaN	4	#DIV/0!	#DIV/0!	#DIV/0!	#N/A	#N/A	#DIV/0!	#N/A	#N/A		#DIV/0!	#N/A	#N/A		NaN	NaN	NaN	NaN	4	13679216	NaN	NaN	NaN	3	#DIV/0!	13679216	#DIV/0!	#N/A	#N/A	#DIV/0!	#N/A	#N/A		#DIV/0!	#N/A	#N/A		NaN	NaN
spd_1395|spd_rs07345	1	20619862	22452464	25092738	18458494	0	20413858	20963190	31406378	20559006	0	2.16559e+07	23335608	1.07756	0.626282	0.747279	1.14959	0.142768	0.396914		1.04677	0.777706	0.978212		18335522	27453286	21696350	18181460	0	36101372	29830228	31480328	21808218	0	2.14167e+07	2.9805e+07	1.39168	0.0623445	0.106649	1.13689	0.314533	0.725982		1.33696	0.105583	0.322327		19164812	19658872
spd_1396|spd_rs07350	0	185946176	220697632	239588016	170243872	0	214228528	230158080	226374704	188982064	0	204118924	214935844	1.05299	0.543931	0.68168	1.11009	0.469458	0.675331		1.09369	0.483879	0.937995		159994624	181337936	166119216	164924848	0	240862496	227210864	302268192	296369952	0	168094156	266677876	1.58648	0.00105273	0.00548159	-1.09389	0.488689	0.847924		1.35698	0.0566475	0.238687		206842816	148918560
spd_1397|spd_rs07355	0	2023560060	1997095420	1844414980	1659387520	0	2313153280	1785306500	1432049920	2098287870	0	1881114495	1.9072e+09	1.01387	0.994529	0.997113	-1.1533	0.0286935	0.210127		1.03442	0.755946	0.978212		2359406340	1909698690	2159856900	1945336700	0	1593239300	1544230530	1648383230	1443206400	0	2.09357e+09	1557264865	-1.34439	0.00207319	0.00859198	-1.03626	0.545284	0.864099		-1.18396	0.0021286	0.0782745		2261307390	2007079680
spd_1399|spd_rs07365	0	520629632	630814910	581997570	472511872	0	409544288	374543744	436916064	369016000	0	551488496	397505024	-1.38737	0.00489164	0.0255601	1.03392	0.69955	0.830981		-1.02186	0.797893	0.978212		436333120	488794176	431906080	498450816	0	445284704	452351072	398123264	401805888	0	463871048	424391232	-1.09303	0.127899	0.190357	-1.14988	0.0803622	0.448032		1.04479	0.58639	0.788287		556192260	489512768
spd_1401|spd_rs07375	1	64464404	67510672	58765072	60870740	0	52672836	61963808	63304280	60141840	0	62902722	59520691	-1.05682	0.315235	0.463546	1.22709	0.0490621	0.241155		1.10186	0.154994	0.632024		52632080	56973756	52938900	54363536	0	52787992	60195284	62573856	69652928	0	54227068	61302515	1.13048	0.0963722	0.151848	1.05785	0.528051	0.859541		1.13485	0.162962	0.409976		57541624	48378704
spd_1402|spd_rs07380	0	7486980100	7946467800	7309534200	7772865000	0	24255086600	22929946600	25463332900	25166655500	0	7628961775	24453755400	3.20538	1.98461e-08	5.10707e-06	-1.12754	0.0296074	0.210127		1.02606	0.5945	0.973831		8548886500	7845315600	6439627800	8511386100	0	20621604900	22242480100	22426988500	21493770200	0	7836304000	21696210925	2.76868	5.88903e-06	0.000278516	-1.0977	0.237155	0.65132		-1.09847	0.0840278	0.293011		7868140500	8566363100
spd_1403|spd_rs07385	0	180392288	285816992	257506144	214405008	0	196522896	172803920	252466944	168318336	0	234530108	197528024	-1.18733	0.262941	0.403383	1.09188	0.520318	0.720723		-1.07789	0.522815	0.955612		213469664	235425168	176625776	278251200	0	204458000	215391744	226346864	218795936	0	225942952	216248136	-1.04483	0.760014	0.793573	1.0519	0.697292	0.940633		1.01566	0.801667	0.912165		230918448	193560016
spd_1404|spd_rs07390	0	6909642800	6132138500	5752065000	6474537000	0	6085323300	5306552800	5450566100	5642685400	0	6317095825	5621281900	-1.12378	0.0562532	0.137429	1.08438	0.120498	0.366165		-1.07015	0.265007	0.758402		6357432800	6774292500	6392864800	6865509900	0	5396390400	5636864500	5995354600	5742650400	0	6597525000	5692814975	-1.15892	0.0023957	0.00939583	1.13252	0.00428687	0.156988		-1.0567	0.32245	0.562203		5513125400	6048300500
spd_1405|spd_rs07395	3	34060564	36106608	31437394	29207934	0	36926648	26970804	NaN	24556814	1	32703125	2.94848e+07	-1.10915	0.366318	0.512315	1.01764	0.785649	0.888948		-1.0774	0.589013	0.973831		30290374	39580540	39203052	31013340	0	NaN	37527976	36479584	NaN	2	3.50218e+07	37003780	1.05659	#N/A	#N/A	1.0898	0.349655	0.744794		1.16485	#N/A	#N/A		32699718	29540218
spd_1407|spd_rs07405	0	301980256	388592768	356576416	293141472	0	281196480	310926432	330238304	295903040	0	335072728	304566064	-1.10016	0.276575	0.419481	1.08589	0.324354	0.569912		1.12356	0.1801	0.681438		262607856	282293408	268379344	353469728	0	291982496	341179424	287879904	306068000	0	291687584	306777456	1.05173	0.505515	0.575673	-1.05787	0.493331	0.848691		1.13172	0.169897	0.410288		296356288	318085888
spd_1408|spd_rs07410	0	196266288	252769824	231223920	163642736	0	103950280	116796168	144084736	108810944	0	210975692	118410532	-1.78173	0.00309432	0.0194213	1.1806	0.27622	0.518077		-1.05916	0.719827	0.973831		187645568	232894320	154404400	187912352	0	134179304	166488064	210478560	148202176	0	190714160	164837026	-1.15699	0.287363	0.372645	1.06721	0.641635	0.918952		1.31432	0.141347	0.373833		189730944	135722640
spd_1409|spd_rs07420	0	1165694080	1253717890	1211862020	1032466500	0	812132610	843532220	886412030	913624510	0	1.16594e+09	8.63925e+08	-1.34958	0.00096927	0.00872817	1.17514	0.0171589	0.181681		1.00992	0.874566	0.984728		895548930	998821500	1035052100	1062108350	0	884677500	1007120260	1041968770	957919360	0	997882720	9.72921e+08	-1.02566	0.644187	0.70275	1.00576	0.898993	0.977154		1.13733	0.0871241	0.299215		1043567040	935682430
spd_1411|spd_rs07430	0	257023680	277552448	231638608	208884976	0	349046208	282234528	323618688	315882144	0	243774928	317695392	1.30323	0.0124355	0.0477622	1.19815	0.0581437	0.261981		1.09803	0.17421	0.668795		234919072	249911984	247532336	297641088	0	319348448	355900544	351053984	336199456	0	257501120	340625608	1.32281	0.00253737	0.00986834	1.26562	0.0159124	0.240405		1.17729	0.01307	0.136841		214519456	221566832
spd_1412|spd_rs07435	0	580379330	726311740	628875840	568086590	0	741393090	782559740	924707460	842329090	0	625913375	822747345	1.31447	0.00959679	0.0394081	-1.04474	0.598985	0.771914		1.02137	0.799226	0.978212		647658500	688371520	573729340	654263940	0	1053645700	958554880	1040304380	989858300	0	641005825	1010590815	1.57657	4.9464e-05	0.000883756	-1.02014	0.773384	0.964889		1.25456	0.0102757	0.134082		591259460	616550270
spd_1413|spd_rs07440	0	698900990	605131650	684947260	723797760	0	319233472	307775168	366413536	296127968	0	678194415	322387536	-2.10366	1.76325e-05	0.00050416	1.0247	0.787308	0.889409		-1.11175	0.189068	0.683809		566513220	661889540	763776060	689812100	0	379567040	396203680	370168480	264983440	0	670497730	352730660	-1.90088	0.00112285	0.00564232	1.01307	0.900075	0.977154		-1.01611	0.877013	0.956793		545211010	689138370
spd_1414|spd_rs07445	16	20274452	22358122	17359044	NaN	1	23346498	NaN	NaN	NaN	3	19997206	23346498	1.16749	#N/A	#N/A	-2.39482	#N/A	#N/A		#DIV/0!	#N/A	#N/A		19866984	NaN	NaN	19507738	2	NaN	NaN	NaN	NaN	4	19687361	#DIV/0!	#DIV/0!	#N/A	#N/A	-2.43251	#N/A	#N/A		#DIV/0!	#N/A	#N/A		NaN	60317148
spd_1415|spd_rs07450	0	3795878660	3718173700	4695474700	3749675520	0	3243137280	3234233340	3337126400	3519694590	0	3989800645	3.33355e+09	-1.19686	0.025537	0.0785442	-1.03775	0.850964	0.927661		-1.07933	0.323669	0.824152		3069315070	3539598590	3833136380	3272999940	0	3620354560	3727288580	3912350460	3763624960	0	3428762495	3755904640	1.09541	0.112687	0.171592	-1.20756	0.378923	0.777881		1.04388	0.542268	0.749905		6066483700	2758699260
spd_1416|spd_rs07455	0	79872568	74523128	88134336	56507264	0	77502904	132590624	134199640	139668256	0	74759324	120990356	1.6184	0.0327829	0.0930456	1.11126	0.530245	0.729319		-1.10034	0.508304	0.951619		86744120	80245440	86785464	60398928	0	181724592	160145408	229952976	196174944	0	78543488	191999480	2.4445	0.000230905	0.00221009	1.16751	0.344104	0.738977		1.44218	0.0145715	0.137074		90503432	47270284
spd_1417|spd_rs07460	0	73816848	78286656	55619348	52203088	0	75942280	73792696	110108664	65356176	0	64981485	81299954	1.25112	0.197209	0.327409	1.18042	0.252316	0.504146		1.19991	0.241539	0.739653		45327828	58447068	84607560	48620568	0	95053728	85604400	85819152	83893808	0	59250756	87592772	1.47834	0.0255856	0.0542767	1.07632	0.686895	0.938956		1.29279	0.00323832	0.0826211		66854104	49677348
spd_1418|spd_rs07465	0	606511170	683006720	679653890	538542850	0	493527872	423244864	522087040	485487680	0	6.26929e+08	481086864	-1.30315	0.0104978	0.0428799	1.05098	0.609008	0.776818		-1.01836	0.778128	0.978212		528043392	600642370	556369410	548724220	0	539056320	604269820	531610528	513415808	0	558444848	547088119	-1.02076	0.648086	0.706045	-1.06817	0.451148	0.822743		1.11669	0.0987186	0.314422		700802050	532442336
spd_1423|spd_rs07495	0	379377888	419153056	415835232	355374176	0	272130528	254313696	236655664	228480208	0	392435088	247895024	-1.58307	0.000166319	0.002986	1.38812	0.000410338	0.0804262		1.18052	0.113078	0.569388		269342880	270653152	288626176	322477312	0	211774352	247713408	235487200	231223920	0	287774880	231549720	-1.24282	0.00657448	0.0192214	1.01792	0.704596	0.941859		1.10268	0.310558	0.547367		274225888	283532192
spd_1424|spd_rs07500	22	NaN	15369199	NaN	NaN	3	NaN	NaN	NaN	NaN	4	15369199	#DIV/0!	#DIV/0!	#N/A	#N/A	#DIV/0!	#N/A	#N/A		#DIV/0!	#N/A	#N/A		NaN	NaN	NaN	11084592	3	NaN	NaN	NaN	NaN	4	11084592	#DIV/0!	#DIV/0!	#N/A	#N/A	#DIV/0!	#N/A	#N/A		#DIV/0!	#N/A	#N/A		NaN	NaN
spd_1426|spd_rs07515	21	NaN	24706722	NaN	NaN	3	14005047	NaN	21331222	NaN	2	24706722	1.76681e+07	-1.39838	#N/A	#N/A	#DIV/0!	#N/A	#N/A		#DIV/0!	#N/A	#N/A		NaN	NaN	NaN	NaN	4	NaN	NaN	NaN	NaN	4	#DIV/0!	#DIV/0!	#DIV/0!	#N/A	#N/A	#DIV/0!	#N/A	#N/A		#DIV/0!	#N/A	#N/A		NaN	NaN
spd_1427|spd_rs07520	2	314683712	346830496	249918032	235481008	0	311922144	225299552	284672608	211371552	0	286728312	258316464	-1.10999	0.454572	0.601929	1.32223	0.0484469	0.241155		1.31067	0.13764	0.611992		228652864	234706112	215994704	369144064	0	NaN	260070752	218337584	193329776	1	262124436	223912704	-1.17065	0.428125	0.505451	1.20877	0.270261	0.695211		1.13611	0.433759	0.669678		199018720	209400720
spd_1428|spd_rs07525	0	353109760	280468192	308443616	292337280	0	349441920	290029024	309280576	307690016	0	308589712	314110384	1.01789	0.772393	0.847457	1.14416	0.0603689	0.266978		1.03824	0.553691	0.973831		289153344	289621056	312443136	297068448	0	320179840	325463072	327662432	285520288	0	297071496	314706408	1.05936	0.176869	0.248173	1.10145	0.0123526	0.225793		1.04021	0.494399	0.718077		281189088	276550464
spd_1429|spd_rs07530	0	104699400	121373696	132961496	110727928	0	104173312	70840592	87998960	94006808	0	117440630	89254918	-1.31579	0.0278061	0.0822465	-1.00876	0.915514	0.958295		-1.39469	0.00744442	0.308356		110752976	110833504	116649808	106260288	0	101523376	82929272	115553280	107061080	0	111124144	101766752	-1.09195	0.244681	0.326764	-1.0661	0.349467	0.744794		-1.22322	0.042251	0.202008		132728416	127797840
spd_1432|spd_rs07545	0	2999118080	2825259780	3155749890	2745241340	0	2999868930	2828587010	2992749820	3022257150	0	2.93134e+09	2.96087e+09	1.01007	0.758911	0.843148	1.10495	0.0518967	0.248092		1.12141	0.0541112	0.499365		2755526660	2868336900	2869105410	2756222720	0	3071263490	3896386300	3376977920	2843333890	0	2.8123e+09	3296990400	1.17235	0.068965	0.115758	1.06008	0.0833168	0.453958		1.24871	0.0452718	0.208096		2729204740	2644364540
spd_1434|spd_rs07555	19	NaN	NaN	NaN	NaN	4	NaN	NaN	15988522	NaN	3	#DIV/0!	15988522	#DIV/0!	#N/A	#N/A	#DIV/0!	#N/A	#N/A		-1.36833	#N/A	#N/A		NaN	16391607	NaN	NaN	3	20977880	NaN	18050760	NaN	2	16391607	19514320	1.19051	#N/A	#N/A	#DIV/0!	#N/A	#N/A		-1.12111	#N/A	#N/A		NaN	NaN
spd_1435|spd_rs07560	1	46284472	49719964	51866752	41581832	0	35553616	51601204	37381328	46251656	0	47363255	42696951	-1.10929	0.307601	0.455792	1.27943	0.00426466	0.108923		1.0667	0.641242	0.973831		36642924	44835628	35779924	42325228	0	29674538	41759492	44271900	47009684	0	39895926	4.06789e+07	1.01963	0.941162	0.951816	1.07771	0.252013	0.669197		1.01628	0.909166	0.964373		36590660	38732976
spd_1436|spd_rs07565	0	67029252	78295248	100644152	66372708	0	74124088	56546428	53193924	63926192	0	78085340	61947658	-1.26051	0.113973	0.221918	-1.11404	0.358822	0.598993		-1.26598	0.110257	0.569388		83474184	90245440	85441480	93012360	0	81165480	70533024	92762088	96154744	0	88043366	85153834	-1.03393	0.613761	0.673473	1.01211	0.826078	0.976663		1.08581	0.504628	0.726413		96180504	79145992
spd_1437|spd_rs07570	0	66186192	73495224	75599112	60738684	0	65183180	47902788	54750856	57405444	0	69004803	56310567	-1.22543	0.044286	0.115114	-1.16617	0.0570842	0.258694		-1.40712	0.0130427	0.38719		66736616	82037776	75989320	83786656	0	71686088	51989620	82611920	69164592	0	77137592	68863055	-1.12016	0.304915	0.389129	-1.04322	0.544601	0.864099		-1.15062	0.263295	0.514773		82392800	72513088
spd_1438|spd_rs07575	23	NaN	NaN	NaN	NaN	4	NaN	NaN	3993447	NaN	3	#DIV/0!	3993447	#DIV/0!	#N/A	#N/A	#DIV/0!	#N/A	#N/A		#DIV/0!	#N/A	#N/A		NaN	NaN	NaN	NaN	4	NaN	NaN	NaN	NaN	4	#DIV/0!	#DIV/0!	#DIV/0!	#N/A	#N/A	#DIV/0!	#N/A	#N/A		#DIV/0!	#N/A	#N/A		NaN	NaN
spd_1439|spd_rs07580	1	126952856	309356640	343961248	115004472	0	157512576	271259456	435981632	156725920	0	223818804	255369896	1.14097	0.691725	0.79466	1.45964	0.344574	0.587274		1.49103	0.405017	0.895361		145288576	156539840	126178272	157818976	0	816750400	498668672	988047170	1174030210	0	146456416	869374113	5.93606	0.000102274	0.00139183	-1.04699	0.848691	0.976663		5.07603	0.0108942	0.136145		147868000	108702048
spd_1444|spd_rs07605	0	1577250820	1519877120	1781605630	1467761660	0	2149079550	2213484800	2725557250	2585804800	0	1.58662e+09	2418481600	1.52429	0.00110995	0.00952092	1.10002	0.334706	0.57927		-1.00524	0.948869	0.989086		1477050880	1811214340	1606215680	1491417470	0	3538642690	2935279620	3376606980	2905300220	0	1.59647e+09	3.18896e+09	1.9975	5.45132e-05	0.000932524	1.10685	0.319391	0.725982		1.31171	0.00977738	0.132061		1797493250	1362284420
spd_1446|spd_rs07615	23	NaN	NaN	NaN	NaN	4	NaN	NaN	NaN	NaN	4	#DIV/0!	#DIV/0!	#DIV/0!	#N/A	#N/A	#DIV/0!	#N/A	#N/A		#DIV/0!	#N/A	#N/A		NaN	NaN	NaN	NaN	4	NaN	NaN	NaN	6808190	3	#DIV/0!	6808190	#DIV/0!	#N/A	#N/A	#DIV/0!	#N/A	#N/A		#DIV/0!	#N/A	#N/A		NaN	NaN
spd_1447|spd_rs07620	23	NaN	NaN	NaN	NaN	4	NaN	NaN	NaN	NaN	4	#DIV/0!	#DIV/0!	#DIV/0!	#N/A	#N/A	#DIV/0!	#N/A	#N/A		#DIV/0!	#N/A	#N/A		NaN	NaN	NaN	NaN	4	6516422	NaN	NaN	NaN	3	#DIV/0!	6516422	#DIV/0!	#N/A	#N/A	#DIV/0!	#N/A	#N/A		#DIV/0!	#N/A	#N/A		NaN	NaN
spd_1448|spd_rs07630	0	41294336	37418612	39863984	35446544	0	52828984	51683136	52770608	44015748	0	38505869	50324619	1.30693	0.00299486	0.0189511	-1.04863	0.453648	0.667178		-1.06625	0.408373	0.897735		36868676	40138964	34373248	40099628	0	51343668	48127896	60602792	46894468	0	37870129	51742206	1.36631	0.00410378	0.0134671	-1.06623	0.335073	0.735663		-1.03704	0.677014	0.84653		46168904	37973668
spd_1449|spd_rs07635	23	NaN	NaN	NaN	NaN	4	NaN	NaN	NaN	NaN	4	#DIV/0!	#DIV/0!	#DIV/0!	#N/A	#N/A	#DIV/0!	#N/A	#N/A		#DIV/0!	#N/A	#N/A		NaN	NaN	NaN	NaN	4	70278616	NaN	NaN	NaN	3	#DIV/0!	70278616	#DIV/0!	#N/A	#N/A	#DIV/0!	#N/A	#N/A		#DIV/0!	#N/A	#N/A		NaN	NaN
spd_1450|spd_rs07640	0	19895448	17802466	18371854	16278187	0	19138170	21090026	25235720	20215814	0	1.8087e+07	2.14199e+07	1.18427	0.0626938	0.147809	-1.1825	0.64014	0.794098		1.2084	0.0814028	0.545727		11425624	14785339	14814149	18995794	0	21197628	21419818	18351714	20628784	0	1.50052e+07	20399486	1.35949	0.0263105	0.055376	-1.42536	0.387016	0.781991		1.15083	0.0958873	0.314422		13035811	41298872
spd_1457|spd_rs07680	21	9297520	NaN	NaN	NaN	3	NaN	NaN	NaN	NaN	4	9297520	#DIV/0!	#DIV/0!	#N/A	#N/A	#DIV/0!	#N/A	#N/A		#DIV/0!	#N/A	#N/A		NaN	NaN	NaN	21042542	3	NaN	21280552	NaN	NaN	3	21042542	21280552	1.01131	#N/A	#N/A	#DIV/0!	#N/A	#N/A		#DIV/0!	#N/A	#N/A		NaN	NaN
spd_1458|spd_rs07685	0	94754776	109475312	106445720	96702856	0	96174592	87538528	107771064	88643344	0	101844666	95031882	-1.07169	0.279098	0.420828	1.11222	0.135365	0.385559		1.00786	0.931857	0.987041		86457440	104254776	92215752	99826456	0	136269728	113632336	143336512	118474168	0	95688606	127928186	1.33692	0.00591848	0.0176239	1.04499	0.52952	0.859541		1.35675	0.0143776	0.136841		80814944	103221256
spd_1459|spd_rs07700	23	NaN	NaN	NaN	NaN	4	NaN	NaN	NaN	NaN	4	#DIV/0!	#DIV/0!	#DIV/0!	#N/A	#N/A	#DIV/0!	#N/A	#N/A		#DIV/0!	#N/A	#N/A		NaN	NaN	NaN	NaN	4	NaN	NaN	NaN	NaN	4	#DIV/0!	#DIV/0!	#DIV/0!	#N/A	#N/A	#DIV/0!	#N/A	#N/A		#DIV/0!	#N/A	#N/A		NaN	NaN
spd_1460|spd_rs07705	0	6409156100	5817739800	6012863500	6332089300	0	8354450900	8299522000	8618363900	9330929700	0	6142962175	8650816625	1.40825	6.74004e-05	0.00144536	-1.06452	0.250278	0.503122		-1.01531	0.765981	0.978212		6442202100	6317728300	5676962800	6716082200	0	9170797600	9725868000	10444565500	9000874000	0	6288243850	9585526275	1.52436	0.00013598	0.00158447	-1.03993	0.50645	0.848691		1.09134	0.145727	0.378539		6414097900	6632688600
spd_1461|spd_rs07710	0	186029904	201167312	219034368	241651872	0	787725120	927695230	1008242110	955448830	0	211970864	9.19778e+08	4.33917	1.38401e-06	0.000155597	-1.16205	0.540495	0.739235		1.11294	0.293439	0.789534		156369776	253230944	123300352	360516224	0	960645180	1131584770	1191253120	1180827520	0	223354324	1.11608e+09	4.99689	0.000464374	0.00327506	-1.10282	0.767483	0.964889		1.35047	0.0143034	0.136841		166822544	319237696
spd_1463|spd_rs07720	0	18143174	36575032	40049952	61844660	0	2729216770	1902374140	2026468220	2290005760	0	3.91532e+07	2.23702e+09	57.1349	4.55641e-06	0.000251253	-2.10858	0.238077	0.496364		1.04713	0.73457	0.973831		36934232	46188780	16428381	190906560	0	2332725500	2100320900	2547748350	2874086910	0	7.26145e+07	2463720415	33.9288	0.000263427	0.00229623	-1.13693	0.852129	0.976663		1.15325	0.27396	0.517835		31352424	98534424
spd_1464|spd_rs07725	0	4363762700	5096237100	4651796000	4408355800	0	6491649000	6176574000	6263688700	5755362800	0	4630037900	6171818625	1.333	0.000572384	0.00613722	1.14176	0.017843	0.184065		1.26454	0.00220979	0.173911		4203171580	4512428500	4254588930	4300322800	0	5723489300	6829197300	5550027300	5918765100	0	4.31763e+09	6005369750	1.3909	0.000512905	0.00343646	1.06472	0.0265837	0.303304		1.23044	0.0179449	0.149664		4116026110	3918334460
spd_1466|spd_rs07735	17	6.30575e+06	7076612	4596098	NaN	1	NaN	NaN	NaN	NaN	4	5.99282e+06	#DIV/0!	#DIV/0!	#N/A	#N/A	#DIV/0!	#N/A	#N/A		#DIV/0!	#N/A	#N/A		NaN	NaN	4.59746e+06	6.22579e+06	2	NaN	6620669	6.16138e+06	NaN	2	5.41162e+06	6.39103e+06	1.18098	#N/A	#N/A	#DIV/0!	#N/A	#N/A		#DIV/0!	#N/A	#N/A		NaN	NaN
spd_1467|spd_rs07740	22	NaN	NaN	NaN	NaN	4	14855847	NaN	NaN	NaN	3	#DIV/0!	14855847	#DIV/0!	#N/A	#N/A	#DIV/0!	#N/A	#N/A		#DIV/0!	#N/A	#N/A		NaN	NaN	NaN	NaN	4	NaN	NaN	19684834	NaN	3	#DIV/0!	19684834	#DIV/0!	#N/A	#N/A	#DIV/0!	#N/A	#N/A		#DIV/0!	#N/A	#N/A		NaN	NaN
spd_1468|spd_rs07745	0	8274191400	8450487800	8111595000	7432562700	0	8126910000	8013300700	8272338400	8322791400	0	8067209225	8183835125	1.01446	0.619679	0.743961	1.20223	0.00261039	0.107713		1.0936	0.111123	0.569388		7756735000	7391497700	7710170600	7504724500	0	7508432900	8206444000	7858401800	7638162900	0	7590781950	7802860400	1.02794	0.2725	0.356244	1.13123	0.00294562	0.115763		1.04269	0.453694	0.687402		7009590300	6798703100
spd_1474|spd_rs07780	0	1745023490	1794610300	1761946240	1558456450	0	2158102780	1860523650	2063302020	1956006910	0	1715009120	2009483840	1.1717	0.0129388	0.0489646	1.04407	0.327162	0.572533		-1.04601	0.563495	0.973831		1797114370	1876900740	1682776830	1874478850	0	2014767620	2033386370	2059386500	1988238980	0	1.80782e+09	2.02394e+09	1.11955	0.00529249	0.0163033	1.10057	0.0375364	0.335268		-1.03854	0.591441	0.788287		1530255360	1672902780
spd_1477|spd_rs07795	0	157126688	166533760	150178288	144068912	0	247519824	132629648	229508528	141506336	0	154476912	187791084	1.21566	0.372169	0.519556	1.18994	0.0100126	0.142725		1.08953	0.671683	0.973831		131500376	149301328	159311680	140524112	0	172982736	148852848	175657648	132122976	0	145159374	157404052	1.08435	0.368183	0.451249	1.11816	0.0872419	0.457148		-1.09502	0.499531	0.723381		128302288	138698784
spd_1478|spd_rs07800	23	NaN	NaN	NaN	NaN	4	NaN	NaN	NaN	NaN	4	#DIV/0!	#DIV/0!	#DIV/0!	#N/A	#N/A	#DIV/0!	#N/A	#N/A		#DIV/0!	#N/A	#N/A		NaN	NaN	NaN	NaN	4	NaN	NaN	NaN	NaN	4	#DIV/0!	#DIV/0!	#DIV/0!	#N/A	#N/A	#DIV/0!	#N/A	#N/A		#DIV/0!	#N/A	#N/A		NaN	NaN
spd_1479|spd_rs07805	0	5006612000	4931693100	4786440700	4445578200	0	5953490900	4864908300	5495321600	4851295700	0	4792581000	5291254125	1.10405	0.139085	0.25749	1.04173	0.297914	0.536931		1.0195	0.821823	0.984728		4208786940	4371195400	4534360600	4737638400	0	5050283000	5135883300	5032327200	4609394200	0	4462995335	4956971925	1.11068	0.0242727	0.0520047	-1.03083	0.423893	0.821801		-1.04702	0.538255	0.748618		4362612700	4792740900
spd_1480|spd_rs07810	0	1453259010	1346438780	1463204860	1393141630	0	1486294400	1428538620	1617655940	1514859140	0	1414011070	1511837025	1.06918	0.0863338	0.186694	1.01421	0.700664	0.831045		-1.05736	0.413905	0.905008		1294586620	1429097090	1393781250	1422634500	0	1679111550	1670498300	1721256450	1457951360	0	1385024865	1632204415	1.17847	0.0100119	0.0264789	-1.00662	0.864103	0.976663		1.02105	0.766232	0.888946		1474419460	1443105020
spd_1483|spd_rs07825	0	157588688	181980176	179297552	146450992	0	134655712	123527456	164162464	126726968	0	166329352	137268150	-1.21171	0.0574942	0.137597	1.28231	0.0162982	0.180853		1.12238	0.236462	0.734844		149466336	165787600	157540928	166417152	0	148396592	163925440	135825200	134426752	0	159803004	145643496	-1.09722	0.120951	0.181766	1.23199	0.00969812	0.206019		1.19086	0.0496964	0.218502		149886704	123399216
spd_1484|spd_rs07830	0	612075710	670980290	626803710	501624128	0	606006660	520772576	608192960	513117152	0	6.02871e+08	562022337	-1.07268	0.418163	0.564266	1.07223	0.316174	0.562087		1.02566	0.779675	0.978212		548715780	602670400	517516736	634181630	0	634550780	693580480	648199170	582028290	0	5.75771e+08	639589680	1.11084	0.118012	0.177681	1.02403	0.644099	0.918952		1.16722	0.0959433	0.314422		567461950	549296900
spd_1485|spd_rs07835	11	14750979	20620542	19258192	12643691	0	16806866	NaN	23630384	NaN	2	16818351	20218625	1.20218	#N/A	#N/A	#DIV/0!	#N/A	#N/A	x	1.46086	#N/A	#N/A		NaN	NaN	NaN	16695081	3	15241100	18365522	17955012	17874818	0	16695081	17359113	1.03977	#N/A	#N/A	#DIV/0!	#N/A	#N/A		1.25425	#N/A	#N/A		NaN	NaN
spd_1486|spd_rs07840	0	123656096	105568136	115319816	44760912	0	105846688	71466912	98600872	107565136	0	97326240	95869902	-1.01519	0.870174	0.917725	-1.13225	0.580316	0.76209		-1.33351	0.154279	0.632024		103531352	96223392	97011360	120274216	0	153955120	114301784	134768128	108467416	0	104260080	127873112	1.22648	0.0818159	0.132354	-1.05695	0.686112	0.938956		1.00023	0.998912	0.999486		105264200	140592640
spd_1487|spd_rs07845	0	106385432	128684048	132674504	106767376	0	147970320	179603744	199875824	188880000	0	118627840	179082472	1.50962	0.00345583	0.0209736	-1.11502	0.248977	0.501794		1.03749	0.701742	0.973831		101377008	124788680	119564536	110855896	0	197509728	236420880	209371296	199710864	0	114146530	210753192	1.84634	5.83765e-05	0.000957851	-1.1588	0.107014	0.491887		1.22096	0.0404079	0.200019		155896304	123460472
spd_1495|spd_rs07890	0	174302816	162588960	199872752	168139168	0	190600768	171711504	204306752	180953280	0	176225924	186893076	1.06053	0.34628	0.493226	1.10819	0.415654	0.641178		1.09743	0.0730988	0.532069		173426224	150049728	155594304	182041728	0	193494992	185048000	216882992	190761152	0	165277996	196546784	1.18919	0.0222519	0.0484839	1.03935	0.757768	0.964889		1.15412	0.0141825	0.136841		198620544	120466912
spd_1504|spd_rs07935	0	43362616	38865720	47650784	44476772	0	132211792	139946416	126349064	154948528	0	43588973	138363950	3.17429	1.41085e-06	0.000155597	1.16145	0.527115	0.726582		1.36578	0.0173799	0.38719		26042536	25635264	35067840	17326596	0	119914504	163445584	160970784	135923952	0	26018059	145063706	5.5755	3.88124e-05	0.00078013	-1.44245	0.273749	0.696333		1.43192	0.0213386	0.15348		56911048	16324059
spd_1506|spd_rs07945	23	NaN	NaN	NaN	NaN	4	NaN	NaN	NaN	NaN	4	#DIV/0!	#DIV/0!	#DIV/0!	#N/A	#N/A	#DIV/0!	#N/A	#N/A		#DIV/0!	#N/A	#N/A		NaN	9376724	NaN	NaN	3	NaN	NaN	NaN	NaN	4	9376724	#DIV/0!	#DIV/0!	#N/A	#N/A	#DIV/0!	#N/A	#N/A		#DIV/0!	#N/A	#N/A		NaN	NaN
spd_1507|spd_rs07950	9	23453532	NaN	23654812	21448176	1	NaN	20601260	25511690	NaN	2	2.28522e+07	23056475	1.00894	#N/A	#N/A	1.07702	#N/A	#N/A		-1.01731	#N/A	#N/A		NaN	21433958	19779554	23532024	1	26529376	27878298	23940422	24905434	0	2.15818e+07	2.58134e+07	1.19607	0.0266542	0.0558072	1.01715	#N/A	#N/A		1.10052	#N/A	#N/A		NaN	19685914
spd_1508|spd_rs07955	19	NaN	NaN	NaN	NaN	4	NaN	NaN	16362370	NaN	3	#DIV/0!	16362370	#DIV/0!	#N/A	#N/A	#DIV/0!	#N/A	#N/A		1.06639	#N/A	#N/A		NaN	NaN	NaN	NaN	4	21367462	NaN	21323892	22881710	1	#DIV/0!	21857688	#DIV/0!	#N/A	#N/A	#DIV/0!	#N/A	#N/A		1.42453	#N/A	#N/A		NaN	NaN
spd_1509|spd_rs07960	18	13370371	13901743	10081624	NaN	1	NaN	NaN	NaN	NaN	4	12451246	#DIV/0!	#DIV/0!	#N/A	#N/A	1.76649	#N/A	#N/A		#DIV/0!	#N/A	#N/A		NaN	9694130	NaN	13454487	2	NaN	NaN	NaN	NaN	4	1.15743e+07	#DIV/0!	#DIV/0!	#N/A	#N/A	1.64208	#N/A	#N/A		#DIV/0!	#N/A	#N/A		NaN	NaN
spd_1510|spd_rs07965	0	1715626240	1617744770	1583932290	1594334720	0	1671155070	1505216380	1814474750	1569808130	0	1627909505	1.64016e+09	1.00753	0.905652	0.937216	1.06116	0.208708	0.471548		1.05647	0.391285	0.887008		1561165820	1544617090	1447929860	1626221570	0	1991249410	1782255230	1870243970	1611253250	0	1544983585	1813750465	1.17396	0.0205869	0.0454721	1.00711	0.881232	0.976663		1.16828	0.0460743	0.210588		1402934910	1622020350
spd_1511|spd_rs07970	0	811282430	776317630	678358140	689949950	0	715757500	692922880	744602370	699023810	0	7.38977e+08	713076640	-1.03632	0.504807	0.64599	1.10685	0.0959144	0.331779		1.03006	0.632135	0.973831		629047100	653823040	599224830	713184450	0	724783870	807023360	779296380	700214400	0	648819855	7.5283e+08	1.16031	0.0229447	0.0497239	-1.029	0.538687	0.864099		1.08749	0.241235	0.494073		635122370	691196480
spd_1512|spd_rs07975	0	2529186300	2552244990	2575592960	2281432830	0	2196634370	2126565120	2507960060	2348025090	0	2484614270	2294796160	-1.08272	0.133397	0.248749	1.06813	0.0902581	0.321452		-1.00718	0.909107	0.984728		2233704450	2441314820	2207819780	2343615740	0	2890492420	2674550780	2874314240	2551583740	0	2.30661e+09	2747735295	1.19124	0.00367136	0.0124547	-1.00847	0.777866	0.965881		1.18884	0.0186915	0.149938		2241029890	2347282690
spd_1514|spd_rs07985	14	NaN	NaN	NaN	NaN	4	111221152	153614384	182359808	143426560	0	#DIV/0!	147655476	#DIV/0!	#N/A	#N/A	#DIV/0!	#N/A	#N/A		-1.08553	0.64925	0.973831		NaN	NaN	NaN	NaN	4	NaN	NaN	NaN	NaN	4	#DIV/0!	#DIV/0!	#DIV/0!	#N/A	#N/A	#DIV/0!	#N/A	#N/A		#DIV/0!	#N/A	#N/A	x	NaN	65576416
spd_1515|spd_rs07990	23	NaN	NaN	NaN	NaN	4	NaN	NaN	NaN	NaN	4	#DIV/0!	#DIV/0!	#DIV/0!	#N/A	#N/A	#DIV/0!	#N/A	#N/A		#DIV/0!	#N/A	#N/A		NaN	NaN	NaN	NaN	4	NaN	NaN	NaN	NaN	4	#DIV/0!	#DIV/0!	#DIV/0!	#N/A	#N/A	#DIV/0!	#N/A	#N/A		#DIV/0!	#N/A	#N/A		NaN	NaN
spd_1516|spd_rs07995	18	NaN	NaN	NaN	NaN	4	NaN	NaN	17968796	NaN	3	#DIV/0!	17968796	#DIV/0!	#N/A	#N/A	#DIV/0!	#N/A	#N/A		-1.52297	#N/A	#N/A		NaN	NaN	NaN	NaN	4	NaN	NaN	NaN	NaN	4	#DIV/0!	#DIV/0!	#DIV/0!	#N/A	#N/A	#DIV/0!	#N/A	#N/A		#DIV/0!	#N/A	#N/A	x	NaN	NaN
spd_1518|spd_rs08005	2	354169792	461826944	549710780	NaN	1	523777376	511484800	477940384	655401340	0	4.55236e+08	542150975	1.19092	0.229653	0.367268	-1.19141	0.359186	0.598993		-1.02851	0.834486	0.984728		89065184	453842496	231002640	229766208	0	525540096	479078368	733345730	604523330	0	250919132	585621881	2.33391	0.029386	0.0604254	-2.16155	0.0371193	0.335268		1.05024	0.74181	0.88509		423158432	NaN
spd_1520|spd_rs08025	0	125650992	125393272	108900584	104059912	0	146276800	136756256	155003312	130097592	0	116001190	142033490	1.22441	0.0164503	0.0574647	1.15644	0.0424041	0.241155		1.1443	0.158726	0.643222		111230680	106323080	106705968	116736168	0	116735912	152398448	133599520	120697272	0	110248974	130857788	1.18693	0.0400207	0.076248	1.09909	0.0286273	0.303304		1.05426	0.612137	0.802624		105856920	97705112
spd_1521|spd_rs08030	0	65678084	77019632	87731544	76658128	0	82976720	76245224	103121120	70805368	0	76771847	83287108	1.08487	0.475982	0.621756	1.10194	0.286529	0.524857		-1.00418	0.977569	0.994963		82119688	85661000	78729888	76702664	0	103044840	61460240	105278760	102923848	0	80803310	93176922	1.15313	0.402741	0.480058	1.15981	0.0490799	0.369092		1.11409	0.528101	0.741725		73005352	70800704
spd_1522|spd_rs08035	2	18393048	21346240	NaN	18056686	1	31748924	23156308	40671180	26099156	0	1.92653e+07	30418892	1.57895	0.0351591	0.0972861	1.04675	0.642745	0.795062		1.11896	0.479255	0.937995		14193519	17880686	17602640	19631264	0	37204808	39492768	29452032	29483836	0	1.7327e+07	33908361	1.95696	0.000632706	0.00400548	-1.06221	0.567823	0.881446		1.24731	0.0812383	0.286995		NaN	20836226
spd_1523|spd_rs08040	9	NaN	45804256	NaN	64559744	2	NaN	87773648	99854296	112876304	1	55182000	1.00168e+08	1.81523	#N/A	#N/A	-1.46443	#N/A	#N/A		-1.08504	0.433087	0.918173		98108008	66551272	NaN	78404504	1	NaN	NaN	88472992	89273920	2	8.10213e+07	88873456	1.09692	#N/A	#N/A	1.00261	#N/A	#N/A		-1.22294	#N/A	#N/A		77553728	NaN
spd_1524|spd_rs08045	2	52811644	61420032	60390040	51263568	0	94117112	72425880	90854488	56910108	0	56471321	78576897	1.39145	0.0461202	0.117897	1.15804	#N/A	#N/A		1.07029	0.673852	0.973831		52518764	55288676	54589088	53736920	0	364494752	84782848	94040568	89014744	0	54033362	158083228	2.92566	0.0519061	0.0927389	1.10805	#N/A	#N/A		2.15324	0.267458	0.517206		NaN	36509196
spd_1525|spd_rs08050	0	379441184	348020640	382231040	356742464	0	486500448	408045152	548267710	441904608	0	366608832	4.71179e+08	1.28524	0.0109994	0.0442266	1.16437	0.0363482	0.229107		1.04575	0.693159	0.973831		312729376	362055328	385397504	416067232	0	1047315900	540117950	462889952	425210464	0	369062360	6.18884e+08	1.67691	0.077563	0.126546	1.17216	0.0995852	0.483157		1.37357	0.304953	0.53984		282457728	339913376
spd_1526|spd_rs08055	23	NaN	NaN	NaN	NaN	4	NaN	NaN	NaN	NaN	4	#DIV/0!	#DIV/0!	#DIV/0!	#N/A	#N/A	#DIV/0!	#N/A	#N/A		#DIV/0!	#N/A	#N/A		NaN	NaN	NaN	NaN	4	8696403	NaN	NaN	NaN	3	#DIV/0!	8696403	#DIV/0!	#N/A	#N/A	#DIV/0!	#N/A	#N/A		#DIV/0!	#N/A	#N/A		NaN	NaN
spd_1527|spd_rs08060	4	25513400	28291214	26764426	NaN	1	53470896	43776120	37133920	60541208	0	2.68563e+07	48730536	1.81449	0.0066941	0.0315112	-1.43579	#N/A	#N/A		-1.07448	0.552606	0.973831		34793924	35286676	34717300	31101282	0	78317256	55576376	61856340	58049720	0	3.39748e+07	63449923	1.86756	0.000282885	0.00233197	-1.13496	#N/A	#N/A		1.2118	0.100887	0.315257		NaN	NaN
spd_1528|spd_rs08065	0	171384144	222251968	248780768	218509296	0	304489280	333793984	369337856	345054400	0	215231544	338168880	1.57119	0.00201007	0.0145025	1.33937	0.0266473	0.207911		1.21251	0.0877233	0.548806		150973824	173144256	166811200	169194000	0	471248736	350704960	359373312	390287712	0	165030820	392903680	2.38079	2.31168e-05	0.000548194	1.02698	0.69828	0.940633		1.40876	0.0232088	0.159118		137914016	174359472
spd_1531|spd_rs08085	0	62453808	60841140	68662560	56977008	0	49140884	55376708	55125804	61557488	0	62233629	55300221	-1.12538	0.0950187	0.196661	1.06392	0.210466	0.472794		-1.08176	0.278386	0.779367		50665060	62772448	65289260	65777168	0	43830032	57798636	62148592	63398672	0	61125984	56793983	-1.07628	0.484236	0.556472	1.04499	0.505179	0.848691		-1.05331	0.588514	0.788287		61323340	57078380
spd_1534|spd_rs08100	3	13516304	14847172	15471597	9127552	0	NaN	10071855	11129616	NaN	2	1.32407e+07	1.06007e+07	-1.24903	#N/A	#N/A	-1.0127	0.913264	0.957218		-1.26869	#N/A	#N/A		10690333	14108763	13939679	13895273	0	NaN	14466332	13335053	12171092	1	13158512	13324159	1.01259	0.861494	0.883471	-1.01902	0.792004	0.971394		-1.00937	0.937488	0.970584		12422819	13204829
spd_1536|spd_rs08110	20	NaN	NaN	26696426	NaN	3	NaN	NaN	NaN	NaN	4	26696426	#DIV/0!	#DIV/0!	#N/A	#N/A	#DIV/0!	#N/A	#N/A		#DIV/0!	#N/A	#N/A		NaN	23968932	NaN	NaN	3	NaN	28788718	31845946	NaN	2	23968932	30317332	1.26486	#N/A	#N/A	#DIV/0!	#N/A	#N/A		#DIV/0!	#N/A	#N/A		NaN	NaN
spd_1537|spd_rs08115	0	272551552	247002928	248897696	215065168	0	195812992	203827264	198798144	219736288	0	245879336	204543672	-1.20209	0.0165993	0.0574647	1.03707	0.624796	0.788632		1.00476	0.886672	0.984728		191513712	233928128	210986192	223707680	0	203519552	226532336	239889152	234103360	0	215033928	226011100	1.05105	0.404016	0.480516	-1.10257	0.200416	0.608806		1.11021	0.0437916	0.202442		267225552	206886880
spd_1541|spd_rs08140	20	NaN	13768827	15491791	NaN	2	NaN	NaN	NaN	NaN	4	14630309	#DIV/0!	#DIV/0!	#N/A	#N/A	-1.17905	#N/A	#N/A		#DIV/0!	#N/A	#N/A		NaN	NaN	14309576	NaN	3	NaN	NaN	NaN	NaN	4	14309576	#DIV/0!	#DIV/0!	#N/A	#N/A	-1.20548	#N/A	#N/A		#DIV/0!	#N/A	#N/A		17249910	NaN
spd_1542|spd_rs08145	0	297297504	355748960	315245312	266717264	0	298414656	206529648	236523696	291582688	0	308752260	258262672	-1.1955	0.133728	0.248766	-1.07447	0.283557	0.523707		-1.27498	0.0630256	0.516678		296534016	308894368	298265920	356059232	0	313029632	271703008	345519936	299641248	0	314938384	307473456	-1.02428	0.717818	0.763932	-1.05337	0.31103	0.725982		-1.07092	0.446876	0.682118		341784576	319595392
spd_1543|spd_rs08150	0	944501310	1155317120	949296190	879422660	0	1220916990	915208830	1275035140	931099390	0	982134320	1.08557e+09	1.10531	0.406513	0.55287	1.11998	0.181203	0.443947		1.00184	0.988023	0.994963		987448510	901588800	844395840	880589820	0	1165745280	1142515970	1036573760	1033857220	0	9.03506e+08	1.09467e+09	1.21158	0.00570912	0.0171915	1.03032	0.589402	0.894344		1.01025	0.908333	0.964373		948748100	815372350
spd_1544|spd_rs08155	20	NaN	8482866	NaN	NaN	3	NaN	NaN	11934485	NaN	3	8482866	11934485	1.40689	#N/A	#N/A	#DIV/0!	#N/A	#N/A		#DIV/0!	#N/A	#N/A		NaN	NaN	NaN	NaN	4	11680489	NaN	NaN	9899279	2	#DIV/0!	10789884	#DIV/0!	#N/A	#N/A	#DIV/0!	#N/A	#N/A		#DIV/0!	#N/A	#N/A		NaN	NaN
spd_1545|spd_rs08160	0	512451648	484926176	469515488	437439264	0	471655584	398142496	507254528	388014656	0	476083144	441266816	-1.0789	0.311288	0.458615	1.045	0.264358	0.511746		-1.02953	0.760539	0.978212		392506880	475863744	464347808	465471840	0	485133856	415652640	424575072	370004320	0	449547568	423841472	-1.06065	0.427321	0.505245	-1.01342	0.773334	0.964889		-1.07186	0.44641	0.682118		461114560	469010560
spd_1546|spd_rs08165	21	NaN	NaN	NaN	NaN	4	NaN	NaN	18572458	NaN	3	#DIV/0!	18572458	#DIV/0!	#N/A	#N/A	#DIV/0!	#N/A	#N/A		1.18913	#N/A	#N/A		NaN	NaN	NaN	NaN	4	19437376	NaN	NaN	NaN	3	#DIV/0!	19437376	#DIV/0!	#N/A	#N/A	#DIV/0!	#N/A	#N/A		1.24451	#N/A	#N/A		NaN	NaN
spd_1547|spd_rs08170	0	382831616	419732384	430830976	358808704	0	459142240	309053120	499700160	346810688	0	398050920	403676552	1.01413	0.984126	0.989918	1.08469	0.18941	0.453833		-1.00627	0.965573	0.994963		446824480	370092064	462217536	380390592	0	550423420	406712256	340135872	327169216	0	414881168	406110191	-1.0216	0.778206	0.809414	1.13055	0.120741	0.514435		-1.00024	0.998784	0.999486		372314112	395848000
spd_1548|spd_rs08175	0	160570080	174026304	204527600	186115712	0	165999984	175174608	185361568	184028448	0	181309924	177641152	-1.02065	0.770945	0.847457	1.09171	0.351159	0.593338		1.0281	0.700832	0.973831		154159120	169106352	165833472	150406992	0	157934080	161350864	158633056	172182720	0	159876484	162525180	1.01657	0.639909	0.699031	-1.03879	0.641596	0.918952		-1.06314	0.412357	0.645255		163183424	193009936
spd_1549|spd_rs08180	0	609481790	614050620	691175230	584178110	0	579144380	434160672	501624128	554822400	0	6.24721e+08	517437895	-1.20734	0.0396201	0.105109	1.01563	0.76566	0.873767		-1.24924	0.0319113	0.41857		538900100	623844540	620598080	660381120	0	560733380	428899648	646544450	488858560	0	610930960	5.31259e+08	-1.14997	0.1814	0.253645	-1.00684	0.902704	0.977502		-1.21674	0.0926095	0.312646		567804740	665591620
spd_1552|spd_rs08195	16	NaN	11897250	8400875	NaN	2	NaN	NaN	NaN	NaN	4	1.01491e+07	#DIV/0!	#DIV/0!	#N/A	#N/A	-1.34842	#N/A	#N/A		#DIV/0!	#N/A	#N/A		10146119	10940537	11141965	8156302	0	NaN	NaN	NaN	NaN	4	1.00962e+07	#DIV/0!	#DIV/0!	#N/A	#N/A	-1.35548	#N/A	#N/A		#DIV/0!	#N/A	#N/A		NaN	NaN
spd_1553|spd_rs08200	19	NaN	NaN	32696738	NaN	3	NaN	NaN	33692336	NaN	3	32696738	33692336	1.03045	#N/A	#N/A	#DIV/0!	#N/A	#N/A		1.04526	#N/A	#N/A		NaN	NaN	NaN	NaN	4	43335916	NaN	NaN	37192844	2	#DIV/0!	40264380	#DIV/0!	#N/A	#N/A	#DIV/0!	#N/A	#N/A		1.24915	#N/A	#N/A		NaN	NaN
spd_1554|spd_rs08205	0	207279776	217235712	214060656	180738832	0	228952304	234226256	265188912	215180896	0	204828744	235887092	1.15163	0.0594605	0.141677	1.24597	0.0278452	0.207911		1.20977	0.0364962	0.428694		195400640	213443888	200913024	223658560	0	225374256	261404816	280119808	243825024	0	208354028	252680976	1.21275	0.0139026	0.0326833	1.26741	0.0146119	0.240211		1.2959	0.0115751	0.136145		167165424	163240416
spd_1556|spd_rs08215	0	200256288	190062448	165279792	145676080	0	168738000	158170432	155926768	161853360	0	175318652	161172140	-1.08777	0.337065	0.485474	1.22649	0.0538628	0.252865		1.1148	0.00366632	0.216444		162785792	186469152	197583040	184206336	0	172828592	203128000	184288064	165974464	0	182761080	181554780	-1.00664	0.909497	0.924445	1.27856	0.00491721	0.168041		1.25578	0.00464128	0.0938699		142275328	152837136
spd_1558|spd_rs08225	22	NaN	NaN	NaN	NaN	4	NaN	NaN	NaN	NaN	4	#DIV/0!	#DIV/0!	#DIV/0!	#N/A	#N/A	#DIV/0!	#N/A	#N/A		#DIV/0!	#N/A	#N/A		NaN	455260896	NaN	NaN	3	NaN	NaN	NaN	NaN	4	455260896	#DIV/0!	#DIV/0!	#N/A	#N/A	#DIV/0!	#N/A	#N/A		#DIV/0!	#N/A	#N/A		NaN	NaN
spd_1559|spd_rs08230	0	84221256	133197032	131516264	100520024	0	140892112	127683672	179138176	134897808	0	112363644	145652942	1.29626	0.0911859	0.192548	1.12731	0.386614	0.617323		1.10939	0.38229	0.887008		102641272	105840416	130015624	37600232	0	221989072	222354480	207070496	259351024	0	94024386	227691268	2.42162	0.0134277	0.0320352	-1.06009	0.79474	0.971394		1.73426	0.000665531	0.0414165		84746648	96003256
spd_1560|spd_rs08235	1	NaN	25380936	23270108	25186946	1	24504534	25105498	23274120	29005066	0	2.46127e+07	2.54723e+07	1.03493	0.622378	0.743961	1.14397	0.124658	0.373831		-1.05645	0.485536	0.937995		23768268	30443246	25763340	20316144	0	18660596	24361764	34443816	29795990	0	2.50727e+07	2.68155e+07	1.06951	0.751552	0.786781	1.16536	0.204925	0.608806		-1.00354	0.980502	0.994018		18818490	23492888
spd_1562|spd_rs08245	12	NaN	34962844	NaN	NaN	3	37813944	NaN	NaN	NaN	3	34962844	37813944	1.08155	#N/A	#N/A	1.08525	#N/A	#N/A		1.05299	#N/A	#N/A		45926376	50175412	44047656	NaN	1	49629756	39128832	60026988	57204296	0	4.67165e+07	51497468	1.10234	0.500906	0.57184	1.45009	#N/A	#N/A		1.43403	#N/A	#N/A		32216374	NaN
spd_1564|spd_rs08255	23	NaN	NaN	NaN	NaN	4	NaN	NaN	NaN	NaN	4	#DIV/0!	#DIV/0!	#DIV/0!	#N/A	#N/A	#DIV/0!	#N/A	#N/A		#DIV/0!	#N/A	#N/A		NaN	NaN	NaN	NaN	4	NaN	NaN	NaN	NaN	4	#DIV/0!	#DIV/0!	#DIV/0!	#N/A	#N/A	#DIV/0!	#N/A	#N/A		#DIV/0!	#N/A	#N/A		NaN	NaN
spd_1566|spd_rs08265	23	NaN	NaN	NaN	NaN	4	NaN	NaN	NaN	NaN	4	#DIV/0!	#DIV/0!	#DIV/0!	#N/A	#N/A	#DIV/0!	#N/A	#N/A		#DIV/0!	#N/A	#N/A		NaN	NaN	NaN	NaN	4	NaN	NaN	NaN	NaN	4	#DIV/0!	#DIV/0!	#DIV/0!	#N/A	#N/A	#DIV/0!	#N/A	#N/A		#DIV/0!	#N/A	#N/A		203490960	NaN
spd_1567|spd_rs08270	0	9418461200	9652443100	10391308300	10196463600	0	10317956100	9727085600	10349043700	9069640700	0	9914669050	9865931525	-1.00494	0.890145	0.928637	1.15186	0.0483453	0.241155		1.15141	0.0877156	0.548806		8638447600	8367376400	8672164900	8304644600	0	7647393800	7522444300	7759767600	7703705600	0	8495658375	7658327825	-1.10934	0.000193945	0.00203826	-1.01317	0.825732	0.976663		-1.11886	0.15706	0.400052		9838426100	7750707700
spd_1569|spd_rs08285	23	NaN	NaN	17987134	NaN	3	NaN	NaN	NaN	NaN	4	17987134	#DIV/0!	#DIV/0!	#N/A	#N/A	#DIV/0!	#N/A	#N/A		#DIV/0!	#N/A	#N/A		NaN	NaN	NaN	NaN	4	NaN	NaN	NaN	NaN	4	#DIV/0!	#DIV/0!	#DIV/0!	#N/A	#N/A	#DIV/0!	#N/A	#N/A		#DIV/0!	#N/A	#N/A		NaN	NaN
spd_1571|spd_rs08300	0	404449184	420085568	397821760	369064640	0	408297024	406923072	445921696	489113056	0	397855288	437563712	1.09981	0.119025	0.228182	1.04122	0.379088	0.615982		1.03816	0.607043	0.973831		355994336	400612096	358002016	389403392	0	459442784	546858500	504675776	480508096	0	376002960	497871289	1.32412	0.00108407	0.00556585	-1.01623	0.731136	0.954837		1.18124	0.0399111	0.200019		348461120	388927392
spd_1572|spd_rs08305	7	NaN	508958304	453786720	NaN	2	312702592	429683008	405436224	NaN	1	481372512	3.82607e+08	-1.25814	#N/A	#N/A	1.57104	#N/A	#N/A		1.21125	0.394029	0.887008		NaN	473588064	359146080	86660632	1	404295584	389568480	359360672	577593660	0	3.06465e+08	432704599	1.41192	0.282553	0.367	1.0002	#N/A	#N/A		1.36985	0.164453	0.409976		NaN	NaN
spd_1573|spd_rs08310	0	329907072	333549984	303778688	268391712	0	353153184	241962496	342036096	252933056	0	308906864	297521208	-1.03827	0.677432	0.785252	1.03756	0.511144	0.710527		-1.08652	0.521014	0.955612		292599968	308549312	285877888	298461824	0	320880192	319893120	321045792	268047168	0	296372248	307466568	1.03743	0.499132	0.570842	-1.00456	0.859154	0.976663		-1.05137	0.58596	0.788287		289087328	291326688
spd_1576|spd_rs08325	18	NaN	NaN	NaN	NaN	4	149258064	172052704	NaN	139229152	1	#DIV/0!	1.53513e+08	#DIV/0!	#N/A	#N/A	#DIV/0!	#N/A	#N/A		-1.04275	#N/A	#N/A		206781504	NaN	NaN	NaN	3	NaN	NaN	NaN	NaN	4	206781504	#DIV/0!	#DIV/0!	#N/A	#N/A	1.2721	#N/A	#N/A		#DIV/0!	#N/A	#N/A		NaN	NaN
spd_1580|spd_rs08350	0	34525676	29981632	22789744	24980280	0	27368206	24752336	39501224	25355562	0	28069333	29244332	1.04186	0.813464	0.876197	1.15783	0.239258	0.496364		-1.07097	0.608366	0.973831		21082804	24132414	25030936	26921840	0	32938442	34960504	35885124	27958854	0	2.4292e+07	32935731	1.35583	0.00712164	0.0204247	1.00202	0.978966	0.993806		1.0516	0.529827	0.742859		26166066	21093686
spd_1586|spd_rs08380	6	NaN	25289834	18732136	NaN	2	22291866	NaN	19392718	NaN	2	22010985	20842292	-1.05607	#N/A	#N/A	1.05584	#N/A	#N/A		1.09039	#N/A	#N/A		NaN	NaN	17860908	21115676	2	22384158	23403346	19723386	17477442	0	19488292	20747083	1.06459	#N/A	#N/A	-1.06972	#N/A	#N/A		1.08541	0.484668	0.712903		24636372	17273620
spd_1588|spd_rs08395	10	NaN	NaN	NaN	NaN	4	73789456	71022992	56848784	99161840	0	#DIV/0!	75205768	#DIV/0!	#N/A	#N/A	#DIV/0!	#N/A	#N/A		-1.29952	0.199038	0.687031		NaN	22070176	NaN	NaN	3	66189244	61559720	121037536	111482792	0	22070176	90067323	4.08095	#N/A	#N/A	1.22542	#N/A	#N/A		-1.08509	0.714581	0.870268		NaN	18010236
spd_1590|spd_rs08405	0	2256317700	2204191490	2019023870	2812304640	0	8091616300	8173191200	8871267300	8934315000	0	2322959425	8517597450	3.6667	2.33499e-06	0.00020029	1.14905	0.151455	0.403879		1.10223	0.307223	0.812017		1985294080	2056241410	1942992900	2130346240	0	5763165700	6440108500	6865494500	7030941200	0	2.02872e+09	6524927475	3.21628	3.54567e-07	4.74198e-05	1.00351	0.930759	0.989993		-1.18432	0.150094	0.38548		2120838400	1943889150
spd_1591|spd_rs08410	0	214135408	224492592	187002640	172731456	0	934356030	734794880	913690750	809890430	0	199590524	8.48183e+08	4.24962	2.17058e-06	0.00020029	1.14786	0.223325	0.48564		1.36921	0.0208421	0.39079		183271088	173863200	177981856	186390144	0	455320864	714645570	696388610	612493890	0	180376572	6.19712e+08	3.43566	2.38642e-05	0.000548194	1.03736	0.679159	0.938956		1.00039	0.997732	0.999486		207602288	152409488
spd_1595|spd_rs08435	0	233800256	221191056	226292688	157099088	0	162430512	133985864	175520768	123642248	0	209595772	148894848	-1.40768	0.0332847	0.0937804	1.39725	0.0199853	0.195856		1.00122	0.993373	0.997174		167871696	160292128	145715440	202005264	0	138965856	148384528	147427696	131213080	0	168971132	141497790	-1.19416	0.0606319	0.10394	1.12643	0.216817	0.628849		-1.05099	0.696327	0.857425		149877488	134378640
spd_1596|spd_rs08440	0	76139144	125329128	74904088	67029916	0	127800928	100972216	140742144	100737904	0	85850569	117563298	1.36939	0.0858337	0.186134	1.17204	0.479782	0.682897		1.08408	0.596633	0.973831		59535432	67962552	62305184	72530128	0	154287808	109468816	94300400	88145176	0	65583324	111550550	1.7009	0.00845642	0.0234447	-1.11688	0.494412	0.848691		1.02863	0.880125	0.956793		43568732	89239520
spd_1597|spd_rs08445	0	279585792	289236544	240799568	201394048	0	299966464	347139840	325774112	339334656	0	252753988	328053768	1.29792	0.0228967	0.0722734	-1.14762	0.55298	0.746713		-1.05178	0.536243	0.955612		230732928	254747984	218402320	289389024	0	366572896	433194080	337473920	343777760	0	248318064	370254664	1.49105	0.00309933	0.0111244	-1.16812	0.499014	0.848691		1.07308	0.464568	0.694705		152034784	310858848
spd_1599|spd_rs08455	23	NaN	NaN	NaN	NaN	4	NaN	NaN	NaN	NaN	4	#DIV/0!	#DIV/0!	#DIV/0!	#N/A	#N/A	#DIV/0!	#N/A	#N/A		#DIV/0!	#N/A	#N/A		NaN	NaN	NaN	NaN	4	NaN	NaN	NaN	NaN	4	#DIV/0!	#DIV/0!	#DIV/0!	#N/A	#N/A	#DIV/0!	#N/A	#N/A		#DIV/0!	#N/A	#N/A		NaN	NaN
spd_1600|spd_rs08460	3	24477160	24764596	NaN	NaN	2	28901464	29713140	28332028	24017510	0	24620878	2.7741e+07	1.12673	#N/A	#N/A	-1.27482	#N/A	#N/A		-1.1756	0.0230776	0.39079		26568932	25707166	23258026	24443214	0	24999570	29369172	32594584	27753844	0	2.49943e+07	2.86793e+07	1.14743	0.0756593	0.124397	-1.25577	0.0845373	0.453958		-1.13714	0.0795411	0.285062		NaN	36603436
spd_1601|spd_rs08465	0	100063040	124353464	92446992	93798336	0	150343264	90929632	111186232	103459080	0	102665458	113979552	1.1102	0.485576	0.630258	1.02191	0.8614	0.927661		-1.06699	0.667291	0.973831		105882488	110518288	95203408	120293760	0	109981312	126232312	98108336	83307544	0	107974486	104407376	-1.03417	0.693553	0.744481	1.07476	0.51528	0.848691		-1.16481	0.273596	0.517835		75738848	115622832
spd_1602|spd_rs08470	1	42792504	61000868	55153836	56243208	0	72656704	84857632	76968320	76266912	0	53797604	77687392	1.44407	0.00412047	0.023219	-1.33116	0.0293073	0.210127		-1.06909	0.198009	0.687031		53575324	53207708	54232140	57207812	0	79172408	113751672	77789272	87099336	0	54555746	89453172	1.63967	0.00164607	0.00751953	-1.31266	0.00679177	0.190655		1.07704	0.493279	0.717738		NaN	68554240
spd_1605|spd_rs08485	23	NaN	NaN	NaN	NaN	4	3.51916e+06	NaN	NaN	NaN	3	#DIV/0!	3.51916e+06	#DIV/0!	#N/A	#N/A	#DIV/0!	#N/A	#N/A		#DIV/0!	#N/A	#N/A		NaN	NaN	NaN	NaN	4	NaN	NaN	NaN	NaN	4	#DIV/0!	#DIV/0!	#DIV/0!	#N/A	#N/A	#DIV/0!	#N/A	#N/A		#DIV/0!	#N/A	#N/A		NaN	NaN
spd_1607|spd_rs08500	16	NaN	NaN	NaN	NaN	4	NaN	NaN	NaN	NaN	4	#DIV/0!	#DIV/0!	#DIV/0!	#N/A	#N/A	#DIV/0!	#N/A	#N/A		#DIV/0!	#N/A	#N/A		107540096	145637696	153509856	158115552	0	238284704	138051568	227154496	235013488	0	141200800	209626064	1.4846	0.0526209	0.0938074	#DIV/0!	#N/A	#N/A	x	#DIV/0!	#N/A	#N/A	x	NaN	NaN
spd_1608|spd_rs08505	0	34414408	24101064	22070248	24511504	0	12191930	20881250	23244444	16796112	0	26274306	18278434	-1.43745	0.0718597	0.163019	1.2164	0.330732	0.575606		-1.07151	0.665142	0.973831		516982912	773481020	626667460	865291390	0	992073600	871841090	1330397700	1070587260	0	6.95606e+08	1.06622e+09	1.5328	0.0238345	0.0512378	32.2038	0.000125592	0.0173285		54.4394	3.76832e-05	0.00762142		31374670	15296825
spd_1609|spd_rs08510	1	116758216	48893532	116318816	89209056	0	11068368	51210968	36992064	73423280	0	92794905	43173670	-2.14934	0.0938266	0.194715	1.54223	0.34634	0.589004		1.16963	0.668093	0.973831		2222363650	2135226370	2449310210	2435232510	0	4300577800	3103670780	3887344380	4586474500	0	2310533185	3969516865	1.71801	0.00117056	0.00584551	38.4006	2.60552e-06	0.00102397		107.539	1.84563e-05	0.00497705		111755352	NaN
spd_1610|spd_rs08515	0	89951536	74906888	105895280	66148852	0	37710500	33009620	50785920	43806364	0	84225639	41328101	-2.03798	0.00222236	0.0154797	1.37046	0.270838	0.515465		1.00241	0.989038	0.994963		1359965060	1362422140	1591735550	1737502340	0	1942792450	1752996610	1625871740	1922240640	0	1.51291e+09	1810975360	1.19702	0.0477317	0.0872188	24.6169	4.66262e-06	0.00122161		43.9252	3.84918e-07	0.000311399		105042064	33344564
spd_1612|spd_rs08520	19	NaN	NaN	NaN	NaN	4	NaN	NaN	NaN	NaN	4	#DIV/0!	#DIV/0!	#DIV/0!	#N/A	#N/A	#DIV/0!	#N/A	#N/A		#DIV/0!	#N/A	#N/A		NaN	9788486	NaN	6.15108e+06	2	NaN	18626494	19763186	20420314	1	7.96978e+06	1.96033e+07	2.45971	#N/A	#N/A	#DIV/0!	#N/A	#N/A		#DIV/0!	#N/A	#N/A		NaN	NaN
spd_1613|spd_rs08525	16	NaN	NaN	NaN	NaN	4	NaN	NaN	NaN	NaN	4	#DIV/0!	#DIV/0!	#DIV/0!	#N/A	#N/A	#DIV/0!	#N/A	#N/A		#DIV/0!	#N/A	#N/A		67547744	79257648	83235960	83598920	0	96018232	138964320	99424032	110821824	0	78410068	111307102	1.41955	0.0123493	0.0301789	#DIV/0!	#N/A	#N/A	x	#DIV/0!	#N/A	#N/A	x	NaN	NaN
spd_1617|spd_rs08545	10	6.50901e+06	9848597	NaN	8.19812e+06	1	3.52058e+06	NaN	7010383	9312016	1	8.18524e+06	6.61433e+06	-1.2375	0.427682	0.574209	#DIV/0!	#N/A	#N/A		#DIV/0!	#N/A	#N/A		171356304	195716704	136610992	125670032	0	288229696	475626592	405300032	315478688	0	157338508	371158752	2.35898	0.0014245	0.00681902	#DIV/0!	#N/A	#N/A	x	#DIV/0!	#N/A	#N/A	x	NaN	NaN
spd_1619|spd_rs08560	0	1376931070	1412790660	1430789500	1191373440	0	1242516480	1105913600	1320887420	1137446780	0	1.35297e+09	1201691070	-1.12589	0.0903245	0.191816	1.18097	0.0474467	0.241155		1.02276	0.762226	0.978212		1064349700	1208887810	1178397820	1299790850	0	1421014020	1345995390	1575755390	1363041540	0	1187856545	1426451585	1.20086	0.0152403	0.0353119	1.03684	0.613705	0.903493		1.21406	0.0267468	0.173105		1256910080	1051586180
spd_1620|spd_rs08565	3	22304940	28063976	25681494	14577176	0	17334188	NaN	17927020	11789154	1	2.26569e+07	15683454	-1.44464	0.143674	0.265351	-1.10928	0.548251	0.742364		-1.56929	0.0938812	0.558036		NaN	29063500	24643514	30273118	1	29059288	24492834	23456648	20194562	0	2.79934e+07	24300833	-1.15195	0.215648	0.293369	1.11382	0.333578	0.735663		-1.0128	0.938191	0.970584		23314070	23030318
spd_1621|spd_rs08570	0	70788968	71541096	84336088	62872120	0	65702392	39127456	44255668	57192992	0	72384568	51569627	-1.40363	0.0368976	0.101011	-1.17215	0.047345	0.241155		-1.66067	0.0164239	0.38719		79761184	86874320	89156960	95976176	0	88438032	59398316	88625928	75584752	0	87942160	78011757	-1.12729	0.247025	0.328821	1.0365	0.475541	0.841835		-1.09779	0.508512	0.727097		78853768	88733224
spd_1622|spd_rs08575	0	70173680	84777168	87902688	67771416	0	68028624	44080460	47172812	56893740	0	77656238	54043909	-1.43691	0.0199003	0.0645506	-1.07185	0.385759	0.617214		-1.50753	0.0124004	0.38719		74763016	88657848	99400456	101210184	0	72701624	62588356	78509336	74572320	0	91007876	72092909	-1.26237	0.0355954	0.0696318	1.09338	0.299234	0.723686		-1.13011	0.201506	0.446625		91143232	77316688
spd_1626|spd_rs08595	0	1624601220	1449666940	1338861570	1531193220	0	2037225600	2088221310	2038782980	1939872260	0	1.48608e+09	2.02603e+09	1.36333	0.000391785	0.00506644	1.06615	0.366101	0.601054		1.02255	0.650324	0.973831		1416356740	1586375810	1530577920	1565539460	0	1913216130	1902670720	2086497920	1979717380	0	1.52471e+09	1.97053e+09	1.29239	0.000239148	0.00223576	1.09386	0.15975	0.566569		-1.00549	0.91562	0.965342		1382102140	1451132030
spd_1628|spd_rs08605	1	159814128	165054560	107455352	82181112	0	185195968	179584416	146712688	109035784	0	128626288	155132214	1.20607	0.357075	0.503033	-1.54645	0.122979	0.37226		1.11297	0.607892	0.973831		99578504	80905232	47783440	101358312	0	81426744	113635832	85385120	98530960	0	82406372	94744664	1.14972	0.400478	0.480058	-2.41382	0.0165307	0.240405		-1.47117	0.116126	0.335277		NaN	231341744
spd_1630|spd_rs08615	3	34632780	35169712	NaN	30390412	1	37455976	31563806	31326102	31330848	0	3.33976e+07	32919183	-1.01453	0.823025	0.882172	-1.00949	0.860682	0.927661		-1.00256	0.973399	0.994963		NaN	26097178	NaN	34135328	2	35574036	35222616	30920722	27612174	0	30116253	32332387	1.07359	#N/A	#N/A	-1.11948	#N/A	#N/A		-1.02075	0.810479	0.919603		31177424	34879756
spd_1634|spd_rs08635	19	NaN	15914804	19778946	NaN	2	NaN	NaN	NaN	NaN	4	17846875	#DIV/0!	#DIV/0!	#N/A	#N/A	-1.35174	#N/A	#N/A		#DIV/0!	#N/A	#N/A		NaN	10908045	15214482	NaN	2	NaN	NaN	NaN	NaN	4	1.30613e+07	#DIV/0!	#DIV/0!	#N/A	#N/A	-1.84701	#N/A	#N/A		#DIV/0!	#N/A	#N/A		24124308	NaN
spd_1637|spd_rs08650	22	23258256	NaN	21249802	NaN	2	NaN	NaN	NaN	NaN	4	22254029	#DIV/0!	#DIV/0!	#N/A	#N/A	#DIV/0!	#N/A	#N/A		#DIV/0!	#N/A	#N/A		NaN	NaN	NaN	NaN	4	NaN	NaN	NaN	NaN	4	#DIV/0!	#DIV/0!	#DIV/0!	#N/A	#N/A	#DIV/0!	#N/A	#N/A		#DIV/0!	#N/A	#N/A		NaN	NaN
spd_1642|spd_rs08685	0	193851808	215691824	257708080	175716288	0	235401904	185281792	207616416	216325536	0	210742000	211156412	1.00197	0.932246	0.95704	-1.07712	0.554502	0.746958		-1.26489	0.0339568	0.428694		178474992	229467216	232524848	230190928	0	274831744	232535584	332885600	289021312	0	217664496	282318560	1.29704	0.0390526	0.0752957	-1.04286	0.700323	0.940633		1.05702	0.595402	0.790612		279198048	189598080
spd_1643|spd_rs08690	0	631582780	692878720	665445500	512368384	0	701884740	563210110	656330300	526743968	0	625568846	6.12042e+08	-1.0221	0.823894	0.882172	1.04902	0.562126	0.748228		-1.10718	0.386404	0.887008		476480640	552739260	525624352	598060100	0	639349700	636591230	621410820	570291390	0	538226088	616910785	1.14619	0.0437526	0.0816149	-1.10797	0.163078	0.566571		-1.09844	0.347391	0.581694		624547710	542671620
spd_1644|spd_rs08695	23	NaN	NaN	NaN	NaN	4	NaN	NaN	NaN	NaN	4	#DIV/0!	#DIV/0!	#DIV/0!	#N/A	#N/A	#DIV/0!	#N/A	#N/A		#DIV/0!	#N/A	#N/A		NaN	NaN	NaN	NaN	4	NaN	NaN	NaN	NaN	4	#DIV/0!	#DIV/0!	#DIV/0!	#N/A	#N/A	#DIV/0!	#N/A	#N/A		#DIV/0!	#N/A	#N/A		NaN	NaN
spd_1645|spd_rs08700	0	42326392	43843700	50081296	41878412	0	61913892	50289028	62475208	54608872	0	44532450	57321750	1.28719	0.0092636	0.0387383	1.01229	0.846653	0.927661		-1.18149	0.218132	0.701511		34405228	45236448	42021980	46634148	0	54016068	63938828	53666048	56748128	0	42074451	57092268	1.35693	0.00805908	0.0225767	-1.04557	0.58498	0.894344		-1.18624	0.198725	0.441671		45367012	48712100
spd_1647|spd_rs08710	0	1059760000	1099146750	1145545730	891371900	0	1114947840	848839100	1222365570	945717500	0	1048956095	1.03297e+09	-1.01548	0.839169	0.893664	1.11063	0.227696	0.490422		1.04929	0.662037	0.973831		769734780	864567810	890231490	999945090	0	1089158910	1098924670	1056033790	908171840	0	8.8112e+08	1.03807e+09	1.17813	0.0553942	0.0976051	-1.07189	0.414437	0.81641		1.05447	0.517954	0.73256		1084864770	818979200
spd_1651|spd_rs08735	23	NaN	NaN	37704452	NaN	3	NaN	NaN	NaN	NaN	4	37704452	#DIV/0!	#DIV/0!	#N/A	#N/A	#DIV/0!	#N/A	#N/A		#DIV/0!	#N/A	#N/A		NaN	NaN	NaN	NaN	4	NaN	NaN	NaN	NaN	4	#DIV/0!	#DIV/0!	#DIV/0!	#N/A	#N/A	#DIV/0!	#N/A	#N/A		#DIV/0!	#N/A	#N/A		NaN	NaN
spd_1652|spd_rs08740	0	597092990	508722528	673372930	512942528	0	196705536	196383552	189342208	209961536	0	573032744	198098208	-2.89267	5.54503e-06	0.000278973	1.41019	0.0166089	0.180853		1.22015	0.0972079	0.562519		437747744	400080256	373046560	441999712	0	222570896	132563256	192881136	215340672	0	413218568	190838990	-2.16527	0.000748127	0.00442275	1.0169	0.855317	0.976663		1.17544	0.332406	0.570618		385971712	328104512
spd_1654|spd_rs08750	0	264688000	339788000	344939264	269510880	0	235411712	247103840	302287456	240195936	0	304731536	256249736	-1.1892	0.113246	0.221332	1.27692	0.0474274	0.241155		1.07996	0.47989	0.937995		226405520	241068336	241481584	276452704	0	281483136	390890688	309891040	262414736	0	246352036	311169900	1.26311	0.0589271	0.101887	1.03229	0.692872	0.940583		1.31142	0.0763815	0.277722		239390816	233105120
spd_1658|spd_rs08770	17	NaN	NaN	NaN	NaN	4	NaN	44234636	68575464	NaN	2	#DIV/0!	56405050	#DIV/0!	#N/A	#N/A	#DIV/0!	#N/A	#N/A		#DIV/0!	#N/A	#N/A		NaN	NaN	NaN	NaN	4	69084976	44291884	52387628	62213448	0	#DIV/0!	56994484	#DIV/0!	#N/A	#N/A	#DIV/0!	#N/A	#N/A		#DIV/0!	#N/A	#N/A	x	NaN	NaN
spd_1659|spd_rs08775	2	65046056	111458312	96783048	47056056	0	73335136	101177080	87109472	79016528	0	80085868	85159554	1.06335	0.618192	0.743961	1.43554	0.237882	0.496364		1.12224	0.523229	0.955612		NaN	53044268	54507936	52678504	1	105698272	153510192	83094424	99548008	0	53410236	110462724	2.06819	0.00590872	0.0176239	-1.04452	0.725783	0.953955		1.45569	0.126251	0.350315		56589780	44508868
spd_1660|spd_rs08780	0	338358432	384797952	357521984	323525632	0	371751232	331540384	365764800	336902304	0	351051000	351489680	1.00125	0.965693	0.977084	1.12515	0.147105	0.402349		-1.01592	0.862928	0.984728		332914848	355062944	312175680	352500832	0	377737760	395115040	384768352	364706112	0	338163576	380581816	1.12544	0.0132996	0.031824	1.08384	0.275259	0.697162		1.0658	0.463953	0.694705		282337440	275014656
spd_1661|spd_rs08785	14	NaN	9414357	10888995	NaN	2	9845721	NaN	11162609	NaN	2	10151676	10504165	1.03472	#N/A	#N/A	#DIV/0!	#N/A	#N/A		1.08083	#N/A	#N/A		NaN	NaN	8451351	8485894	2	NaN	11599743	12140581	13267611	1	8.46862e+06	1.2336e+07	1.45667	#N/A	#N/A	#DIV/0!	#N/A	#N/A		1.26932	#N/A	#N/A		NaN	NaN
spd_1662|spd_rs08790	0	213358592	183523600	150029296	166847824	0	198470128	148424288	134111848	187521168	0	178439828	167131858	-1.06766	0.579785	0.713867	1.20705	0.167758	0.422902		1.01176	0.942742	0.989086		173660208	151251248	170989808	255866448	0	157185696	133230088	233920432	164707696	0	187941928	172260978	-1.09103	0.609893	0.672639	1.27132	0.189778	0.599059		1.04281	0.821885	0.927343		137543520	127980944
spd_1663|spd_rs08795	22	NaN	NaN	NaN	NaN	4	NaN	905471620	1029661250	NaN	2	#DIV/0!	967566435	#DIV/0!	#N/A	#N/A	#DIV/0!	#N/A	#N/A		#DIV/0!	#N/A	#N/A		NaN	NaN	NaN	NaN	4	NaN	NaN	NaN	NaN	4	#DIV/0!	#DIV/0!	#DIV/0!	#N/A	#N/A	#DIV/0!	#N/A	#N/A		#DIV/0!	#N/A	#N/A		NaN	NaN
spd_1664|spd_rs08800	0	473700384	467615072	649621250	426638656	0	153233344	152277680	133573120	144192672	0	5.04394e+08	145819204	-3.45904	1.49018e-05	0.000455168	1.31781	0.255529	0.504146		-1.0661	0.536697	0.955612		355675552	379989856	462125184	453701024	0	159988992	120673688	140588320	97694704	0	412872904	129736426	-3.1824	8.27369e-05	0.00127924	1.0787	0.741794	0.961908		-1.19826	0.231941	0.487377		616936260	234230896
spd_1667|spd_rs08820	0	540000580	629861250	583592190	471469216	0	697666620	750803710	968899070	730924540	0	556230809	787073485	1.41501	0.0116431	0.0459019	-1.53131	0.000983685	0.107713		-1.498	0.009512	0.37266		518602016	563119810	518116000	543595970	0	1023952130	887569020	946972670	857618820	0	535858449	929028160	1.73372	1.61281e-05	0.000447137	-1.58953	0.00015911	0.0178658		-1.26911	0.0348677	0.188575		748321600	910024380
spd_1668|spd_rs08825	0	873686660	854622140	810586110	796852030	0	859113540	870303170	911250240	846047740	0	833936735	8.71679e+08	1.04526	0.149188	0.269726	-1.82171	0.00224889	0.107713		-1.94586	7.37181e-05	0.0290034		745474370	788815680	763491010	873425790	0	989971390	976250050	1019100160	923191870	0	7.92802e+08	9.77128e+08	1.2325	0.00205196	0.00854807	-1.91623	0.00178867	0.0826996		-1.73587	0.000171934	0.0173868		1171722500	1683634430
spd_1669|spd_rs08830	1	67181472	70236576	74575680	76238104	0	98891216	61540392	99283632	NaN	1	72057958	8.65717e+07	1.20142	0.293234	0.437866	-2.91932	8.43194e-06	0.00661065		-2.93009	0.00110995	0.145588		97845744	107426104	101715728	106309768	0	141115664	107699384	147465264	117575872	0	103324336	128464046	1.24331	0.0349664	0.0689044	-2.03592	3.79277e-05	0.0074528		-1.97458	0.00107168	0.0541866		186453184	208204912
spd_1670|spd_rs08835	0	204182512	215938736	213730928	187847168	0	263734176	189008208	203999216	222127072	0	205424836	219717168	1.06957	0.465747	0.613578	-2.83007	0.000288395	0.0753672		-3.16208	0.000110559	0.0290034		212121088	229565488	234397088	283202400	0	294500928	254418704	323956416	269717504	0	239821516	285648388	1.19109	0.0717964	0.119718	-2.42416	0.000592743	0.0423542		-2.43223	0.000246998	0.0222024		458419904	597516670
spd_1671|spd_rs08840	13	NaN	7.71708e+06	3.995e+06	NaN	2	NaN	NaN	NaN	NaN	4	5.85604e+06	#DIV/0!	#DIV/0!	#N/A	#N/A	-959.641	#N/A	#N/A		#DIV/0!	#N/A	#N/A	x	2760117	NaN	NaN	NaN	3	NaN	NaN	NaN	NaN	4	2760117	#DIV/0!	#DIV/0!	#N/A	#N/A	-2036.04	#N/A	#N/A	x	#DIV/0!	#N/A	#N/A	x	4978939900	5338144300
spd_1672|spd_rs08845	10	NaN	15155894	19617408	15802705	1	NaN	10710858	NaN	NaN	3	16858669	10710858	-1.57398	#N/A	#N/A	1.06005	0.544922	0.741221		-1.73725	#N/A	#N/A		18657748	19398318	16195930	21248100	0	13954778	NaN	16251275	NaN	2	18875024	1.5103e+07	-1.24975	#N/A	#N/A	1.18683	0.0679206	0.413657		-1.23204	#N/A	#N/A		NaN	16418319
spd_1680|spd_rs08885	18	NaN	NaN	NaN	NaN	4	17964930	NaN	18927610	NaN	2	#DIV/0!	18446270	#DIV/0!	#N/A	#N/A	#DIV/0!	#N/A	#N/A		-1.11835	#N/A	#N/A		NaN	NaN	NaN	NaN	4	17403968	21068758	21231868	NaN	1	#DIV/0!	1.99015e+07	#DIV/0!	#N/A	#N/A	#DIV/0!	#N/A	#N/A		-1.03658	#N/A	#N/A		NaN	NaN
spd_1704|spd_rs09005	23	NaN	NaN	NaN	NaN	4	NaN	NaN	NaN	NaN	4	#DIV/0!	#DIV/0!	#DIV/0!	#N/A	#N/A	#DIV/0!	#N/A	#N/A		#DIV/0!	#N/A	#N/A		NaN	NaN	NaN	NaN	4	9399546	NaN	NaN	NaN	3	#DIV/0!	9399546	#DIV/0!	#N/A	#N/A	#DIV/0!	#N/A	#N/A		#DIV/0!	#N/A	#N/A		NaN	NaN
spd_1706|spd_rs09015	0	62565132	57903060	62945956	43533492	0	57865816	58976564	55341332	57269652	0	56736910	57363341	1.01104	0.815288	0.876605	1.17242	0.156179	0.409512		-1.00796	0.945855	0.989086		41534288	56059796	39291608	52270308	0	59275380	68877152	69034320	72024544	0	47289000	67302849	1.42322	0.00951761	0.0253383	-1.02335	0.823257	0.976663		1.16401	0.223108	0.476238		44866948	44343948
spd_1710|spd_rs09035	0	960797120	970259580	997589570	894185150	0	994590780	1129816960	1083571970	1139181570	0	955707855	1086790320	1.13716	0.0165501	0.0574647	1.12988	0.238517	0.496364		1.07386	0.130835	0.605691		1049924860	917857410	899676350	928027330	0	1067995010	919154370	1016150460	1065186750	0	9.48871e+08	1.01712e+09	1.07193	0.209907	0.286529	1.12179	0.285825	0.706473		1.00502	0.911923	0.964373		993473150	785001980
spd_1711|spd_rs09040	23	NaN	NaN	NaN	NaN	4	NaN	NaN	NaN	NaN	4	#DIV/0!	#DIV/0!	#DIV/0!	#N/A	#N/A	#DIV/0!	#N/A	#N/A		#DIV/0!	#N/A	#N/A		NaN	NaN	NaN	NaN	4	422895552	NaN	NaN	NaN	3	#DIV/0!	422895552	#DIV/0!	#N/A	#N/A	#DIV/0!	#N/A	#N/A		#DIV/0!	#N/A	#N/A		NaN	NaN
spd_1712|spd_rs09045	7	19665522	21427698	19063720	NaN	1	17735744	NaN	21018942	NaN	2	2.00523e+07	19377343	-1.03483	#N/A	#N/A	1.15848	0.0468224	0.241155		-1.03234	#N/A	#N/A		NaN	NaN	NaN	21883558	3	22609848	24643786	22750294	21045730	0	21883558	2.27624e+07	1.04016	#N/A	#N/A	1.26428	#N/A	#N/A		1.13789	0.129177	0.354049		18530520	16287394
spd_1713|spd_rs09050	0	317676128	360315200	386355008	271032000	0	327356064	281005120	373966816	284351488	0	333844584	316669872	-1.05424	0.639242	0.756151	1.15813	0.158975	0.414025		1.08875	0.399817	0.891556		248445568	280609888	256212224	306931520	0	323196864	358077472	339053088	338859584	0	273049800	339796752	1.24445	0.00538918	0.0164035	-1.05571	0.4406	0.821801		1.16826	0.0471921	0.213287		318709568	283209856
spd_1714|spd_rs09055	0	142942656	141697264	118306224	104777368	0	114638368	115147496	132297464	107718304	0	126930878	117450408	-1.08072	0.437242	0.58394	1.13564	0.202385	0.46165		-1.08019	0.675496	0.973831		112214464	100857208	103385264	95037344	0	151923984	137325920	181701056	141049680	0	102873570	153000160	1.48726	0.00156914	0.00737771	-1.08649	0.200823	0.608806		1.20597	0.300657	0.538123		123848496	100951816
spd_1717|spd_rs09075	6	26724990	22323830	25819664	NaN	1	14100369	NaN	NaN	19384372	2	2.49562e+07	1.67424e+07	-1.4906	#N/A	#N/A	1.05408	0.416777	0.641178		-1.16747	#N/A	#N/A		21882740	NaN	24222884	36826400	1	13901316	15224642	22464274	16516841	0	27644008	1.70268e+07	-1.62356	0.0472086	0.0866568	1.16761	0.442656	0.821801		-1.14797	0.345162	0.581694		24440048	NaN
spd_1725|spd_rs09120	0	1433100670	1384492670	1268932100	1248966910	0	1229942400	1072062340	1264040190	940721660	0	1.33387e+09	1.12669e+09	-1.18388	0.0616953	0.146101	1.05588	0.244296	0.497616		1.03892	0.668697	0.973831		1372144000	1294075010	1127571460	1469380480	0	1115623810	1005692610	1003718020	905592900	0	1.31579e+09	1007656835	-1.30579	0.00946122	0.0252718	1.04157	0.530479	0.859541		-1.07624	0.321553	0.56185		1340526720	1192886530
spd_1726|spd_rs09125	0	5758649900	6124212200	5550039600	5216768000	0	4985274400	4485409300	4938943000	5181216800	0	5662417425	4897710875	-1.15614	0.018987	0.0635173	-1.03883	0.465089	0.673043		-1.0201	0.730228	0.973831		5234347500	5543060500	4889305100	5614640100	0	4869504000	5553184800	5334511600	4937305600	0	5320338300	5173626500	-1.02836	0.553049	0.619291	-1.10562	0.0791143	0.447366		1.03552	0.551416	0.759959		5296634400	6267968000
spd_1727|spd_rs09130	0	377351424	511134496	509559936	379970656	0	407709280	528986912	614877760	392151936	0	444504128	485931472	1.0932	0.569495	0.705698	1.11603	0.437047	0.656954		1.06285	0.73715	0.973831		285537856	325931520	291144416	309856352	0	648875580	479558336	597571780	559798340	0	303117536	571451009	1.88525	0.000112523	0.00139183	-1.31398	0.061638	0.393882		1.2499	0.163078	0.409976		420732704	364699712
spd_1728|spd_rs09135	0	191636544	209088720	157511184	178022128	0	187396448	263181680	212333600	269315648	0	184064644	233056844	1.26617	0.0727652	0.164253	-1.1563	0.0865881	0.316266		1.11859	0.459391	0.922941		159432064	168820656	169384704	167612752	0	174099312	204637216	274659808	263359168	0	166312544	229188876	1.37806	0.0313109	0.0632512	-1.27973	0.0022845	0.0997566		1.10003	0.562285	0.769693		224001152	211966512
spd_1729|spd_rs09140	0	60537820	73067496	64624068	61774828	0	51445804	64161756	58505816	46783796	0	65001053	55224293	-1.17704	0.0852543	0.185398	1.23284	0.0218078	0.197159		1.03137	0.743676	0.973831		50661280	57778332	42201840	52712060	0	104963208	56132224	123522304	96904584	0	50838378	95380580	1.87615	0.0174772	0.0394709	-1.0371	0.676373	0.938956		1.78132	0.0281997	0.174896		47942092	49245344
spd_1737|spd_rs09190	0	569386690	594702340	654137540	510186944	0	760010050	724600830	811367940	766203460	0	5.82103e+08	765545570	1.31514	0.00270388	0.0172512	1.0325	0.666205	0.805199		-1.01636	0.821218	0.984728		486661792	527853248	551895170	644598020	0	1219810180	600196740	782293440	721281340	0	5.52752e+08	830895425	1.5032	0.0583976	0.101407	-1.01995	0.806821	0.975351		1.06789	0.726322	0.8757		615612740	592986180
spd_1739|spd_rs09200	0	1732317310	1615171200	1559702660	1360708860	0	2030432640	1756915970	2149395710	1608930300	0	1.56698e+09	1886418655	1.20386	0.0709621	0.162079	1.13092	0.0906132	0.321452		1.0512	0.637837	0.973831		1403427840	1517042820	1443038460	1646183940	0	4621982700	1938245760	1900457600	1617013120	0	1502423265	2519424795	1.67691	0.128088	0.190357	1.08433	0.147446	0.553064		1.40394	0.351605	0.581694		1290987010	1324323330
spd_1740|spd_rs09205	0	84587680	87707752	95160240	66172752	0	103696760	98952800	128207096	98054704	0	83407106	107227840	1.2856	0.0445845	0.115456	1.11355	0.254887	0.504146		1.05658	0.571361	0.973831		72693888	81365168	73014568	81351592	0	287742752	122557744	117311792	117875240	0	77106304	161371882	2.09285	0.0255483	0.0542767	1.02943	0.57414	0.88659		1.5901	0.209688	0.457587		71136776	71553040
spd_1741|spd_rs09210	0	193263984	146403088	135639808	134262720	0	207768752	194442272	192662704	239102384	0	152392400	208494028	1.36814	0.0174275	0.0592689	1.06572	0.664673	0.805199		-1.15922	0.0292304	0.403585		141644992	197085584	172594592	192744800	0	271410816	216035488	282506752	245921056	0	176017492	253968528	1.44286	0.00855855	0.0235653	1.23094	0.146462	0.553064		1.0508	0.457245	0.688964		128283696	183270272
spd_1742|spd_rs09215	2	27070398	22656118	NaN	21310410	1	43894180	40156684	62056268	42796216	0	2.3679e+07	47225837	1.99442	0.00342359	0.0209736	1.07687	0.560105	0.74808		1.12422	0.499112	0.947782		18164102	19981328	29635662	20897260	0	43290784	40361076	48685420	44044948	0	22169588	44095557	1.98901	0.000817937	0.00478983	1.00822	0.960332	0.993806		1.0497	0.718736	0.870436		25673460	18727632
spd_1743|spd_rs09220	0	97858312	99995280	98535504	84108888	0	107327072	97704144	106101976	91485920	0	95124496	100654778	1.05814	0.343012	0.489473	1.10722	0.318157	0.564333		1.06517	0.534164	0.955612		81597056	87713432	90547064	100182424	0	116845160	87706120	88662032	90787376	0	90009994	96000172	1.06655	0.485183	0.556472	1.04769	0.648373	0.921074		1.01591	0.896182	0.959018		98819584	78314248
spd_1745|spd_rs09230	17	11544600	NaN	NaN	8924344	2	NaN	NaN	10878813	NaN	3	10234472	10878813	1.06296	#N/A	#N/A	#DIV/0!	#N/A	#N/A		#DIV/0!	#N/A	#N/A		NaN	NaN	NaN	NaN	4	12907177	14437073	12387434	13077571	0	#DIV/0!	1.32023e+07	#DIV/0!	#N/A	#N/A	#DIV/0!	#N/A	#N/A		#DIV/0!	#N/A	#N/A	x	NaN	NaN
spd_1757|spd_rs09290	0	663950850	997186620	799044030	595351680	0	821421440	490861504	803098750	544974020	0	763883295	6.65089e+08	-1.14854	0.436744	0.58394	1.24368	0.186489	0.452653		1.09851	0.574691	0.973831		629984320	630995010	634497860	716683840	0	736696450	630622400	580720960	556261890	0	6.5304e+08	626075425	-1.04307	0.52818	0.596428	1.06321	0.482091	0.845602		1.03407	0.765069	0.888946		755414400	555885820
spd_1758|spd_rs09295	0	5173644800	5554806800	5714334200	4691259400	0	3601198340	3544078340	3904934660	3751652100	0	5283511300	3700465860	-1.4278	0.000358989	0.00494016	1.07858	0.20256	0.46165		-1.03592	0.621772	0.973831		4492329000	5074962900	4716348900	5237210100	0	4974142500	4614083100	4361779200	3943539710	0	4880212725	4.47339e+09	-1.09094	0.189488	0.263578	-1.00376	0.936699	0.990225		1.16696	0.0966484	0.314422		4576976900	4761417700
spd_1759|spd_rs09300	0	6174092300	6346093100	6176004100	5654642700	0	5051802600	4671839700	5658046000	5065588200	0	6087708050	5111819125	-1.19091	0.00928314	0.0387383	1.08839	0.0432114	0.241155		-1.06449	0.338992	0.831111		5597049300	6025525800	5728342500	6134374400	0	6643869200	6344727600	6126176300	5400100400	0	5871323000	6128718375	1.04384	0.440992	0.516756	1.0497	0.163711	0.566571		1.1263	0.104731	0.32208		5333211100	5447491100
spd_1761|spd_rs09310	17	NaN	NaN	NaN	NaN	4	NaN	NaN	NaN	NaN	4	#DIV/0!	#DIV/0!	#DIV/0!	#N/A	#N/A	#DIV/0!	#N/A	#N/A		#DIV/0!	#N/A	#N/A		NaN	26071546	27346218	NaN	2	NaN	NaN	NaN	39856980	3	26708882	39856980	1.49227	#N/A	#N/A	-1.10643	#N/A	#N/A		1.08857	#N/A	#N/A		29551410	NaN
spd_1762|spd_rs09315	0	63336820	77910472	85096952	69716352	0	57450024	68009432	81499552	75568240	0	74015149	70631812	-1.0479	0.639594	0.756151	1.14961	0.165311	0.418432		-1.01039	0.950346	0.989315		74167312	78929648	77523328	73096464	0	108075120	83733136	100255928	77607304	0	75929188	92417872	1.21716	0.0547498	0.0967446	1.17934	0.0296065	0.303304		1.29499	0.137515	0.368233		57257392	59540400
spd_1763|spd_rs09320	23	NaN	NaN	NaN	NaN	4	NaN	NaN	NaN	NaN	4	#DIV/0!	#DIV/0!	#DIV/0!	#N/A	#N/A	#DIV/0!	#N/A	#N/A		#DIV/0!	#N/A	#N/A		NaN	NaN	NaN	NaN	4	NaN	NaN	NaN	NaN	4	#DIV/0!	#DIV/0!	#DIV/0!	#N/A	#N/A	#DIV/0!	#N/A	#N/A		#DIV/0!	#N/A	#N/A		NaN	NaN
spd_1764|spd_rs09325	0	685157820	568814340	579022340	509019776	0	631186300	610467650	668546180	608250430	0	585503569	629612640	1.07534	0.27824	0.420828	1.1908	0.0497516	0.241155		1.10791	0.109868	0.569388		483262528	557339070	519997792	569794500	0	565223420	667380100	686998850	642266690	0	5.32598e+08	640467265	1.20253	0.0179024	0.0402055	1.0832	0.118889	0.514435		1.12701	0.119978	0.340568		514135616	496957888
spd_1765|spd_rs09335	0	208634208	171367968	193049792	194257056	0	170654464	144941552	137872224	177092992	0	191827256	157640308	-1.21687	0.0348181	0.097038	-1.04091	0.592878	0.768292		-1.28626	0.0552229	0.499365		178531440	211818544	211447232	207272944	0	190727632	177558320	233273072	172735632	0	202267540	193573664	-1.04491	0.562595	0.629104	1.01299	0.859828	0.976663		-1.04749	0.682916	0.849967		196500032	217299648
spd_1767|spd_rs09345	2	30057342	31435150	35289852	24294346	0	26642166	27627366	34810584	24397472	0	3.02692e+07	28369397	-1.06697	0.573205	0.70902	1.03828	0.706816	0.835813		-1.0883	0.459712	0.922941		28087312	34569716	27741932	37508324	0	36286680	NaN	30431982	33193812	1	31976821	33304158	1.04151	0.656797	0.711797	1.09685	0.38463	0.781187		1.0787	0.454586	0.687402		30457020	27405462
spd_1768|spd_rs09350	0	5123042800	5464863700	5352146900	5163101200	0	3641659390	3338328320	4044136700	3669522180	0	5275788650	3.67341e+09	-1.43621	0.000131185	0.0025968	1.18331	0.00604434	0.118469		-1.02242	0.60722	0.973831		4813688300	5013708300	4746426900	4986785300	0	4211024130	4510051300	4086082560	3979012610	0	4890152200	4196542650	-1.16528	0.00220773	0.00887507	1.09681	0.0650698	0.412459		1.11736	0.0119484	0.136145		3991851260	4833410600
spd_1769|spd_rs09360	23	NaN	NaN	NaN	NaN	4	NaN	NaN	NaN	NaN	4	#DIV/0!	#DIV/0!	#DIV/0!	#N/A	#N/A	#DIV/0!	#N/A	#N/A		#DIV/0!	#N/A	#N/A		NaN	NaN	NaN	NaN	4	NaN	NaN	9548186	NaN	3	#DIV/0!	9548186	#DIV/0!	#N/A	#N/A	#DIV/0!	#N/A	#N/A		#DIV/0!	#N/A	#N/A		NaN	NaN
spd_1771|spd_rs09365	0	44291788	44865272	50324652	42120460	0	53448592	43332204	53320344	40767660	0	45400543	47717200	1.05103	0.595632	0.727909	1.07969	0.29347	0.533028		1.03373	0.786341	0.978212		38037640	43459804	37883052	48358684	0	40494864	44011012	50241180	48803000	0	41934795	45887514	1.09426	0.27728	0.361318	-1.00274	0.97431	0.993806		-1.00595	0.957553	0.97975		43323356	38785364
spd_1773|spd_rs09375	0	108306760	126154448	125957912	106508856	0	106566640	71687352	92621440	89284800	0	116731994	90040058	-1.29645	0.0301453	0.0865138	-1.12172	0.110977	0.348024		-1.34795	0.023439	0.39079		126049216	132263480	128502760	141393904	0	112723720	86263248	122203008	111005952	0	132052340	108048982	-1.22215	0.03975	0.0759121	1.00849	0.86631	0.976663		-1.12328	0.26068	0.514365		125172632	125240816
spd_1775|spd_rs09385	0	421163456	404897056	413391584	411398368	0	347251136	370748512	359321216	415776800	0	412712616	373274416	-1.10565	0.0422011	0.110438	1.08254	0.136751	0.385658		-1.00766	0.923391	0.984728		368526912	420259008	372465408	364459552	0	406956160	419304032	495123552	408371456	0	381427720	432438800	1.13374	0.0739767	0.122381	1.00048	0.993672	0.996233		1.14969	0.130416	0.354049		341358528	420878720
spd_1776|spd_rs09390	0	597619010	614918270	616282240	510119712	0	655268990	678903550	659762240	716897920	0	584734808	677708175	1.159	0.0231308	0.0725894	1.00901	0.875948	0.933075		-1.00592	0.920879	0.984728		532278688	589218110	490083872	572947460	0	655729600	762062210	727178300	768538940	0	5.46132e+08	7.28377e+08	1.3337	0.00193752	0.00828598	-1.06113	0.303987	0.725865		1.06844	0.333821	0.570954		524783584	593074750
spd_1777|spd_rs09395	0	363272192	378269824	417365728	314791520	0	420506400	433273024	496819296	415552256	0	368424816	441537744	1.19845	0.0426013	0.111109	1.11839	0.180133	0.443947		1.0787	0.389956	0.887008		294669760	333189824	305801952	324315168	0	584950910	512441536	480872256	481430112	0	314494176	5.14924e+08	1.63731	9.74296e-05	0.00137427	-1.04747	0.412766	0.81641		1.25799	0.0324825	0.18774		366618784	308423296
spd_1778|spd_rs09400	0	38501600	34537280	28872952	35277224	0	35496824	31142390	32464150	38319328	0	34297264	34355673	1.0017	0.961751	0.975903	-1.13055	0.190239	0.453833		-1.42832	0.00148899	0.167406		36961412	40241384	34826144	35501112	0	52627632	33318690	51070648	37424364	0	36882513	4.36103e+07	1.18241	0.250477	0.332317	-1.05131	0.490323	0.848691		-1.12521	0.341598	0.577151		39179644	40834588
spd_1779|spd_rs09405	0	44662388	46940520	38972336	36947616	0	42135820	41474728	42825168	42744088	0	41880715	42294951	1.00989	0.80684	0.872382	1.13482	0.0943494	0.331249		-1.03378	0.499783	0.947782		34774256	39476164	31591196	42708672	0	38321264	49301608	46601184	38352708	0	37137572	43144191	1.16174	0.159702	0.226856	1.0063	0.932095	0.989993		-1.01343	0.871921	0.956793		39004652	35244588
spd_1780|spd_rs09410	0	88040712	97562000	94910440	59173552	0	101455848	71779024	98566776	69225296	0	84921676	85256736	1.00395	0.963262	0.975903	1.39201	0.0432188	0.241155		1.02157	0.865783	0.984728		49642180	62765556	59654128	66029196	0	86220544	96218320	89600920	88536744	0	59522765	90144132	1.51445	0.000734368	0.00440621	-1.02493	0.764957	0.964889		1.08013	0.304651	0.53984		68256968	53584676
spd_1781|spd_rs09415	0	20408838	19324596	19294342	15231564	0	19617818	17158448	17821456	17360968	0	18564835	1.79897e+07	-1.03197	0.723002	0.818595	1.01299	0.908724	0.956295		-1.13166	0.145458	0.628468		15958233	16346299	18831304	20375454	0	20464778	23079196	21619874	15056363	0	1.78778e+07	2.00551e+07	1.12178	0.371148	0.454191	-1.02511	0.824659	0.976663		-1.01511	0.893985	0.959018		16871188	15877210
spd_1782|spd_rs09420	0	67037644	73390152	76107136	61196956	0	87194160	98865056	103664200	96645112	0	69432972	96592132	1.39116	0.00160253	0.0124965	-1.00088	0.986573	0.991633		1.11559	0.26689	0.761024		64003376	68756328	70695528	63916228	0	93363616	114776904	108845360	101957464	0	66842865	104735836	1.5669	0.000126123	0.00151347	-1.03967	0.233979	0.647561		1.20964	0.0827146	0.28968		68794016	67431032
spd_1784|spd_rs09430	11	20924328	NaN	15968960	NaN	2	23784558	25660608	30360696	NaN	1	18446644	26601954	1.4421	#N/A	#N/A	-1.70176	#N/A	#N/A		#DIV/0!	#N/A	#N/A		NaN	16272451	NaN	17549938	2	27648244	29469790	25379264	28394248	0	1.69112e+07	2.77229e+07	1.63932	#N/A	#N/A	-1.85627	#N/A	#N/A		#DIV/0!	#N/A	#N/A	x	NaN	29527150
spd_1785|spd_rs09435	13	NaN	7905636	NaN	NaN	3	7.47518e+06	NaN	NaN	NaN	3	7905636	7.47518e+06	-1.05759	#N/A	#N/A	-1.3973	#N/A	#N/A		-1.14511	#N/A	#N/A		7.31173e+06	NaN	5.87778e+06	8249998	1	NaN	NaN	7.04433e+06	NaN	3	7.1465e+06	7.04433e+06	-1.0145	#N/A	#N/A	-1.54573	0.186695	0.599059		-1.21515	#N/A	#N/A		NaN	12860961
spd_1786|spd_rs09440	10	NaN	11125474	NaN	10192635	2	NaN	11975215	12351213	11125230	1	1.06591e+07	1.18172e+07	1.10866	#N/A	#N/A	-1.29433	#N/A	#N/A		-1.21776	#N/A	#N/A		11072501	10467825	10943649	NaN	1	NaN	17171904	14199348	12508580	1	1.0828e+07	1.46266e+07	1.35081	0.0354315	0.0694802	-1.27414	#N/A	#N/A		1.01641	#N/A	#N/A		13696950	NaN
spd_1787|spd_rs09445	8	NaN	31598100	31097288	NaN	2	36637652	30991146	34626964	26672166	0	31347694	32231982	1.02821	#N/A	#N/A	1.04549	#N/A	#N/A		-1.12652	0.237167	0.734844		26209254	NaN	NaN	33149014	2	32020304	34440904	31809882	32336866	0	29679134	32651989	1.10017	#N/A	#N/A	-1.01027	#N/A	#N/A		-1.11203	0.0892782	0.304751		29983838	NaN
spd_1788|spd_rs09450	0	99601144	111029600	106224600	72680160	0	78177224	87374616	53251076	74441600	0	97383876	73311129	-1.32836	0.0920327	0.192548	1.41938	0.0356248	0.229107		1.01056	0.93173	0.987041		58106028	73818384	66251336	61424820	0	40389140	74456800	49007528	81381792	0	64900142	61308815	-1.05858	0.61134	0.672676	-1.05716	0.625295	0.908133		-1.18328	0.341725	0.577151		72725736	58644924
spd_1791|spd_rs09465	0	533869504	627373760	693257660	547584320	0	471117344	598643520	679310660	544792190	0	600521311	5.73466e+08	-1.04718	0.634041	0.754206	1.13436	0.193149	0.453833		1.13195	0.389003	0.887008		441429376	512882816	436629312	532397920	0	801203390	643576900	744800190	670890370	0	480834856	7.15118e+08	1.48724	0.00140823	0.00681902	-1.10098	0.266977	0.694849		1.41155	0.0212369	0.15348		583721600	475329024
spd_1793|spd_rs09475	0	146711712	157518800	201296784	128063312	0	120164928	177028064	162095216	145408576	0	158397652	151174196	-1.04778	0.744493	0.833702	1.76466	0.0309464	0.214708		1.30076	0.162654	0.646509		53071356	73945416	97168280	77080208	0	128383176	134143072	165199232	168370464	0	75316315	149023986	1.97864	0.00275336	0.0103444	-1.19179	0.516125	0.848691		1.28226	0.169261	0.409976		130867208	56203824
spd_1794|spd_rs09480	0	233905024	263456912	220926016	247420928	0	247783040	263318112	266925856	279581472	0	241427220	264402120	1.09516	0.087709	0.188611	1.08058	0.394864	0.626772		1.09737	0.153502	0.632024		259208128	241482112	231445392	262794752	0	253986656	296582208	322264928	298696544	0	248732596	292882584	1.1775	0.0326334	0.065416	1.11327	0.229375	0.647561		1.21558	0.0347752	0.188575		175480304	231271648
spd_1796|spd_rs09485	11	12860114	14753927	16268663	NaN	1	NaN	17298938	16445923	NaN	2	14627568	1.68724e+07	1.15347	#N/A	#N/A	1.02731	#N/A	#N/A		1.10561	#N/A	#N/A		NaN	NaN	NaN	9602561	3	23579042	21191624	15470306	17001746	0	9602561	1.93107e+07	2.01099	#N/A	#N/A	-1.4828	#N/A	#N/A		1.26539	#N/A	#N/A		14238643	NaN
spd_1797|spd_rs09495	0	1503548160	1412257150	1485416700	1319762560	0	2014511100	1523656580	1865932670	1661122940	0	1.43025e+09	1.76631e+09	1.23497	0.0235105	0.0734822	1.05664	0.283897	0.523707		1.08322	0.342875	0.83802		1226304260	1378770690	1401253760	1391307390	0	1521496700	1641711100	1570780420	1521760640	0	1349409025	1563937215	1.15898	0.00644498	0.0189808	-1.00309	0.95078	0.993806		-1.04263	0.435947	0.671774		1489421060	1257296510
spd_1798|spd_rs09500	17	NaN	NaN	15356818	NaN	3	NaN	10375268	NaN	8642071	2	15356818	9.50867e+06	-1.61503	#N/A	#N/A	1.63514	#N/A	#N/A		#DIV/0!	#N/A	#N/A		NaN	NaN	NaN	NaN	4	16457339	NaN	14597292	9254388	1	#DIV/0!	1.34363e+07	#DIV/0!	#N/A	#N/A	#DIV/0!	#N/A	#N/A		#DIV/0!	#N/A	#N/A		NaN	NaN
spd_1819|spd_rs09605	0	1084116990	1293808000	1306659070	1128136060	0	1154292740	1069135420	1309891070	944717060	0	1203180030	1.11951e+09	-1.07474	0.398548	0.543602	1.30099	0.00925947	0.135741		1.18712	0.182411	0.683809		899324740	1013890300	958121340	1163507580	0	988201220	1206853500	1063410560	1088372350	0	1008710990	1.08671e+09	1.07732	0.30806	0.391899	1.09071	0.298179	0.723686		1.15234	0.198512	0.441671		889115970	851699520
spd_1821|spd_rs09620	0	99388992	100043488	93214272	70541000	0	76536520	53942576	73227640	72159816	0	90796938	68966638	-1.31653	0.0540073	0.133206	1.00817	0.935057	0.970636		-1.2222	0.133245	0.60947		82392256	97409152	85113024	101091576	0	86620776	82448272	98409328	73774064	0	91501502	85313110	-1.07254	0.393231	0.475425	1.01599	0.842056	0.976663		1.01212	0.911765	0.964373		98514088	78848400
spd_1823|spd_rs09630	0	59560276000	60160463000	62432694000	66595566000	0	73547129000	89441886000	69869691000	86197264000	0	62187249750	79763992500	1.28264	0.00942161	0.0388956	1.16101	0.00393279	0.108923		1.13391	0.227985	0.712		57079382000	55692558000	55078855000	55151231000	0	61516677000	71039754000	79129829000	83768263000	0	55750506500	73863630750	1.3249	0.00700997	0.0202734	1.04084	0.101503	0.483157		1.05003	0.637872	0.819108		55156318000	50905444000
spd_1826|spd_rs09650	23	NaN	NaN	NaN	NaN	4	NaN	NaN	NaN	NaN	4	#DIV/0!	#DIV/0!	#DIV/0!	#N/A	#N/A	#DIV/0!	#N/A	#N/A		#DIV/0!	#N/A	#N/A		NaN	NaN	NaN	NaN	4	NaN	NaN	8001283	NaN	3	#DIV/0!	8001283	#DIV/0!	#N/A	#N/A	#DIV/0!	#N/A	#N/A		#DIV/0!	#N/A	#N/A		NaN	NaN
spd_1829|spd_rs09665	22	NaN	NaN	NaN	NaN	4	NaN	NaN	NaN	NaN	4	#DIV/0!	#DIV/0!	#DIV/0!	#N/A	#N/A	#DIV/0!	#N/A	#N/A		#DIV/0!	#N/A	#N/A		NaN	NaN	NaN	NaN	4	NaN	24013028	39154532	NaN	2	#DIV/0!	31583780	#DIV/0!	#N/A	#N/A	#DIV/0!	#N/A	#N/A		#DIV/0!	#N/A	#N/A		NaN	NaN
spd_1831|spd_rs09675	23	NaN	12377468	NaN	NaN	3	NaN	NaN	NaN	NaN	4	12377468	#DIV/0!	#DIV/0!	#N/A	#N/A	#DIV/0!	#N/A	#N/A		#DIV/0!	#N/A	#N/A		NaN	NaN	NaN	NaN	4	NaN	NaN	NaN	NaN	4	#DIV/0!	#DIV/0!	#DIV/0!	#N/A	#N/A	#DIV/0!	#N/A	#N/A		#DIV/0!	#N/A	#N/A		NaN	NaN
spd_1832|spd_rs09680	1	23058756	32221964	24649550	NaN	1	23318088	21171972	19770956	26646642	0	2.66434e+07	2.27269e+07	-1.17233	0.23587	0.370858	1.28684	0.0897549	0.321314		1.21883	0.0952939	0.558036		24705880	21852512	19194736	25240762	0	30115184	23210272	19444826	24603664	0	2.27485e+07	2.43435e+07	1.07012	0.597208	0.662283	1.09872	0.327259	0.73299		1.30553	0.073263	0.274397		20821360	21221964
spd_1833|spd_rs09685	23	NaN	NaN	NaN	NaN	4	NaN	NaN	NaN	NaN	4	#DIV/0!	#DIV/0!	#DIV/0!	#N/A	#N/A	#DIV/0!	#N/A	#N/A		#DIV/0!	#N/A	#N/A		NaN	NaN	NaN	NaN	4	NaN	NaN	NaN	NaN	4	#DIV/0!	#DIV/0!	#DIV/0!	#N/A	#N/A	#DIV/0!	#N/A	#N/A		#DIV/0!	#N/A	#N/A		NaN	NaN
spd_1834|spd_rs09690	0	1887597570	2268937730	1699771520	2057759230	0	5968098800	6619288100	7967207900	7870179800	0	1.97852e+09	7106193650	3.59168	9.39361e-06	0.000402882	-1.05429	0.853066	0.927661		1.01684	0.869915	0.984728		2644155390	2926642180	2037910140	3055972100	0	8382364700	10018066400	9953948700	9414594600	0	2.66617e+09	9442243600	3.5415	1.41773e-05	0.000430293	1.27816	0.361508	0.759747		1.35111	0.00724391	0.119273		557248510	2949740290
spd_1836|spd_rs09695	18	16754173	NaN	NaN	NaN	3	15310133	NaN	11192296	NaN	2	16754173	1.32512e+07	-1.26435	#N/A	#N/A	#DIV/0!	#N/A	#N/A		1.0253	#N/A	#N/A		NaN	NaN	NaN	NaN	4	15451327	11090471	NaN	NaN	2	#DIV/0!	13270899	#DIV/0!	#N/A	#N/A	#DIV/0!	#N/A	#N/A		1.02682	#N/A	#N/A		NaN	NaN
spd_1837|spd_rs09700	0	100953368	101482144	97375040	87573040	0	81733528	65405636	87494328	56622036	0	96845898	72813882	-1.33005	0.0306393	0.0876056	1.10068	0.106882	0.340633		-1.08665	0.475784	0.937995		83430112	98306304	82251704	85244424	0	87424896	85793904	79458136	60816292	0	87308136	78373307	-1.114	0.262417	0.345308	-1.00778	0.896915	0.976663		-1.00957	0.922788	0.969527		96606392	89274408
spd_1838|spd_rs09705	0	167446832	195229088	163441280	160227376	0	146459360	140834272	128613992	191106208	0	171586144	151753458	-1.13069	0.222419	0.359973	-1.01779	0.785766	0.888948		-1.33199	0.0537017	0.499365		196759536	188566704	196421088	190471904	0	207035488	131088672	217790736	200275200	0	193054808	189047524	-1.0212	0.746312	0.783818	1.10545	0.0481807	0.369092		-1.06923	0.624255	0.805758		160702016	192818464
spd_1839|spd_rs09710	0	4185386500	4469481000	4663271400	3805259260	0	3511457280	4272930820	4314075100	4511487500	0	4280849540	4152487675	-1.03091	0.668257	0.781252	1.10395	0.126072	0.374395		1.01623	0.858461	0.984728		3620171780	3932453630	3723182080	3861913090	0	4724008400	4937067500	5454146000	5436043300	0	3784430145	5137816300	1.35762	0.000280058	0.00233197	-1.02466	0.549135	0.868451		1.25737	0.0199931	0.152589		4182143490	3557802240
spd_1848|spd_rs09755	3	12214439	17405860	14650085	11577934	0	11877581	14341962	NaN	12137449	1	1.39621e+07	12785664	-1.09201	0.543356	0.68168	1.51598	0.0272294	0.207911		1.13008	0.401314	0.891556		8380294	12811732	10475977	11089534	0	NaN	NaN	14277702	12577687	2	1.06894e+07	1.34277e+07	1.25617	#N/A	#N/A	1.16063	0.307523	0.725865		1.18683	#N/A	#N/A		10484757	8.07921e+06
spd_1849|spd_rs09760	0	716949820	789404800	678803710	593620670	0	999398530	797652100	952449090	769819260	0	694694750	879829745	1.2665	0.0364003	0.100361	1.12095	0.13415	0.385559		1.09343	0.430189	0.918173		656115580	673904000	638113980	782681730	0	807402690	871291780	786534210	828455420	0	6.87704e+08	823421025	1.19735	0.0111814	0.0285391	1.10967	0.105061	0.491887		1.02333	0.800123	0.912165		578008580	625845060
spd_1850|spd_rs09765	23	NaN	NaN	NaN	NaN	4	NaN	NaN	NaN	NaN	4	#DIV/0!	#DIV/0!	#DIV/0!	#N/A	#N/A	#DIV/0!	#N/A	#N/A		#DIV/0!	#N/A	#N/A		NaN	NaN	NaN	NaN	4	NaN	NaN	10770269	NaN	3	#DIV/0!	10770269	#DIV/0!	#N/A	#N/A	#DIV/0!	#N/A	#N/A		#DIV/0!	#N/A	#N/A		NaN	NaN
spd_1851|spd_rs09770	23	NaN	NaN	NaN	NaN	4	NaN	NaN	NaN	NaN	4	#DIV/0!	#DIV/0!	#DIV/0!	#N/A	#N/A	#DIV/0!	#N/A	#N/A		#DIV/0!	#N/A	#N/A		NaN	NaN	NaN	NaN	4	NaN	9769159	NaN	NaN	3	#DIV/0!	9769159	#DIV/0!	#N/A	#N/A	#DIV/0!	#N/A	#N/A		#DIV/0!	#N/A	#N/A		NaN	NaN
spd_1853|spd_rs09775	0	2094743040	2049943170	2361656060	1811409280	0	2213975810	1968031740	2347865340	2215756030	0	2.07944e+09	2186407230	1.05144	0.454631	0.601929	1.14882	0.145802	0.401084		1.07494	0.328904	0.824152		1725646460	1869911420	1864773380	1949090940	0	2690000380	2777530370	2601844220	2284134910	0	1852355550	2588377470	1.39734	0.000547359	0.00357786	1.02336	0.745147	0.961908		1.27257	0.0136873	0.136841		2139361280	1601162240
spd_1854|spd_rs09780	22	7161623	NaN	NaN	NaN	3	NaN	NaN	NaN	NaN	4	7161623	#DIV/0!	#DIV/0!	#N/A	#N/A	#DIV/0!	#N/A	#N/A		#DIV/0!	#N/A	#N/A		NaN	NaN	NaN	11262475	3	NaN	NaN	NaN	NaN	4	11262475	#DIV/0!	#DIV/0!	#N/A	#N/A	#DIV/0!	#N/A	#N/A		#DIV/0!	#N/A	#N/A		NaN	NaN
spd_1861|spd_rs09815	23	NaN	NaN	NaN	NaN	4	NaN	NaN	NaN	NaN	4	#DIV/0!	#DIV/0!	#DIV/0!	#N/A	#N/A	#DIV/0!	#N/A	#N/A		#DIV/0!	#N/A	#N/A		NaN	NaN	NaN	NaN	4	455451872	NaN	NaN	NaN	3	#DIV/0!	455451872	#DIV/0!	#N/A	#N/A	#DIV/0!	#N/A	#N/A		#DIV/0!	#N/A	#N/A		NaN	NaN
spd_1863|spd_rs09825	23	NaN	NaN	NaN	NaN	4	NaN	NaN	NaN	NaN	4	#DIV/0!	#DIV/0!	#DIV/0!	#N/A	#N/A	#DIV/0!	#N/A	#N/A		#DIV/0!	#N/A	#N/A		NaN	NaN	NaN	NaN	4	2139478660	NaN	NaN	NaN	3	#DIV/0!	2139478660	#DIV/0!	#N/A	#N/A	#DIV/0!	#N/A	#N/A		#DIV/0!	#N/A	#N/A		NaN	NaN
spd_1866|spd_rs09840	0	2051172480	2155417340	2528936190	2148739840	0	2949876220	2623035390	3162847230	2801837820	0	2.22107e+09	2884399165	1.29866	0.00492302	0.0255601	1.13896	0.227105	0.490422		1.11116	0.294497	0.789534		1762271360	1964059900	1948988290	1801840380	0	2632631810	2863773950	3107114500	2924194560	0	1.86929e+09	2881928705	1.54172	6.30082e-05	0.00101317	-1.04322	0.667739	0.933885		1.11021	0.285793	0.524278		2453169660	1691052290
spd_1867|spd_rs09845	2	39217648	58619048	62156300	40659572	0	21388352	17602330	NaN	22855146	1	50163142	20615276	-2.4333	0.00254185	0.01649	-1.00283	0.982855	0.990941		-1.40064	0.0248983	0.39079		42039148	45807676	39143096	45598428	0	25699152	24407412	21618616	NaN	1	43147087	2.39084e+07	-1.80468	0.000208801	0.00209845	-1.1659	0.0385897	0.340803		-1.20772	0.100591	0.315257		56182356	47368944
spd_1874|spd_rs09880	0	111519272	91748968	105030072	91859040	0	61559988	40566464	77526904	65916920	0	100039338	61392569	-1.6295	0.012929	0.0489646	1.18738	0.100397	0.333084		-1.00315	0.985315	0.994963		128727856	121154536	145881280	152660032	0	62765004	86629528	58637908	70752912	0	137105926	69696338	-1.96719	0.00050859	0.00343619	1.62732	0.00164924	0.081019		1.13169	0.399694	0.632784		78899152	81006744
spd_1875|spd_rs09885	0	157032176	190662736	173856336	117367448	0	125681344	127439696	138268192	119035352	0	159729674	127606146	-1.25174	0.103794	0.207588	1.21096	0.149409	0.402533		-1.00202	0.977818	0.994963		127763048	139039408	130762928	135315824	0	126352120	135523984	147415408	105077824	0	133220302	128592334	-1.03599	0.589163	0.655169	1.00998	0.847501	0.976663		1.0057	0.953469	0.979542		132256216	123407888
spd_1877|spd_rs09895	0	1781977340	1693207420	1772571780	1503353340	0	1388944640	1353223680	1511217660	1535691900	0	1687777470	1447269470	-1.16618	0.0227516	0.0722734	1.11831	0.0667471	0.279838		1.00132	0.979941	0.994963		1479764860	1535361410	1471359740	1592420740	0	1738971780	1797465730	1581475070	1486976640	0	1.51973e+09	1651222305	1.08653	0.138288	0.20154	1.00696	0.854052	0.976663		1.14243	0.0651547	0.257123		1421085820	1473040900
spd_1878|spd_rs09900	0	70329104	64673256	63601696	58254164	0	51190280	43115652	46522964	47031988	0	64214555	46965221	-1.36728	0.000976769	0.00872817	1.06517	0.195079	0.453833		-1.25845	0.00301521	0.197748		58454512	71174120	59370932	66038112	0	62407472	59064824	63476752	58099204	0	63759419	60762063	-1.04933	0.40704	0.483397	1.05762	0.316305	0.725982		1.02806	0.49984	0.723381		58420380	62344600
spd_1895|spd_rs09985	23	NaN	NaN	NaN	NaN	4	NaN	NaN	NaN	NaN	4	#DIV/0!	#DIV/0!	#DIV/0!	#N/A	#N/A	#DIV/0!	#N/A	#N/A		#DIV/0!	#N/A	#N/A		NaN	NaN	NaN	NaN	4	NaN	NaN	NaN	4991107	3	#DIV/0!	4991107	#DIV/0!	#N/A	#N/A	#DIV/0!	#N/A	#N/A		#DIV/0!	#N/A	#N/A		NaN	NaN
spd_1896|spd_rs09990	0	2640894210	2392741380	2617891070	2279039490	0	2144007680	1886474620	2255173380	1903707140	0	2.48264e+09	2047340705	-1.21262	0.0142905	0.052039	1.24892	0.0062489	0.118507		1.00396	0.954469	0.990986		2052731520	2315353600	2261968130	2372571650	0	2318472450	2278428930	2261968130	2021179780	0	2250656225	2.22001e+09	-1.0138	0.769346	0.801236	1.13222	0.0503086	0.369092		1.08863	0.186132	0.430231		2231400450	1881051650
spd_1899|spd_rs10005	0	380353824	401541280	422403648	313423072	0	323309728	280868800	325641792	293962720	0	379430456	305945760	-1.24019	0.0301217	0.0865138	1.23119	0.0398618	0.234975		1.04117	0.593178	0.973831		354926528	393393056	396014944	365823424	0	345015776	384442368	319839712	286752448	0	377539488	334012576	-1.13032	0.108525	0.166197	1.22506	0.00645741	0.18877		1.13669	0.196196	0.441671		324811200	313005568
spd_1900|spd_rs10010	0	62222876	55181396	68702904	60434484	0	42747328	31699428	37677100	44012704	0	61635415	39034140	-1.57901	0.0018448	0.0139626	-1.02602	0.714642	0.839458		-1.51527	0.0101288	0.37266		62449420	66770916	69860792	66049932	0	52015940	42270892	55563744	47969104	0	66282765	49454920	-1.34027	0.00332124	0.0115596	1.04812	0.414135	0.81641		-1.19598	0.126651	0.350315		69091272	60409672
spd_1902|spd_rs10020	0	133157552	153306048	179371984	132693736	0	112103384	82561144	103711560	105838784	0	149632330	101053718	-1.48072	0.0072186	0.0327809	-1.00604	0.945895	0.973686		-1.28268	0.0753818	0.534464		152388736	139856704	136841584	148529280	0	130532840	94417368	147539760	119061760	0	144404076	122887932	-1.17509	0.126171	0.188333	-1.04247	0.44053	0.821801		-1.05478	0.690895	0.853638		141006640	139108736
[truncated: 99 more rows]
[truncated: 15 more columns]
