# Supplementary material for: In vivo proteomics identifies the competence regulon and AliB oligopeptide transporter as pathogenic factors in pneumococcal meningitis
Source: PLoS Pathog. 2019 Jul 29;15(7):e1007987. doi: 10.1371/journal.ppat.1007987 (PMC6687184; doi:10.1371/journal.ppat.1007987)
Supplement: S6 Table — (XLSX) [file ppat.1007987.s009.xlsx]

## Sheet: ProtCenter_out_list_all_protein
Annotation					SpectraST input samples with FDR ≤ 1%																																				Cerebrospinal fluid samples
																																									sequence db	SpectraST	sequence db	SpectraST	sequence db	SpectraST	sequence db	SpectraST	sequence db
GI	DESC	GO_SLIM_CC	GO_SLIM_BP	GO_SLIM_MF	S_pne_D39_lux_Sample1	S_pne_D39_lux_Sample2	S_pne_D39_lux_Sample3	S_pne_D39_Sample1	S_pne_D39_Sample2	S_pne_D39_Sample3	S_pne_D39_Sample4	S_pne_D39_Sample5	S_pne_D39_Sample6	S_pne_D39_lux_PN149_Sample1	S_pne_D39_lux_PN149_Sample2	S_pne_D39_SP257_Sample1	S_pne_D39_SP257_Sample2	S_pne_D39_SP257_Sample3	S_pne_D39_SP257_Sample4	S_pne_D39_lux_PN149_Sample3	S_pne_SP257_H2O2_Sample1	S_pne_SP257_H2O2_Sample2	S_pne_SP257_Heat_Sample1	S_pne_SP257_Heat_Sample2	S_pne_SP257_NaOCl_Sample1	S_pne_SP257_NaOCl_Sample2	S_pne_SP257_Paraquat_Sample1	S_pne_SP257_Paraquat_Sample2	S_pne_PN306D39_cpsA_rex_Sample1	S_pne_PN306D39_cpsA_rex_Sample2	S_pne_Filter_Sample1	S_pne_Filter_Sample2	S_pne_Filter_Sample3	S_pne_Filter_Sample4	S_pne_Filter_Sample5	S_pne_Filter_Sample6	S_pne_Filter_Sample7	S_pne_Filter_Sample8	S_pne_Filter_Sample9	S_pne_Filter_Sample10	S_pne_Filter_44	S_pne_Filter_44	S_pne_Filter_46	S_pne_Filter_46	S_pne_Filter_50	S_pne_Filter_50	S_pne_Filter_59_1µl	S_pne_Filter_59_1µl	S_pne_Filter_59_2µl_1
					352	365	364	278	234	208	351	348	312	76	257	229	417	3	4	58	633	531	659	632	652	657	60	420	470	486	497	256	313	129	276	88	312	103	330	170	192	220	73	107	203	36	91	68	63
gi|116515310	Uridylate kinase {ECO:0000255|HAMAP-Rule:MF_01220}	cytoplasm	metabolic process	catalytic activity,nucleotide binding	5	3	2	2	3	3	3	3	3		3	4	4				8	6	9	6	7	9		3	5	5	4						4		3
gi|116515311	beta-lactam resistance factor		metabolic process	catalytic activity,nucleotide binding													1
gi|116515312	tRNA uridine 5-carboxymethylaminomethyl modification enzyme MnmG {ECO:0000255|HAMAP-Rule:MF_00129}	cytoplasm	metabolic process	catalytic activity,nucleotide binding	3	3	4	2		2	4	4	4								9	4	4	3	5	5		1		2	5		1
gi|116515313	conserved hypothetical protein																											1
gi|116515314	conserved hypothetical protein			DNA binding
gi|116515315	conserved hypothetical protein				2	1	1					1									1		1	2	4	2
gi|116515316	potassium uptake protein, Trk family protein	membrane	transport	transporter activity																																									1
gi|116515319	transcriptional regulator, AraC family protein		metabolic process,regulation of biological process	DNA binding																			1			1
gi|116515321	GTPase Obg {ECO:0000255|HAMAP-Rule:MF_01454}	cytoplasm	metabolic process,transport	catalytic activity,metal ion binding,nucleotide binding,transporter activity		2					4		3								5	5	5	6	8	6		3	3	3	3											1
gi|116515323	sodium:alanine symporter family protein	membrane	transport	transporter activity	1						1	1	1								1		2	1	1	1		2	1	1
gi|116515327	histidine kinase BlpH, putative		metabolic process	catalytic activity,nucleotide binding																			1																	2
gi|116515330	response regulator BlpR		regulation of biological process,response to stimulus	DNA binding,signal transducer activity																	2	1	3	1	6	5				4
gi|116515331	conserved hypothetical protein																1													1	1						1
gi|116515332	conserved hypothetical protein		metabolic process	catalytic activity													1																		2										2
gi|116515333	site-specific recombinase, resolvase family protein		metabolic process	DNA binding,catalytic activity																																				2			2
gi|116515335	50S ribosomal protein L9 {ECO:0000255|HAMAP-Rule:MF_00503}	ribosome	metabolic process	RNA binding,structural molecule activity	3	3	4	1				2	2				5				9	8	9	11	11	12		2	6	4	4								1			1
gi|116515338	Threonine--tRNA ligase {ECO:0000255|HAMAP-Rule:MF_00184} {ECO:0000255|HAMAP-Rule:MF_00184}	cytoplasm	metabolic process	catalytic activity,metal ion binding,nucleotide binding		2	1	2		1	2	2	3				2				17	9	13	13	16	14		4	6	6	11		4		2		4	1	6
gi|116515339	oligopeptide ABC transporter,oligopeptide-binding protein		transport	transporter activity													3				9	6	12	10	12	13					12	1	6				6		6						2
gi|116515340	UDP-glucose 6-dehydrogenase, putative		metabolic process	catalytic activity,nucleotide binding																																									2		2
gi|116515342	type I restriction-modification system, S subunit, putative		metabolic process	DNA binding
gi|116515343	sensor histidine kinase VncS	membrane	metabolic process,regulation of biological process,response to stimulus	catalytic activity,nucleotide binding,receptor activity,signal transducer activity
gi|116515345	acetyltransferase, GNAT family protein		metabolic process	catalytic activity													1								1	3					1
gi|116515346	UPF0042 nucleotide-binding protein SPD_1396 {ECO:0000255|HAMAP-Rule:MF_00636}			nucleotide binding																	2	3	3	3	3	4					6									1
gi|116515347	iron-compound ABC transporter, iron-compound-binding protein				1												1						1	1	1	1											2		1										4
gi|116515350	conserved hypothetical protein																				1			1		1
gi|116515353	tRNA dimethylallyltransferase {ECO:0000255|HAMAP-Rule:MF_00185} {ECO:0000255|HAMAP-Rule:MF_00185}		metabolic process	catalytic activity,nucleotide binding																	1																			3
gi|116515355	oligopeptide ABC transporter, oligopeptide-binding protein AmiA		transport	transporter activity	22	22	18	19	17	12	20	20	18	4	14	3	12			2	32	24	40	33	37	37	1	16	18	20	12	5	11	3	3		13	3	14	2	5	4					3	2	5
gi|116515356	Elongation factor Tu {ECO:0000255|HAMAP-Rule:MF_00118}	cytoplasm	metabolic process	RNA binding,catalytic activity,nucleotide binding	35	36	34	25	19	18	26	30	30	4	17	15	26			1	36	38	39	37	37	40	7	33	23	27	22	18	16	13	19	12	16	10	15	7	17	15	12	13	5	4	8	6	11
gi|116515358	uracil phosphoribosyltransferase		metabolic process	catalytic activity,metal ion binding,nucleotide binding	2	2	2	1			1	2	2		2	3	5				10	9	7	11	9	9	1	6	5	4	10	7	8	3	6		7		8			1
gi|116515359	choline binding protein A	extracellular,membrane			2	1	1	2	2	2	1	3	2	1	1	1	6				11	5	20	13	18	15		1			7		7	3	7		5	2	7		1	2		1				1
gi|116515360	UPF0342 protein SPD_1206 {ECO:0000255|HAMAP-Rule:MF_01526}				1						1	1	1		1	1	2				5	5	6	6	6	5			3	3		2	2	1	2						2	2						1
gi|116515362	pullulanase, type I		metabolic process	catalytic activity	1	1	1	1	1	1	2	2	1				1				5	5	8	6	9	6		2	1	2	2				3		2
gi|116515364	transcription termination factor NusA		regulation of biological process	RNA binding	2	3	4					3	4		2	2	5				7	9	8	8	11	11		5	3	3	6	5	2		1		4								1
gi|116515365	6- phospho-beta-glucosidase		metabolic process	catalytic activity	1
gi|116515366	50S ribosomal protein L4 {ECO:0000255|HAMAP-Rule:MF_01328}	ribosome	metabolic process	RNA binding,structural molecule activity	9	10	7	5	4	3	11	9	9	3	7	7	7			2	15	14	16	14	15	18	5	24	22	25	6	6	5	3	5	2	5	2	5		4	4
gi|116515367	glycerate kinase		metabolic process	catalytic activity
gi|116515368	hydrolase, NUDIX family protein		metabolic process	catalytic activity			1				1	1	1								2																								2
gi|116515369	conserved hypothetical protein TIGR00488		metabolic process	catalytic activity,metal ion binding																						1
gi|116515370	conserved hypothetical protein																														1
gi|116515373	glycosyl hydrolase, family protein 1		metabolic process	catalytic activity																													1
gi|116515375	transketolase, C-terminal subunit		metabolic process	catalytic activity																										1
gi|116515376	Pneumolysin	extracellular,membrane			16	14	13	8	4	6	12	12	11	3	8	6	14				25	25	34	32	34	36	2	14	9	8	14	5	5		4				2		3	3	1	1
gi|116515377	conserved hypothetical protein																																							2					4	1	2	1
gi|116515382	3-oxoacyl-(acyl-carrier-protein) reductase		metabolic process	catalytic activity,nucleotide binding	3	4	2	1			2	2	3		2	2	5				12	11	11	10	11	11		6	8	11	6	5	3	1	3		2		3		2	1
gi|116515383	hydroxymethylglutaryl-CoA synthase		metabolic process	catalytic activity	3	3	3		1		3	2	2				1				4	3	5	3	4	5		1	2	1	3
gi|116515384	UDP-N-acetylmuramate--L-alanine ligase {ECO:0000255|HAMAP-Rule:MF_00046} {ECO:0000255|HAMAP-Rule:MF_00046}	cytoplasm	cell division,metabolic process,regulation of biological process	catalytic activity,nucleotide binding				1		1					1		2			1	4	3	5	3	4	5	1	1			2		2
gi|116515385	50S ribosomal protein L15 {ECO:0000255|HAMAP-Rule:MF_01341}	ribosome	metabolic process	RNA binding,structural molecule activity	8	7	6	4	3	3	4	5	6			1	6			2	7	7	6	7	7	8	2	11	13	16	2	2	2		2		2	2	2		1	1	1	1
gi|116515386	4-oxalocrotonate tautomerase		metabolic process	catalytic activity			1										1					2	2	1
gi|116515387	peptidase, M20/M25/M40 family protein		metabolic process	catalytic activity																				1	1
gi|116515389	maltodextrin ABC transporter, permease protein	membrane	transport	transporter activity																											1				1		1
gi|116515390	conserved hypothetical protein				2		1		1												2	2	2	2	4	4		3	2	2	3						1				1
gi|116515392	TrmH family RNA methyltransferase	cytoplasm	metabolic process	RNA binding,catalytic activity																															1					2
gi|116515393	Probable GTP-binding protein EngB {ECO:0000255|HAMAP-Rule:MF_00321}		cell division,cell organization and biogenesis,metabolic process,regulation of biological process,response to stimulus	catalytic activity,metal ion binding,nucleotide binding			1														3		3	3	3	3					2
gi|116515396	alpha-galactosidase AgaN		metabolic process	catalytic activity																																									1
gi|116515398	ribosomal large subunit pseudouridine synthase D		metabolic process	RNA binding,catalytic activity																								1
gi|116515399	pullulanase, extracellular	extracellular,membrane	metabolic process	catalytic activity
gi|116515402	30S ribosomal protein S3 {ECO:0000255|HAMAP-Rule:MF_01309}	ribosome	metabolic process	RNA binding,structural molecule activity	11	10	13	6	6	4	12	12	13	1	4	4	8				11	10	14	13	16	16	2	15	13	14	10	7	8	3	4	2	8	2	7	1	4	4	3	2				1
gi|116515403	lipoprotein, putative																						3	1	1	4					4		1		1		3		4										2
gi|116515405	sugar ABC transporter, sugar-binding protein		transport	transporter activity			3	2	3	2	3	3	2								3		5	6	8	9					7		6	1	6		8		9						1
gi|116515406	aminotransferase, class V		metabolic process	catalytic activity																	1		3	2	3	3			1
gi|116515407	acetoin dehydrogenase complex, E2 component, dihydrolipoamide acetyltransferase, putative		metabolic process	catalytic activity																	2		2	1	1	3
gi|116515408	Redox-sensing transcriptional repressor Rex {ECO:0000255|HAMAP-Rule:MF_01131}	cytoplasm	metabolic process,regulation of biological process,response to stimulus	DNA binding																											2		1				1
gi|116515410	Protein translocase subunit SecA {ECO:0000255|HAMAP-Rule:MF_01382}	cytoplasm,membrane	transport	metal ion binding,nucleotide binding	5	8	6	2	1	1	4	3	6		3		2				22	14	21	15	22	30		10	4	5	14	3	5		2	1	5		4	1
gi|116515411	conserved hypothetical protein		cell organization and biogenesis,transport	protein binding								2			1						3	2	3	3	3	3			2	3	1	1				1	1		1
gi|116515412	oligoendopeptidase F		metabolic process	catalytic activity,metal ion binding													2				9	7	11	7	9	8		3	8	7	7				2				3
gi|116515416	universal stress protein family protein	cytoplasm	response to stimulus		1	2	2																			1		1	1	2
gi|116515420	oxidoreductase, pyridine nucleotide-disulfide, class I	cytoplasm	cellular homeostasis,metabolic process,regulation of biological process	catalytic activity,nucleotide binding	4	6	6	1	1		5	3	5	1	2		6				9	10	15	10	12	18		1	6	7	9	4	4		4		7		7	2
gi|116515425	conserved hypothetical protein																																							1
gi|116515426	choline transporter		metabolic process	catalytic activity,nucleotide binding	1											1	2				4		7	7	12	12		4	3	5	2
gi|116515427	ABC transporter, substrate-binding protein																														2														2
gi|116515428	conserved hypothetical protein
gi|116515429	biotin synthase (BioY family protein), putative	membrane	transport	transporter activity																									1
gi|116515430	membrane protein, putative																																							3
gi|116515431	UvrABC system protein C {ECO:0000255|HAMAP-Rule:MF_00203}	cytoplasm	cell communication,metabolic process,response to stimulus	DNA binding,catalytic activity,protein binding																																									3		1
gi|116515433	conserved hypothetical protein			protein binding											1
gi|116515434	50S ribosomal protein L5 {ECO:0000255|HAMAP-Rule:MF_01333}	ribosome	metabolic process	RNA binding,structural molecule activity	7	9	9	3	4	3	5	7	4	1	2	2	10			2	22	22	20	20	18	20	5	17	16	15	9	6	5	4	6	3	3	3	5		8	7	5	4		1		1
gi|116515436	cell wall surface anchor family protein	extracellular,membrane																																											3				2
gi|116515437	protein DltB
gi|116515438	Cof family protein		metabolic process	catalytic activity	1		1
gi|116515440	conserved hypothetical protein																															1
gi|116515441	30S ribosomal protein S11 {ECO:0000255|HAMAP-Rule:MF_01310}	ribosome	metabolic process	RNA binding,structural molecule activity													2				7	8	6	8	5	7	1	4	6	6		1	2		2	1			2		1	1					1	1
gi|116515444	ATP-dependent helicase/nuclease subunit A {ECO:0000255|HAMAP-Rule:MF_01451} {ECO:0000255|HAMAP-Rule:MF_01451} {ECO:0000255|HAMAP-Rule:MF_01451}		metabolic process,response to stimulus	DNA binding,catalytic activity,nucleotide binding		1																			5	3
gi|116515446	GTP-binding protein	cytoplasm	transport	nucleotide binding,transporter activity						1					2		1				4	2	4	1	1	3		1	3	5	3
gi|116515447	50S ribosomal protein L17 {ECO:0000255|HAMAP-Rule:MF_01368}	ribosome	metabolic process	structural molecule activity	7	8	8	4	4	5	4	4	3		4	2	5				6	7	9	8	9	9	3	7	15	17	5	4	4	5	4	2	3		4		4	5	2	2			2	1
gi|116515448	conserved hypothetical protein		metabolic process	catalytic activity,metal ion binding																																			3
gi|116515450	peptidase, U32 family protein		metabolic process	catalytic activity																			1		1																						1
gi|116515452	conserved hypothetical protein										1										2			2		1
gi|116515453	6-phosphogluconate dehydrogenase, decarboxylating		metabolic process	catalytic activity,nucleotide binding	7	9	9	4	3	3	7	9	6	1	3	2	10			2	26	25	30	27	28	27		5	15	14	18	12	14	5	11	5	14	5	14		6	5
gi|116515455	aminotransferase, class V		metabolic process	catalytic activity		2	2																																						2
gi|116515456	acetyltransferase, GNAT family protein		metabolic process	catalytic activity																		1
gi|116515457	conserved hypothetical protein		metabolic process	catalytic activity																	3	3	13	7	7	10		3	4	5	4	1	1				1		1
gi|116515459	oligopeptide ABC transporter, ATP-binding protein AmiE	membrane	metabolic process,transport	catalytic activity,nucleotide binding,transporter activity		1											2				14	11	11	10	12	12		2	6	4	6									1	2	1			1
gi|116515460	Exodeoxyribonuclease 7 large subunit {ECO:0000255|HAMAP-Rule:MF_00378} {ECO:0000255|HAMAP-Rule:MF_00378}	cytoplasm	metabolic process	catalytic activity											1		1				1	1	2	2	3	2																			2
gi|116515461	cell wall surface anchor family protein	extracellular,membrane	metabolic process	catalytic activity																																				2							4
gi|116515462	conserved hypothetical protein		metabolic process	catalytic activity,metal ion binding																	1	1	2						3	2
gi|116515463	50S ribosomal protein L27 {ECO:0000255|HAMAP-Rule:MF_00539}	ribosome	metabolic process	structural molecule activity	5	6	7	2	3	2	4	5	5	1	2	2	2				7	5	6	5	5	6		5	11	9	3	1	2	1	3	1	1	1	3		2	1	1	1			1	1	1
gi|116515464	Pyrrolidone-carboxylate peptidase {ECO:0000255|HAMAP-Rule:MF_00417} {ECO:0000255|HAMAP-Rule:MF_00417}	cytoplasm,cytosol	metabolic process	catalytic activity	3	4	4	2	2	2	3	4	2		3	2	5				8	7	8	7	8	8		2	2	5	3				1						4	1			2
gi|116515465	DNA-binding response regulator CiaR		metabolic process,regulation of biological process,response to stimulus	DNA binding,signal transducer activity																							1	2	2	1	2		1						2						1
gi|116515467	purine nucleoside phosphorylase, family protein 2		metabolic process	catalytic activity	2	2	2	1	2		3	2	2				2				7	4	5	7	7	7				3	3	1	1		3				2		3	2
gi|116515471	conserved hypothetical protein
gi|116515472	beta-galactosidase precursor, putative	extracellular,membrane	metabolic process	catalytic activity																																				2					3		3
gi|116515473	prephenate dehydratase		metabolic process	catalytic activity		3	2															2	1						4	1
gi|116515478	acyltransferase domain protein		metabolic process	catalytic activity													2				3	3	3	4	2			1	2	2
gi|116515479	glycosyl transferase, group 1		metabolic process	catalytic activity																	1
gi|116515481	pur operon repressor PurR		metabolic process,regulation of biological process	DNA binding	2	2	2	1		1	2		2		2	2	2				8	5	9	10	9	12		5	4	3	3		1				3		1		1	1
gi|116515482	Holliday junction ATP-dependent DNA helicase RuvA {ECO:0000255|HAMAP-Rule:MF_00031} {ECO:0000255|HAMAP-Rule:MF_00031}		cell communication,metabolic process,response to stimulus	DNA binding,catalytic activity,nucleotide binding									1
gi|116515483	conserved hypothetical protein					1	1				1	1			1								2						1
gi|116515484	conserved hypothetical protein		metabolic process	catalytic activity																			1	2		1
gi|116515488	xanthine/uracil permease family protein	membrane	transport	transporter activity											1	1	1				5	1	6	4	5	3															1	1
gi|116515491	MutT/nudix family protein		metabolic process	catalytic activity																													1		3
gi|116515495	30S ribosomal protein S5 {ECO:0000255|HAMAP-Rule:MF_01307}	ribosome	metabolic process	RNA binding,structural molecule activity	12	12	12	9	9	9	11	11	12	2	9	7	12			2	17	17	17	16	17	16	3	19	17	23	11	8	8	4	6		7	4	7		5	5	3	3
gi|116515496	non-canonical purine NTP pyrophosphatase, rdgB/HAM1 family protein		metabolic process	catalytic activity,metal ion binding,nucleotide binding																	5	5	3	4	6	8		4	2	3	4				1					2
gi|116515497	response regulator ComE		regulation of biological process,response to stimulus	DNA binding,signal transducer activity											4						2	1	2						7	7											9	4	3	1				1
gi|116515498	choline binding protein C														1						2	3	2	4	3	4							2		1
gi|116515500	competence protein CelB		cell communication,metabolic process,response to stimulus	catalytic activity
gi|116515504	conserved hypothetical protein		metabolic process,regulation of biological process	DNA binding,catalytic activity																																				1				1	2	1	1	1
gi|116515505	putative sensor histidine kinase ComD		metabolic process	catalytic activity,nucleotide binding											1																										5		2
gi|116515506	sugar ABC transporter, ATP-binding protein		metabolic process,transport	catalytic activity,nucleotide binding,protein binding,transporter activity	1							2					1				4	4	13	7	11	11					5	4	5	1	4		4		5
gi|116515507	Atz/Trz family protein		metabolic process	catalytic activity	2	6	3	3	1	2	3	2	2		2	2	2				5	4		3	5	6			1	2	2										1	1
gi|116515509	membrane protein, putative		transport	transporter activity																				1
gi|116515510	ATP synthase subunit b {ECO:0000255|HAMAP-Rule:MF_01398}	membrane	metabolic process,transport	catalytic activity,transporter activity	1	1	1	1			2	2	1		2	2	3				2	2	5	3	3	6				3
gi|116515512	sugar isomerase domain protein AgaS		metabolic process	catalytic activity																										1					2
gi|116515515	Queuine tRNA-ribosyltransferase {ECO:0000255|HAMAP-Rule:MF_00168} {ECO:0000255|HAMAP-Rule:MF_00168}		metabolic process	catalytic activity,metal ion binding																	4	2	2	1	2	1		1	2	1	4		2									1		1	1	1
gi|116515516	ABC transporter, ATP-binding protein		metabolic process	catalytic activity,nucleotide binding																	3
gi|116515517	conserved hypothetical protein																							1
gi|116515518	sortase		metabolic process	catalytic activity																			4	1	4	4					2		2				3		2
gi|116515520	conserved hypothetical protein
gi|116515521	transcriptional regulator, putative			DNA binding																																				1
gi|116515523	type I restriction-modification system, S subunit		metabolic process	DNA binding			3														3
gi|116515524	lipoprotein, putative																1																2
gi|116515525	ribosomal protein S1	ribosome	metabolic process	RNA binding,structural molecule activity	21	24	24	16	12	11	21	22	20	9	11	10	19			3	36	30	30	33	38	36	5	25	20	19	14	13	13	6	11	3	10	7	10	3	10	8	4	4			2	3
gi|116515526	Cell division protein SepF {ECO:0000255|HAMAP-Rule:MF_01197}	cytoplasm	cell division,cell organization and biogenesis		2																		1	2	1	2					2				1		1		1
gi|116515527	rhodanese-like domain																				4	1	5	3	5	5		1	2	2	4		1						2
gi|116515529	alpha,alpha-phosphotrehalase	cytoplasm	metabolic process	catalytic activity																											6	2								4
gi|116515530	ABC transporter, ATP-binding/permease protein		metabolic process,transport	catalytic activity,nucleotide binding,transporter activity																	1		1		3			1
gi|116515532	amino acid ABC transporter, amino acid-binding protein		transport	transporter activity	4	2	2	4	4	2	3	3	2			2	5				6	3	15	7	16	16		2	3	2	4	2	1		1		3		2		2	1					1	1	1
gi|116515533	conserved hypothetical protein																				2		2		1					1														1
gi|116515534	Orotate phosphoribosyltransferase {ECO:0000255|HAMAP-Rule:MF_01208}		metabolic process	catalytic activity,metal ion binding																																									1		2
gi|116515536	fucolectin-related protein																																							3
gi|116515537	CBS domain membrane protein		metabolic process	catalytic activity,nucleotide binding,protein binding																	1		4	2	1						1														2
gi|116515540	ribulose-phosphate 3-epimerase		metabolic process	catalytic activity,metal ion binding																																									1
gi|116515541	undecaprenyl diphosphate synthase		metabolic process	catalytic activity,metal ion binding																	5	2	4		3	3														3
gi|116515542	S4 domain protein			RNA binding													1													1
gi|116515543	oxidoreductase, short chain dehydrogenase/reductase family protein		metabolic process	catalytic activity																				1	1				1	1															2
gi|116515546	choline kinase		metabolic process	catalytic activity	2	2	2										2				2		7	2	4	3		4	3	4	3	2	2				2		2	1
gi|116515547	superoxide dismutase, manganese-dependent		metabolic process,response to stimulus	antioxidant activity,catalytic activity,metal ion binding										1	2	3	4				7	9	11	9	11	12		2	4	2	6	6	5	3	4	3	4	2	3	1	6	4	3	3		1			2
gi|116515549	conserved hypothetical protein																				3	2	4	3	4	5		3	2	2
gi|116515551	UPF0122 protein SPD_1143 {ECO:0000255|HAMAP-Rule:MF_00245}		metabolic process,regulation of biological process	DNA binding																																				1
gi|116515553	iojap-related protein	cytoplasm	cell organization and biogenesis,regulation of biological process																		2	2	1	3	1	1				1							1
gi|116515554	conserved hypothetical protein
gi|116515556	membrane protein, putative				1	1	1	1	1	1	1	1	1				1
gi|116515557	HIT family protein		metabolic process	catalytic activity																									1
gi|116515560	Ribosomal RNA large subunit methyltransferase H {ECO:0000255|HAMAP-Rule:MF_00658} {ECO:0000255|HAMAP-Rule:MF_00658}	cytoplasm	metabolic process	catalytic activity																																									1
gi|116515562	acetyl-CoA carboxylase, carboxyl transferase, beta subunit	cytoplasm	metabolic process	catalytic activity,metal ion binding,nucleotide binding		3				2											3	1	2	3	6	6		3	4	4	5									3
gi|116515565	lactose phosphotransferase system repressor		metabolic process,regulation of biological process	DNA binding,catalytic activity
gi|116515567	S-adenosylmethionine synthase {ECO:0000255|HAMAP-Rule:MF_00086}	cytoplasm	metabolic process	catalytic activity,metal ion binding,nucleotide binding	2	2	2	2	1	1	2	2	1		1	1	4				8	7	9	10	8	8		4	4	2	9	2	1		2		1
gi|116515572	UPF0356 protein SPD_0131 {ECO:0000255|HAMAP-Rule:MF_01553}				5	4	3		1			2	3				3				4	3	5	4	4	5			1	2	1				1		1		1			1
gi|116515573	conserved hypothetical protein					2											2				1	3	5	2	2	4			1		4				2		2		1
gi|116515574	conserved hypothetical protein		regulation of biological process,response to stimulus	signal transducer activity
gi|116515577	pyruvate formate-lyase		metabolic process	catalytic activity
gi|116515578	Cof family protein/peptidyl-prolyl cis-trans isomerase, cyclophilin type	cytoplasm	metabolic process	catalytic activity																	7	5	9	8	8	10		2	3	4	4								3
gi|116515579	DNA-directed RNA polymerase subunit omega {ECO:0000255|HAMAP-Rule:MF_00366}		metabolic process	DNA binding,catalytic activity			1										1				2				2						3						2
gi|116515581	CTP synthase		metabolic process	catalytic activity,nucleotide binding																	12	7	14	11	13	16		1	3	2	5			1			1		2						1
gi|116515583	3-isopropylmalate dehydratase small subunit, putative		metabolic process	catalytic activity																																				1
gi|116515584	N-acetyldiaminopimelate deacetylase {ECO:0000255|HAMAP-Rule:MF_01692} {ECO:0000255|HAMAP-Rule:MF_01692}		metabolic process	catalytic activity	1												1				2	2	2	2	2	2		1			1														2
gi|116515585	conserved hypothetical protein							1	1	1	1		1			1					1					4		2	2	2
gi|116515586	ArsC family protein				2	2	2	2							1	2					1			2				1	5	5	2	1	1		1
gi|116515587	cell division protein FtsH	membrane	cell division,metabolic process,regulation of biological process,response to stimulus	catalytic activity,metal ion binding,nucleotide binding,protein binding	6	6	5	2	3		5	3	4		8	6	9				22	13	18	20	21	22		9	5	3	16	4	11	1	6		6	3	11						2
gi|116515591	conserved hypothetical protein
gi|116515592	competence-induced protein Ccs4					1		1	1																						1									2
gi|116515593	conserved hypothetical protein																3				6	5	6	6	6	5		4	5	4	2	2	2	2	2		1		2		2	1		1
gi|116515594	endonuclease, putative		metabolic process	catalytic activity,nucleotide binding																																									1
gi|116515596	PTS system, IIB component		metabolic process,transport	catalytic activity,transporter activity																						1
gi|116515597	DNA primase		metabolic process	DNA binding,catalytic activity,metal ion binding																																									3		3
gi|116515598	Na/Pi-cotransporter II-related protein	membrane	transport	transporter activity																																				2
gi|116515599	glycerol uptake facilitator protein, putative	membrane	transport	transporter activity	3	1	3	1	1	1	2	2	1	1	2	1	3				3	2	7	6	6	6	1	4	2	3	1	1	2	1	1		1		1		1	1			1		1	1	1
gi|116515600	peptide methionine sulfoxide reductase msrA/msrB 2		metabolic process,response to stimulus	catalytic activity																																											2
gi|116515602	L-lactate dehydrogenase {ECO:0000255|HAMAP-Rule:MF_00488}	cytoplasm	metabolic process	catalytic activity	7	7	12	8	5	4	9	9	9	2	2	2	10			1	19	17	22	20	21	22	4	17	17	18	12	9	11	7	9	5	11	5	9		7	7	3	3				2	1
gi|116515603	conserved hypothetical protein			RNA binding																				1	1			2	3	3	2		1		1		1
gi|116515604	phosphoglucomutase/phosphomannomutase family protein		metabolic process	catalytic activity,metal ion binding	6	7	7		2		3	5	3		7	4	19				34	28	39	30	35	35	2	16	16	14	25	15	14		13		9	2	8		10	9	1					1	2
gi|116515605	acyl carrier protein, putative	cytoplasm	metabolic process																			1
gi|116515607	tellurite resistance protein TehB	cytoplasm	metabolic process,response to stimulus	catalytic activity													2				2
gi|116515608	conserved hypothetical protein			DNA binding
gi|116515609	HPr kinase/phosphorylase {ECO:0000255|HAMAP-Rule:MF_01249}		metabolic process,regulation of biological process,response to stimulus	catalytic activity,metal ion binding,nucleotide binding,receptor activity,signal transducer activity	4	3	3	3	1	2	3	2	2								4	4	4	3	7	4		4	4	4																	1
gi|116515610	aminopeptidase N		metabolic process	catalytic activity,metal ion binding	1	1	1					1	3	1	4	4	10		1	1	28	28	40	32	37	35		9	11	13	24	13	17	4	12		11		10		4	3			4
gi|116515611	conserved hypothetical protein			RNA binding	2	2	2	1					2			1					4	3	3	2	2	2		2	3		3
gi|116515613	Alanine--tRNA ligase {ECO:0000255|HAMAP-Rule:MF_00036} {ECO:0000255|HAMAP-Rule:MF_00036}	cytoplasm	metabolic process	RNA binding,catalytic activity,metal ion binding,nucleotide binding	10	10	11	6	4	2	10	9	10			1	7				18	14	21	27	21	23	1	13	12	10	19	6	6		4		8		9	2		1		1		1
gi|116515616	conserved hypothetical protein		metabolic process	catalytic activity								1
gi|116515617	transcriptional regulator, BglG family protein		metabolic process,regulation of biological process,transport	catalytic activity,transporter activity																																				2
gi|116515618	Cytidylate kinase {ECO:0000255|HAMAP-Rule:MF_00238}	cytoplasm	metabolic process	catalytic activity,nucleotide binding												2	1				2	2	5	2	5	3				1	6						3
gi|116515619	PTS system, beta-glucosides-specific IIABC components	membrane	metabolic process,transport	catalytic activity,transporter activity																																				1
gi|116515621	Purine nucleoside phosphorylase DeoD-type {ECO:0000255|HAMAP-Rule:MF_01627}		metabolic process	catalytic activity								1			1		2				8	6	9	6	10	10			4	3										1
gi|116515622	tRNA (guanine-N(7)-)-methyltransferase {ECO:0000255|HAMAP-Rule:MF_01057} {ECO:0000255|HAMAP-Rule:MF_01057}		metabolic process	catalytic activity																		1		3	1	2					2
gi|116515624	4-hydroxy-tetrahydrodipicolinate reductase {ECO:0000255|HAMAP-Rule:MF_00102}	cytoplasm	metabolic process	catalytic activity,nucleotide binding	2	3	3	2	2	2	3	2	2								7	4	6	6	5	5					5						1
gi|116515626	Aspartyl/glutamyl-tRNA(Asn/Gln) amidotransferase subunit B {ECO:0000255|HAMAP-Rule:MF_00121}		metabolic process	catalytic activity,nucleotide binding									5				2				6	5	8	8	7	9		1	2	3	6		3		2	2	3	2	2						1
gi|116515627	50S ribosomal protein L16 {ECO:0000255|HAMAP-Rule:MF_01342}	ribosome	metabolic process	RNA binding,structural molecule activity	1	1	1	1			1	1	1								7	7	7	8	8	7		11	10	11	2	2	2		2		3		2
gi|116515629	ABC transporter, transmembrane protein Vexp3	membrane																					1		1	1
gi|116515631	DNA topoisomerase IV, A subunit	chromosome,membrane	metabolic process	DNA binding,catalytic activity,nucleotide binding																	7		2	2	1	1		2		1	1		2						1						2
gi|116515633	D-tyrosyl-tRNA(Tyr) deacylase {ECO:0000255|HAMAP-Rule:MF_00518} {ECO:0000255|HAMAP-Rule:MF_00518}	cytoplasm	metabolic process	catalytic activity													2
gi|116515634	MgtC/SapB family protein		membrane																																											1
gi|116515635	Asparagine--tRNA ligase {ECO:0000255|HAMAP-Rule:MF_00534} {ECO:0000255|HAMAP-Rule:MF_00534}	cytoplasm	metabolic process	catalytic activity,nucleotide binding		1									1		5				12	9	9	10	10	15		7	9	8	8	3	2						3
gi|116515636	Undecaprenyl-diphosphatase {ECO:0000255|HAMAP-Rule:MF_01006} {ECO:0000255|HAMAP-Rule:MF_01006}	membrane	metabolic process,regulation of biological process,response to stimulus	catalytic activity																	1		2	2	1	1		1			2								1
gi|116515638	50S ribosomal protein L2 {ECO:0000255|HAMAP-Rule:MF_01320}	ribosome	metabolic process	RNA binding,catalytic activity,structural molecule activity	10	10	9	5	8	6	9	7	8	3	5	6	10			2	14	13	11	14	12	14		24	24	25	11	9	10	5	7	3	6	4	7	1	5	5	2	2			2	2	2
gi|116515639	conserved hypothetical protein			protein binding																									1																1
gi|116515640	Acetyl-coenzyme A carboxylase carboxyl transferase subunit alpha {ECO:0000255|HAMAP-Rule:MF_00823}	cytoplasm	metabolic process	catalytic activity,nucleotide binding													1				4	4	5	4	4	4			2	1	4						3
gi|116515643	Phosphopantetheine adenylyltransferase {ECO:0000255|HAMAP-Rule:MF_00151} {ECO:0000255|HAMAP-Rule:MF_00151}	cytoplasm	metabolic process	catalytic activity,nucleotide binding																																											1
gi|116515644	Translation initiation factor IF-3 {ECO:0000255|HAMAP-Rule:MF_00080}	cytoplasm	metabolic process	RNA binding	1	1	1	2			2	1	1								3		3	1		3		4	6	7	2		1
gi|116515646	type I restriction-modification system, R subunit		metabolic process	DNA binding,catalytic activity,nucleotide binding																			3		1	2			1	1															5
gi|116515647	sucrose phosphorylase		metabolic process	catalytic activity																																				1
gi|116515650	DNA-binding response regulator		metabolic process,regulation of biological process,response to stimulus	DNA binding,signal transducer activity																			1	3		3			4	4	3
gi|116515651	signal recognition particle protein	cytoplasm	cell organization and biogenesis,metabolic process,transport	RNA binding,catalytic activity,nucleotide binding	1	2	2	1	1	1	2	4	3		1	3	2				7	9	10	6	8	10		1	5	3	9		4		3		4		5								2
gi|116515652	dihydrolipoamide dehydrogenase	cytoplasm	cellular homeostasis,metabolic process,regulation of biological process	catalytic activity,nucleotide binding,protein binding	1		2		1	1		1	1								5	3	6	4	4	3			6	7															5
gi|116515655	Polysaccharide polymerase																				1	1	1								1
gi|116515658	Uncharacterized BCR, putative				2		2				1			1		1	10				25	15	30	25	32	31		2	2	3	17	10	13	3	10	3	8	2	8		6	3					4	2	4
gi|116515660	ABC transporter, permease protein	membrane	transport	transporter activity																																									1
gi|116515661	Hydroxyethylthiazole kinase 1 {ECO:0000255|HAMAP-Rule:MF_00228} {ECO:0000255|HAMAP-Rule:MF_00228}		metabolic process	catalytic activity,metal ion binding,nucleotide binding																	1	1	3	2	3	5
gi|116515662	hypothetical protein SPD_1045
gi|116515663	IS630-Spn1, transposase Orf2																																1
gi|116515664	MutT/nudix family protein		metabolic process	catalytic activity																																									1
gi|116515668	Mutator mutT protein (7,8-dihydro-8-oxoguanine-triphosphatase) (8-oxo-dGTPase)		metabolic process,response to stimulus	catalytic activity				1				3	1		1						2							1	1
gi|116515669	transcriptional regulator, LysR family protein		metabolic process,regulation of biological process	DNA binding																									1	1	1
gi|116515671	acetolactate synthase, small subunit		metabolic process	catalytic activity																1	4	3	2	2	4	5		4	5	7
gi|116515673	conserved hypothetical protein																								1
gi|116515674	FeS assembly protein SufB		cell organization and biogenesis,metabolic process		8	10	10	5	4	4	7	4	6		6	5	12			1	34	28	34	34	33	30		16	19	18	16	7	9	3	9	2	5	2	5		3	3
gi|116515679	UDP-N-acetyl-D-mannosaminuronic acid dehydrogenase, putative		metabolic process	catalytic activity,nucleotide binding																																					2
gi|116515680	30S ribosomal protein S20 {ECO:0000255|HAMAP-Rule:MF_00500}	ribosome	metabolic process	RNA binding,structural molecule activity	7	7	7	6	6	4	7	6	8		3	1	2				5	2	3	3	3	3		3	3	4			1		1		1				1	1
gi|116515681	signal peptidase I	membrane	metabolic process	catalytic activity																					3							1	2		2
gi|116515683	conserved hypothetical protein		metabolic process	catalytic activity,nucleotide binding
gi|116515684	CTP:phosphocholine cytidylyltransferase		metabolic process	catalytic activity		3	2	2	1	1	2	2					1				2	3	1	3	2	3		3	2	3	6	1	2		3		2		2
gi|116515685	S-adenosylmethionine:tRNA ribosyltransferase-isomerase {ECO:0000255|HAMAP-Rule:MF_00113} {ECO:0000255|HAMAP-Rule:MF_00113}	cytoplasm	metabolic process	catalytic activity													2				3		1																						1	1
gi|116515687	conserved hypothetical protein										2												1	1		1
gi|116515688	conserved hypothetical protein			catalytic activity																			1					2	1	1
gi|116515689	Adapter protein MecA {ECO:0000255|HAMAP-Rule:MF_01124}			protein binding																				1	2						2
gi|116515692	sugar binding transcriptional regulator RegR		metabolic process,regulation of biological process	DNA binding		1					1										2			2	1	1		1
gi|116515693	conserved hypothetical protein TIGR00046	cytoplasm	metabolic process	catalytic activity																								1
gi|116515694	CBS domain protein		metabolic process	catalytic activity,nucleotide binding,protein binding																											1
gi|116515696	transcription termination/antitermination factor NusG		metabolic process,regulation of biological process		3	3	3	2		2	3	3	2		3	2	5				6	5	6	7	7	7		3	1	2	5	2	3				1		3
gi|116515700	zinc metalloprotease Eep	membrane	metabolic process	catalytic activity,metal ion binding,protein binding			1				1	2			1		2				5	5	2	3	4	5		2	2	2	7		2		2		5		4
gi|116515701	competence factor transport protein ComB		transport	transporter activity										1															1	2										1					2
gi|116515704	50S ribosomal protein L1 {ECO:0000255|HAMAP-Rule:MF_01318}	ribosome	metabolic process,regulation of biological process	RNA binding,structural molecule activity	7	8	9	5	2	2	6	8	6	2	5	5	6				19	17	17	15	16	13	2	9	13	12	6	5	4	3	5		4	1	5		4	3	3	3				1
gi|116515705	30S ribosomal protein S8 {ECO:0000255|HAMAP-Rule:MF_01302}	ribosome	metabolic process	RNA binding,structural molecule activity		3	2				2	3			3		7				10	8	12	9	12	12	2	12	12	15	6	5	4	2	4		3		4		4	4	2	2
gi|116515706	ABC transporter, ATP-binding protein	membrane	metabolic process,transport	catalytic activity,nucleotide binding,transporter activity	2	1											3				5	3		3	5	1
gi|116515708	Bifunctional protein PyrR {ECO:0000255|HAMAP-Rule:MF_01219}		metabolic process,regulation of biological process	RNA binding,catalytic activity																								1			7	2	5						2			1
gi|116515711	efflux transporter, RND family protein, MFP subunit	membrane	transport		4	5	4	3	2	3	3	3	4		2	1	2				5	4	6	5	6	6		2	3	4	4		5	2	2	1	4		4		2	1						2	4
gi|116515712	lactoylglutathione lyase		metabolic process	catalytic activity,metal ion binding																		2	3	2	1	2			2
gi|116515714	ATP-dependent DNA helicase PcrA	cytoplasm	metabolic process	DNA binding,catalytic activity,nucleotide binding																	5	1	1	2					2	2	1
gi|116515716	50S ribosomal protein L11 {ECO:0000255|HAMAP-Rule:MF_00736}	ribosome	metabolic process	RNA binding,structural molecule activity	4	4	6	2	2	1	3	4	5		3	2	5				9	11	6	9	9	8		3	11	11	3	4	3	3	4	1	4	3	4		4	2	2	2	2		1		2
gi|116515717	biotin--acetyl-CoA-carboxylase ligase		metabolic process,regulation of biological process	catalytic activity																																									4
gi|116515719	membrane protein, putative																									1
gi|116515724	DNA-directed RNA polymerase subunit beta' {ECO:0000255|HAMAP-Rule:MF_01322}		metabolic process	DNA binding,catalytic activity	17	14	13	7	5	6	10	11	11		6	9	15			1	38	31	44	34	44	57	2	21	32	33	26	17	11		8		8		8	2	9	5		1			4
gi|116515725	spermidine synthase		metabolic process	catalytic activity																	1
gi|116515728	tRNA pseudouridine synthase B {ECO:0000255|HAMAP-Rule:MF_01080} {ECO:0000255|HAMAP-Rule:MF_01080}		metabolic process	RNA binding,catalytic activity																		1	1	1	1
gi|116515729	transketolase		metabolic process	catalytic activity,metal ion binding	14	13	15	11	12	6	14	14	10	1	4	6	11				20	20	25	19	28	27		7	11	12	16	9	6		7		7	2	6		4	2			3
gi|116515732	polyribonucleotide nucleotidyltransferase		metabolic process	RNA binding,catalytic activity	6	8	8	2	4		8	5	6		4	2	5				10	11	19	18	20	20		3	5	5	10	3	2				1		4		1	1
gi|116515733	aquaporin	membrane	transport	transporter activity											2
gi|116515734	amino acid ABC transporter, ATP-binding protein		metabolic process	catalytic activity,nucleotide binding		1		1	1												8	5	6	5	4	5		4													1
gi|116515735	Phosphoribosylformylglycinamidine cyclo-ligase {ECO:0000255|HAMAP-Rule:MF_00741} {ECO:0000255|HAMAP-Rule:MF_00741}	cytoplasm	metabolic process	catalytic activity,nucleotide binding											1						4		1
gi|116515736	UDP-N-acetylenolpyruvoylglucosamine reductase {ECO:0000255|HAMAP-Rule:MF_00037} {ECO:0000255|HAMAP-Rule:MF_00037}	cytoplasm	cell division,metabolic process,regulation of biological process	catalytic activity,nucleotide binding								1
gi|116515739	adhesion lipoprotein		transport	metal ion binding													2				2	1	2	1	12	14			1	1																			1
gi|116515740	conserved hypothetical protein		metabolic process,response to stimulus	DNA binding,nucleotide binding																	3	1	1	1	1	2					1
gi|116515743	transcriptional regulator of arginine metabolism expression, putative	cytoplasm	cell organization and biogenesis,metabolic process,regulation of biological process	DNA binding			1														5	4	2	2	1	1		2	1	1	4	1					2		2
gi|116515744	ABC transporter, ATP-binding protein		metabolic process	catalytic activity,nucleotide binding																	2			2
gi|116515745	ABC transporter, ATP-binding protein		metabolic process	catalytic activity,nucleotide binding																	1		1	1	1	2					2
gi|116515746	IS630-Spn1, transposase Orf1			DNA binding
gi|116515748	conserved hypothetical protein			DNA binding	1		1				1	1	1				1				3	3	3	3	3	4					2	1	3		2		1		1								1
gi|116515749	GTP-sensing transcriptional pleiotropic repressor CodY {ECO:0000255|HAMAP-Rule:MF_00621}	cytoplasm	metabolic process,regulation of biological process	DNA binding,nucleotide binding	4	3	3	1		1	2	2	2		1	1					6	5	4	4	5	6		3	5	6	4	1			1		1		1		3	3
gi|116515750	pyrophosphokinase family protein		metabolic process	catalytic activity																																			2
gi|116515751	ABC transporter, ATP-binding/permease protein		metabolic process,transport	catalytic activity,nucleotide binding,transporter activity	1		1				1										2	2	2	3	4	2														1
gi|116515752	Pyridoxal biosynthesis lyase PdxS {ECO:0000255|HAMAP-Rule:MF_01824} {ECO:0000255|HAMAP-Rule:MF_01824}		metabolic process	catalytic activity	6	6	7	5	4	4	5	7	5		5	4	9				12	14	13	15	16	13		7	13	11	4	1		1					2		2	2
gi|116515753	phosphotransferase LicD3		metabolic process	catalytic activity																			2								1
gi|116515754	cell division ATP-binding protein FtsE		cell division,metabolic process	catalytic activity,nucleotide binding,protein binding	4	4	4	1	1		3	1	2		2		4				8	5	11	3	7	12		2	4	4	2	3			1
gi|116515755	Ribosome-binding factor A {ECO:0000255|HAMAP-Rule:MF_00003}	cytoplasm	metabolic process														1				4	3	4	2	4	4			1	2
gi|116515756	branched-chain amino acid ABC transporter, amino acid-binding protein		transport		9	8	5	14	13	9	12	14	12		5	5	5			1	15	11	14	15	13	17		5	2	5	9		4		4		9		9								2	2	2
gi|116515757	UDP-N-acetylmuramoylalanyl-D-glutamyl-2, 6-diaminopimelate--D-alanyl-D-alanyl ligase	cytoplasm	cell division,metabolic process,regulation of biological process	catalytic activity,nucleotide binding	2	2	1		2		1	4	2													1		1	2	1	1									2					1
gi|116515759	C3-degrading proteinase																								2	1		2		3	1
gi|116515762	UDP-N-acetylmuramoylalanine--D-glutamate ligase {ECO:0000255|HAMAP-Rule:MF_00639} {ECO:0000255|HAMAP-Rule:MF_00639}	cytoplasm	cell division,metabolic process,regulation of biological process	catalytic activity,nucleotide binding		2	2	1			2	1	2				1				4	5	10	6	8	5				1	5		2		2
gi|116515764	50S ribosomal protein L31 type B {ECO:0000255|HAMAP-Rule:MF_00502}	ribosome	metabolic process	structural molecule activity	6	6	6	1	3	1	6	4	3		2	2	3				5	5	4	4	6	7		2	3	3	4	4	2	1	2		1		1		2	2		1		1			2
gi|116515765	Alanine racemase {ECO:0000255|HAMAP-Rule:MF_01201} {ECO:0000255|HAMAP-Rule:MF_01201}		metabolic process	catalytic activity																	1
gi|116515767	Ribosomal RNA small subunit methyltransferase A {ECO:0000255|HAMAP-Rule:MF_00607} {ECO:0000255|HAMAP-Rule:MF_00607}	cytoplasm	metabolic process	RNA binding,catalytic activity																										1	3
gi|116515768	Isopentenyl-diphosphate delta-isomerase {ECO:0000255|HAMAP-Rule:MF_00354}	cytoplasm	metabolic process	catalytic activity,nucleotide binding
gi|116515769	Methionyl-tRNA formyltransferase {ECO:0000255|HAMAP-Rule:MF_00182} {ECO:0000255|HAMAP-Rule:MF_00182}		metabolic process	catalytic activity	4	3	4	1			1		2								5	3	5	4	6	5		2	3	4	2								2
gi|116515770	LysM domain protein		metabolic process		1	2	1	2	1	1	1	1	1	1			1						4	6	4	4				1	1		5	4	5		3	7	6	2
gi|116515771	oligopeptide ABC transporter , pemease protein	membrane	transport	transporter activity																	1		1	1
gi|116515772	Adenylosuccinate synthetase {ECO:0000255|HAMAP-Rule:MF_00011}	cytoplasm	metabolic process	catalytic activity,metal ion binding,nucleotide binding	3	4		2			3	2	2								14	8	9	11	9	7		5	6	8	10		2						2		2	1
gi|116515774	Pantothenate kinase {ECO:0000255|HAMAP-Rule:MF_00215} {ECO:0000255|HAMAP-Rule:MF_00215}	cytoplasm	metabolic process	catalytic activity,nucleotide binding																									1	1
gi|116515775	diphosphomevalonate decarboxylase	cytoplasm,cytosol	metabolic process	catalytic activity,nucleotide binding																	2			1
gi|116515776	phosphoribosylaminoimidazole carboxylase, catalytic subunit		metabolic process	catalytic activity																	4		2		2	2		1	3	4
gi|116515777	glucose-6-phosphate 1-dehydrogenase		metabolic process	catalytic activity,nucleotide binding	2	2	2	1	1		2	2	1			2	3				7	4	13	8	8	12					5		3				3					1		1
gi|116515780	zinc metalloprotease ZmpB	extracellular	metabolic process	catalytic activity,metal ion binding	3	6	6		3	2	7	5	4	7	3	2	12				23	24	32	27	40	37			12	12	17		18		13		23	8	26		2	1			4		6
gi|116515781	dipeptidase PepV		metabolic process	catalytic activity,metal ion binding	2	3	2														8	12	11	8	11	12		4	1	1
gi|116515782	conserved hypothetical protein																												1
gi|116515783	Putative competence-damage inducible protein {ECO:0000255|HAMAP-Rule:MF_00226}		metabolic process																						1			2	1	1
gi|116515784	Aspartate--ammonia ligase {ECO:0000255|HAMAP-Rule:MF_00555} {ECO:0000255|HAMAP-Rule:MF_00555}	cytoplasm	metabolic process	catalytic activity,nucleotide binding	8	13	10	1		1	8	9	7		2	3	6			1	18	19	21	19	19	21	3	14	14	15	10	2	6		2	1	4		3		4	3		1			1	1
gi|116515785	ribosomal large subunit pseudouridine synthase B		metabolic process	RNA binding,catalytic activity	2	2	3				1	1					2				3	1	5	5	7	4			6	7	3
gi|116515786	oxidoreductase, aldo/keto reductase family protein		metabolic process	catalytic activity																	1		2	1	1	1
gi|116515787	Histidine--tRNA ligase {ECO:0000255|HAMAP-Rule:MF_00127} {ECO:0000255|HAMAP-Rule:MF_00127}	cytoplasm	metabolic process	catalytic activity,nucleotide binding	6	6	5	4	2		6	4	6				3				8	9	12	10	10	12		1	6	4	3	3	3							1
gi|116515788	peptidoglycan GlcNAc deacetylase		metabolic process	catalytic activity																	4	3	6	5	6	5				1	1				2		3		1
gi|116515792	PTS system, mannose-specific IIAB components	cytoplasm	transport	catalytic activity,transporter activity	7	9	8	3	3	4	7	8	4	3	6	6	11				26	25	18	24	20	22		5	9	13	7	5	4		4		4		8		4	3		1
gi|116515793	NH(3)-dependent NAD(+) synthetase {ECO:0000255|HAMAP-Rule:MF_00193} {ECO:0000255|HAMAP-Rule:MF_00193}		metabolic process	catalytic activity,nucleotide binding	1										1		1				2	2	4	2	2	2			1	2	4		1		1				2
gi|116515794	aspartate kinase		metabolic process	catalytic activity	4	4	6	2	2	2	5	5	7			2	3				18	12	14	12	16	17		7	6	8	5	1	4				2		2		2	2			1
gi|116515795	conserved hypothetical protein			nucleotide binding																	4	2	4	3	3	7		1			4
gi|116515799	Cell cycle protein GpsB {ECO:0000255|HAMAP-Rule:MF_02011}	cytoplasm	cell division,regulation of biological process																		3		4	3	3	3		3	3	3	6		3		3		4		2		2	1			1
gi|116515800	choline binding protein PcpA																						2	2	2	2			2	1
gi|116515805	conserved hypothetical protein			catalytic activity																																		1
gi|116515806	Holliday junction ATP-dependent DNA helicase RuvB {ECO:0000255|HAMAP-Rule:MF_00016} {ECO:0000255|HAMAP-Rule:MF_00016}		cell communication,metabolic process,response to stimulus	DNA binding,catalytic activity,nucleotide binding			1						1								1			1				2	3	3
gi|116515807	23S rRNA (uracil-5-)-methyltransferase RumA	cytoplasm	metabolic process	RNA binding,catalytic activity																			1	1	1	1					1														2
gi|116515808	L-asparaginase, putative		metabolic process			1	1	1					1								1			2
gi|116515809	phosphate transport system regulatory protein PhoU, putative	cytoplasm	transport												1	1	4				8	5	6	5	8	7		4	2	2	9	4	4		2				2		3	2		1
gi|116515810	dihydroorotase		metabolic process	catalytic activity,metal ion binding																	2	1	1	1	2	4																					1
gi|116515812	Xanthine phosphoribosyltransferase {ECO:0000255|HAMAP-Rule:MF_01184}	cytoplasm	metabolic process	catalytic activity																	4	7	5	4	4	3			3
gi|116515813	magnesium transporter, CorA family protein	membrane	transport	transporter activity																	2		4	1	3
gi|116515814	single-strand binding protein family protein		metabolic process	DNA binding																									6	8
gi|116515815	non-heme iron-containing ferritin		cellular homeostasis,metabolic process,response to stimulus	metal ion binding	4	4	4	2	3		6	5	3	3	4	6	9			2	14	13	16	17	17	17	3	13	14	19	3						1
gi|116515816	iron ABC transporter, iron-binding protein		transport	transporter activity																																									1
gi|116515818	helicase, RecD/TraA family protein		metabolic process	catalytic activity,nucleotide binding																	1																		2								1
gi|116515819	Putative Holliday junction resolvase {ECO:0000255|HAMAP-Rule:MF_00651} {ECO:0000255|HAMAP-Rule:MF_00651}	cytoplasm	metabolic process,response to stimulus	catalytic activity													1				2		3	4	4	3					3
gi|116515822	conserved hypothetical protein					2	2					1	2				2				4	5	4	5	5	6			3	3	2	1	1		1							1
gi|116515825	Rrf2 family protein
gi|116515828	ABC transporter, ATP-binding protein	membrane	metabolic process,transport	catalytic activity,nucleotide binding,transporter activity		1	1														4	2	7	7	7	6				1	4								3	1					3
gi|116515829	conserved hypothetical protein																							1
gi|116515830	50S ribosomal protein L23 {ECO:0000255|HAMAP-Rule:MF_01369}	ribosome	metabolic process	RNA binding,nucleotide binding,structural molecule activity	7	5	7	3	2		4	6	7	2	3	3	6	1	1	2	8	8	8	8	8	8	3	12	8	11	7	9	6	5	3		6	3	6		5	3		1
gi|116515831	DNA mismatch repair protein MutS {ECO:0000255|HAMAP-Rule:MF_00096}		metabolic process,response to stimulus	DNA binding,nucleotide binding													3						2	2	2	3		2	3		1														2
gi|116515833	conserved hypothetical protein				1	2	2	1		1		2	1								1	1		1	1			1			2
gi|116515834	nicotinate (nicotinamide) nucleotide adenylyltransferase		metabolic process	catalytic activity,nucleotide binding																			2								1									2
gi|116515837	conserved hypothetical protein																											1
gi|116515840	histidine triad protein		regulation of biological process,response to stimulus					1							2	1	4				2	1			5	4									2		2		3		3	1
gi|116515841	membrane protein, putative	membrane																																						1
gi|116515845	Aspartyl/glutamyl-tRNA(Asn/Gln) amidotransferase subunit C {ECO:0000255|HAMAP-Rule:MF_00122}		metabolic process,regulation of biological process	catalytic activity,nucleotide binding	2	2	2	2		1	1	3	2									1		1	1	1			1	1
gi|116515846	DNA polymerase III PolC-type {ECO:0000255|HAMAP-Rule:MF_00356}	cytoplasm	metabolic process	DNA binding,catalytic activity													3				2								4										2	1
gi|116515847	50S ribosomal protein L28 {ECO:0000255|HAMAP-Rule:MF_00373}	ribosome	metabolic process	structural molecule activity													4				2	2	1	1	2	2			1	2	1	1							1
gi|116515848	potassium uptake protein, Trk family protein		transport	transporter activity	2	1	1	1	1	1	1	2	1								9	6	8	7	6	5		2	3	3	4		2		1		1
gi|116515853	1,4-beta-N-acetylmuramidase, putative		metabolic process	catalytic activity	3	1	2	1	3	2	3	2	2				1				6	6	6	5	6	7											3		6
gi|116515854	sugar ABC transporter, ATP-binding protein		metabolic process	catalytic activity,nucleotide binding	2	3	2	1	2		2	2	2		1	2					11	6	6	8	6	6		3		1	1		3							1					1
gi|116515855	30S ribosomal protein S17 {ECO:0000255|HAMAP-Rule:MF_01345}	ribosome	metabolic process	RNA binding,structural molecule activity			2						2	2	2	2	2				5	7	3	6	4	5	2	6	8	9
gi|116515856	conserved hypothetical protein
gi|116515857	Acetate kinase {ECO:0000255|HAMAP-Rule:MF_00020} {ECO:0000255|HAMAP-Rule:MF_00020}	cytoplasm	metabolic process	catalytic activity,metal ion binding,nucleotide binding	2	2	2	2	2			2					2				8	9	9	7	10	9		5	3	2	9	6	4		5		4		5		1	1
gi|116515858	ABC transporter, ATP-binding protein		metabolic process	catalytic activity,nucleotide binding	2	5		1	1		5	2	3								10	11	11	13	13	12	1	5	2	6	9	2	4		3		3		5	3	2
gi|116515860	fructose-1,6-bisphosphate aldolase, class II		metabolic process	catalytic activity,metal ion binding	14	15	13	11	10	7	14	17	13	5	7	6	12				14	15	17	15	17	17		6	15	16	12	8	12	5	8	2	8	6	9	1	3	3	3	3		1
gi|116515861	Peptidase T {ECO:0000255|HAMAP-Rule:MF_00550} {ECO:0000255|HAMAP-Rule:MF_00550}	cytoplasm	metabolic process	catalytic activity,metal ion binding							1	1					3				5	4	9	5	6	5		3	4	4	4		1		1		1		1		1	1
gi|116515863	PTS system, mannose-specific IIC component		transport														4				3		5	4	5	6		1			4
gi|116515864	conserved hypothetical protein																				2			2
gi|116515867	choline binding protein F
gi|116515868	methylenetetrahydrofolate dehydrogenase/methenyltetrahydrofolate cyclohydrolase		metabolic process	catalytic activity																	4	1	2		1	1		1			1
gi|116515869	competence protein ComF, putative		metabolic process	catalytic activity																																									1
gi|116515871	50S ribosomal protein L18 {ECO:0000255|HAMAP-Rule:MF_01337}	ribosome	metabolic process	RNA binding,structural molecule activity	3	5	4				3	3	4		2	2	4				3	3	4	5	4	6	1	5	5	9	2	2	2	2	2		2		2			1		1					1
gi|116515872	type I restriction-modification system, M subunit, putative		metabolic process,regulation of biological process	DNA binding,catalytic activity																	2	3	4	3	3	4			1		1
gi|116515874	conserved hypothetical protein				1		2			1	1										3		5	2	4	4					3	2									2	1
gi|116515876	pneumococcal surface protein A	chromosome	metabolic process	DNA binding,catalytic activity,nucleotide binding				1	2						7	5					6	4	13	7	21	21		2			11	9	10	6	10	4	11	3	9		7	4		1	4		8	4	8
gi|116515877	Adenylate kinase {ECO:0000255|HAMAP-Rule:MF_00235}	cytoplasm	metabolic process	catalytic activity,nucleotide binding	3	4	4	1	1	1	3	4	3				2				5	2	5	4	5	6		4	3	5	7	3	1		3		2		4		3	3			1
gi|116515879	GTPase Der {ECO:0000255|HAMAP-Rule:MF_00195}		metabolic process,regulation of biological process,response to stimulus,transport	catalytic activity,nucleotide binding,transporter activity	4	2		1	1	1	1	2	3		1	2	3				5	4	8	6	7	11	1	6		2	4	1	2		2		1			3
gi|116515880	type I restriction-modification system, S subunit, putative		metabolic process	DNA binding
gi|116515881	nicotinate phosphoribosyltransferase, putative	cytoplasm	metabolic process	catalytic activity	2	3	3					1	2				1				9	6	9	6	6	4		2	8	6	8	2								2
gi|116515883	phosphoenolpyruvate-protein phosphotransferase	cytoplasm	metabolic process,transport	catalytic activity,metal ion binding,transporter activity	3	3	3	3	3	2	6	6	4		8	5	10				14	12	20	13	14	16		8	12	13	11	6	6		5		6	1	5		7	6			4				1
gi|116515884	Chain A, Crystal Structure Of S. Pneumoniae D39 Native Mura1	cytoplasm	cell division,metabolic process,regulation of biological process	catalytic activity							2	1	1								6	3	2	3		3		1		1	4
gi|116515886	alcohol dehydrogenase, iron-containing		metabolic process	catalytic activity,metal ion binding	3	5	5	5	5	3	8	9	5	1	6	4	13				31	23	27	21	29	31	2	14	27	23	22	15	11	6	13	3	6	5	9
gi|116515887	N-acetylmannosamine-6-phosphate 2-epimerase 2, putative		metabolic process	catalytic activity,nucleotide binding													1
gi|116515889	3-phosphoshikimate 1-carboxyvinyltransferase {ECO:0000255|HAMAP-Rule:MF_00210} {ECO:0000255|HAMAP-Rule:MF_00210}	cytoplasm	metabolic process	catalytic activity	1	1	1	1	2		2		2								5	3	3	1	4	2				1	5		2
gi|116515892	acetyltransferase, GNAT family protein		metabolic process	catalytic activity						2																														1
gi|116515895	manganese ABC transporter, ATP-binding protein		metabolic process	catalytic activity,nucleotide binding		2										1	3				7	3	10	7	9	10		1	3	1							2
gi|116515896	glycerol dehydrogenase		metabolic process	catalytic activity,metal ion binding																																									2
gi|116515899	G5 domain family protein	extracellular,membrane																								2					5									6					7		3
gi|116515901	membrane protein, putative
gi|116515903	conserved hypothetical protein						1								1								2												1
gi|116515905	ATP synthase gamma chain {ECO:0000255|HAMAP-Rule:MF_00815}	membrane	metabolic process,transport	catalytic activity,nucleotide binding,transporter activity	4	7	3	3	2	3	7	2									6	8	6	6	8	10	2	4	6	7	4	1				1	1		2			1
gi|116515906	chromosome segregation protein SMC	chromosome,cytoplasm,cytoskeleton	cell organization and biogenesis,metabolic process,transport	DNA binding,catalytic activity,motor activity,nucleotide binding,protein binding,transporter activity													2									3			3	3										3
gi|116515907	conserved hypothetical protein
gi|116515908	general stress protein 24, putative				4	5	5	4	3	3	3	5	4	4	8	3	9			1	11	7	10	11	19	16		4	3	2	6	5	6	3	6	3	4	2	6		2	2		1
gi|116515910	competence protein CglC		cell communication,response to stimulus,transport	transporter activity																									1																		1	1	1
gi|116515911	conserved hypothetical protein
gi|116515912	dTDP-4-dehydrorhamnose reductase		metabolic process	catalytic activity		3	2										4				9	11	10	9	8	9	1	7			4	4	3	1			3		3		2	1
gi|116515913	conserved hypothetical protein		metabolic process																		1					1
gi|116515915	Phosphate acyltransferase {ECO:0000255|HAMAP-Rule:MF_00019} {ECO:0000255|HAMAP-Rule:MF_00019}	cytoplasm	metabolic process	catalytic activity													3						3	3	3	1		4	4	3	1	1
gi|116515919	conserved hypothetical protein		metabolic process	catalytic activity																																									1
gi|116515920	5-formyltetrahydrofolate cyclo-ligase family protein		metabolic process	catalytic activity,nucleotide binding													2
gi|116515921	Cys/Met metabolism PLP-dependent enzyme, putative		metabolic process	catalytic activity																										1
gi|116515922	sensory box sensor histidine kinase	membrane	metabolic process,regulation of biological process,response to stimulus	catalytic activity,nucleotide binding,receptor activity,signal transducer activity																	1	1	1																						1
gi|116515924	Prolipoprotein diacylglyceryl transferase {ECO:0000255|HAMAP-Rule:MF_01147} {ECO:0000255|HAMAP-Rule:MF_01147}	membrane	metabolic process	catalytic activity																			1		1
gi|116515927	conserved hypothetical protein		metabolic process																																										1
gi|116515928	acetyl-CoA carboxylase, biotin carboxylase		metabolic process	catalytic activity,metal ion binding,nucleotide binding	2		1	1		1	2	1				2	1				5	5	6	6	3	4			5	4	4	4							2
gi|116515929	transcriptional activator, Rgg/GadR/MutR family protein, C-terminal domain			DNA binding																																									1
gi|116515930	deoxyuridine 5'-triphosphate nucleotidohydrolase		metabolic process	catalytic activity																	1		2		1
gi|116515932	Protein phosphatase PhpP	cytoplasm	metabolic process	catalytic activity,metal ion binding													1					1	3	3	8	5		2	3	3	4										1	1
gi|116515933	cell division protein DivIVA	cytoplasm	cell division		1	1	1					3			2	1					7	8	10	8	7	9					10	5	6	5	3	1	9	2	8		1	1
gi|116515936	ribonuclease R	cytoplasm	metabolic process	RNA binding,catalytic activity																	4		3			3
gi|116515937	cation-transporting ATPase, E1-E2 family protein	membrane	metabolic process,transport	catalytic activity,metal ion binding,nucleotide binding,transporter activity	2	3	1	1			1	1											2		2	2																			2
gi|116515940	conserved hypothetical protein			DNA binding
gi|116515941	undecaprenol-phosphate-poly(glycerophosphate subunit) D-alanine transfer protein																														1
gi|116515942	Isoleucine--tRNA ligase {ECO:0000255|HAMAP-Rule:MF_02002} {ECO:0000255|HAMAP-Rule:MF_02002}	cytoplasm	metabolic process,regulation of biological process	catalytic activity,metal ion binding,nucleotide binding	5	7	5				4	5	6		3	3	3				19	11	16	15	14	17		5	9	7	13	6	4		4		3		4						3
gi|116515944	amidophosphoribosyltransferase		metabolic process	catalytic activity,metal ion binding																									2	2
gi|116515945	GTP cyclohydrolase 1 {ECO:0000255|HAMAP-Rule:MF_00223} {ECO:0000255|HAMAP-Rule:MF_00223}	cytoplasm	metabolic process	catalytic activity,metal ion binding,nucleotide binding																	4		4	4	3	4		1	6	9	1
gi|116515946	conserved hypothetical protein		regulation of biological process																													1					1								2
gi|116515947	amino acid ABC transporter, permease protein	membrane	transport	transporter activity												1	1				2	2	4	4	5	5		1	4	4
gi|116515948	Phospho-N-acetylmuramoyl-pentapeptide-transferase {ECO:0000255|HAMAP-Rule:MF_00038} {ECO:0000255|HAMAP-Rule:MF_00038}	membrane	cell division,metabolic process,regulation of biological process	catalytic activity													1
gi|116515949	TPR domain protein			protein binding																				1				1	2	1										1
gi|116515950	sensor histidine kinase PnpS	membrane	metabolic process,regulation of biological process,response to stimulus	catalytic activity,nucleotide binding,receptor activity,signal transducer activity
gi|116515951	transcriptional regulator, GntR family protein		metabolic process,regulation of biological process	DNA binding	3	4	4				5	2	1				3				7	5	8	5	9	12		1	4	3	4	3	4	2	4	2	2		5		2	2	2	1			2	1
gi|116515953	conserved hypothetical protein																																												1
gi|116515958	maltodextrin phosphorylase		metabolic process	catalytic activity		2		1													2	3	7	4	4	4		4	4	8	16	7	4		7		8		5						2		2
gi|116515961	serine protease, subtilase family protein		metabolic process	catalytic activity																																				2
gi|116515963	Proline--tRNA ligase {ECO:0000255|HAMAP-Rule:MF_01569} {ECO:0000255|HAMAP-Rule:MF_01569}	cytoplasm	metabolic process,regulation of biological process	catalytic activity,nucleotide binding	5	7	6	2	2	3	8	7	5		2	2	7				20	18	20	18	20	22		15	9	9	18	6	9		10		6		8		4	2
gi|116515964	6-phospho-beta-glucosidase		metabolic process	catalytic activity																																											2
gi|116515965	inosine-5'-monophosphate dehydrogenase		metabolic process	catalytic activity,metal ion binding,nucleotide binding,protein binding	4	2	3	2	1	1	3	2	3		2	4	9				17	15	20	17	20	20		8	5	4	3	1	2		4		2		4					1
gi|116515968	ATP-dependent Clp protease, ATP-binding subunit		metabolic process	catalytic activity,nucleotide binding,protein binding	4	4	1										2				1		41	39	2	4				2	10	1	5		3				2						2
gi|116515969	33 kDa chaperonin {ECO:0000255|HAMAP-Rule:MF_00117}	cytoplasm	metabolic process	protein binding	2	3	2	2					2				3				11	12	10	11	10	13					7	3	1		1				2
gi|116515972	ABC transporter, ATP-binding protein		metabolic process	catalytic activity,nucleotide binding	3	1	2	1	1	1	1	1	1								6	5	7	9	11	10		4	1	1	6	2	2		2		3		2						1
gi|116515973	ABC transporter, substrate binding lipoprotein		transport	metal ion binding													8				17	13	18	20	23	25		6	10	7
gi|116515975	phosphotransferase LicD2		metabolic process	catalytic activity													2						2	2	3	3					3			1
gi|116515976	dihydroorotate dehydrogenase electron transfer subunit		metabolic process,transport	catalytic activity,metal ion binding,nucleotide binding
gi|116515977	hyaluronate lyase precursor	extracellular	metabolic process	catalytic activity																																									3
gi|116515980	oxidoreductase, short chain dehydrogenase/reductase family protein		metabolic process	catalytic activity								1
gi|116515981	conserved hypothetical protein
gi|116515982	oligopeptide ABC transporter, oligopeptide-binding protein AliA		transport	transporter activity	22	23	20	24	24	21	25	28	25	7	16	14	24				44	39	46	41	48	54	4	21			13		7	1	6		8	1	7		12	10	7	5	4		2	2	6
gi|116515984	conserved hypothetical protein
gi|116515985	ABC transporter ATP-binding protein		metabolic process	catalytic activity,nucleotide binding												1						2	4	2	3				2	2
gi|116515990	conserved hypothetical protein																																												1
gi|116515993	conserved hypothetical protein			DNA binding	3	3	3							2	3
gi|116515997	ATP-dependent 6-phosphofructokinase {ECO:0000255|HAMAP-Rule:MF_00339}	cytoplasm	metabolic process	catalytic activity,metal ion binding,nucleotide binding	7	6	6	2			4	4	3		1	2	4			1	11	14	13	13	14	19	3	9	9	8	12	7	9	5	6	1	4		7		3	3	2	2					1
gi|116515999	penicillin-binding protein 2A		metabolic process,response to stimulus	catalytic activity	2	2	3	2	1		2	2	2				3				4		2	3	6	4		1												1							3
gi|116516000	3-oxoacyl-[acyl-carrier-protein] synthase 3 {ECO:0000255|HAMAP-Rule:MF_01815} {ECO:0000255|HAMAP-Rule:MF_01815}	cytoplasm	metabolic process	catalytic activity				1									2				3		5	5	4	4		3		1
gi|116516002	branched-chain amino acid aminotransferase		metabolic process	catalytic activity		2	2	1	1	1	2	1	3				2				6	6	6	6	7	8		2	2	2	2		1				1		1		2	1
gi|116516003	LemA protein				2	2	2			2		2	2		4	3	1				13	10	14	13	18	19	1	10	5	2	5
gi|116516004	geranyltranstransferase		metabolic process	catalytic activity																			1
gi|116516007	Recombination protein RecR {ECO:0000255|HAMAP-Rule:MF_00017}		metabolic process,response to stimulus	DNA binding,metal ion binding																			1						2	2
gi|116516008	Cof family protein		metabolic process	catalytic activity	1	1	2				1		1									1						2																	1
gi|116516010	conserved hypothetical protein		metabolic process	catalytic activity,nucleotide binding,protein binding				1		1	2				1						2	1	2	2		1					3	2	4				3		2	1
gi|116516011	ATP-dependent RNA helicase, putative		metabolic process	catalytic activity,nucleotide binding	3	2	2				1	3	2	1	1	1	4				12	9	9	9	11	11		7	6	7	5		3		2		1		2		1	1
gi|116516012	conserved hypothetical protein				1	1																		1	2			2	5	3					1
gi|116516013	cell filamentation protein Fic-related protein		regulation of biological process														1						1
gi|116516014	conserved hypothetical protein				4	3	5	3	3	2	3	3	3		3	1	5				9	7	15	15	13	14		4	1	2	8	3	2	1	3		6	1	7		2	2
gi|116516017	Chorismate synthase {ECO:0000255|HAMAP-Rule:MF_00300} {ECO:0000255|HAMAP-Rule:MF_00300}		metabolic process	catalytic activity			1				1										6	7	8	5	8	11			2		4
gi|116516018	O-methyltransferase		metabolic process	catalytic activity,metal ion binding																										2	4
gi|116516021	ABC transporter, ATP-binding protein		metabolic process	catalytic activity,nucleotide binding																																									1
gi|116516024	Xaa-Pro dipeptidyl-peptidase {ECO:0000255|HAMAP-Rule:MF_00698} {ECO:0000255|HAMAP-Rule:MF_00698}	cytoplasm	metabolic process	catalytic activity																																				2
gi|116516027	transcriptional regulator, MarR family protein		metabolic process,regulation of biological process	DNA binding											1		1				4	3	5	3	5	5		3	2	5	3	1					1		1
gi|116516028	PhoH family protein			RNA binding,nucleotide binding													1			1		3	3					1	1	1
gi|116516029	30S ribosomal protein S16 {ECO:0000255|HAMAP-Rule:MF_00385}	ribosome	metabolic process	structural molecule activity	7	7	7	2	2	2	4	4	4	1	2		4				5	5	6	5	5	6		3	3	2	2	2	2	2	2	1	2	2	2	1	2	2	1	1	1	1
gi|116516030	transcriptional regulator, putative			DNA binding
gi|116516031	conserved hypothetical protein														1		1
gi|116516033	Cps2K	cytoplasm	metabolic process,transport	catalytic activity,nucleotide binding	9	14	11	3	3		10	12	12		6	7	17			2	30	24	28	22	29	31	3	18			22	6	12	1	7		10	2	11		4	2							1
gi|116516035	endonuclease III		metabolic process,response to stimulus	DNA binding,catalytic activity,metal ion binding																			1
gi|116516036	Shikimate dehydrogenase {ECO:0000255|HAMAP-Rule:MF_00222} {ECO:0000255|HAMAP-Rule:MF_00222}		metabolic process	catalytic activity,nucleotide binding
gi|116516037	ABC transporter, ATP-binding protein		metabolic process	catalytic activity,nucleotide binding													3				2	2	6	6	6	5				2	7						2		1
gi|116516038	phosphate ABC transporter, ATP-binding protein, putative	membrane	metabolic process,transport	catalytic activity,nucleotide binding,transporter activity							2	3	2				2			1	5	4	5	3	4	2		2		2	5	3			1
gi|116516039	Tagatose-6-phosphate kinase {ECO:0000255|HAMAP-Rule:MF_01557} {ECO:0000255|HAMAP-Rule:MF_01557}		metabolic process	catalytic activity,nucleotide binding
gi|116516040	Phosphoenolpyruvate carboxylase {ECO:0000255|HAMAP-Rule:MF_00595}		metabolic process	catalytic activity,metal ion binding	4	1	1	2			1	4			3	1	4				12	6	13	13	15	15			3		10		3						3		2	1			3
gi|116516042	ABC transporter, ATP-binding protein		metabolic process	catalytic activity,nucleotide binding																																				2
gi|116516047	30S ribosomal protein S13 {ECO:0000255|HAMAP-Rule:MF_01315}	ribosome	metabolic process	RNA binding,structural molecule activity	2	3	4	1	3					2	3	3	5				15	11	16	13	17	19		7	7	12	5	5	3	4	4		4		5		3			1
gi|116516048	ribosomal small subunit pseudouridine synthase A		metabolic process	RNA binding,catalytic activity							1						1							1		1																			1
gi|116516049	exodeoxyribonuclease III		metabolic process,response to stimulus	DNA binding,catalytic activity	2	3	4				3		4		3	2	5				10	7	12	9	11	11		2	5	3	6	3	2		2		4		3
gi|116516050	50S ribosomal protein L24 {ECO:0000255|HAMAP-Rule:MF_01326}	ribosome	metabolic process	RNA binding,structural molecule activity	7	8	8	1			6	7	8				7				13	8	8	8	8	9		5	7	7	7	7	7	5	6	4	7	3	7		6	5	2	1
gi|116516051	glucose-1-phosphate thymidylyltransferase		metabolic process	catalytic activity,metal ion binding,nucleotide binding	6	5	6	2	2	2	5	6	5		1		5				17	16	18	16	18	17		8			10	4	7		5		3		4		5	4
gi|116516053	Chromosomal replication initiator protein DnaA {ECO:0000255|HAMAP-Rule:MF_00377}	cytoplasm	metabolic process,regulation of biological process	DNA binding,catalytic activity,nucleotide binding																	3	3	3		2	4		4	4	4
gi|116516055	Tyrosine--tRNA ligase {ECO:0000255|HAMAP-Rule:MF_02006} {ECO:0000255|HAMAP-Rule:MF_02006}	cytoplasm	metabolic process	RNA binding,catalytic activity,nucleotide binding	4	6	5	3	3	2	2	3	2		3		4				11	12	14	11	12	15		5	9	8	10	3	6	2	2	2	5		7		2	2	1	1	1
gi|116516058	conserved hypothetical protein						2				3	3	3		2	2	2				4	5	4	7	6	6		4	3	3	2	2	1	1	2		1		2			1
gi|116516059	3-oxoacyl-[acyl-carrier-protein] synthase II		metabolic process	catalytic activity	2	2	3	1	1	1	2	3	1		2	3	5				11	10	11	12	11	14		3	3	2	11	7	3	2	5		6	2	7	2		1			2
gi|116516060	zinc ABC transporter, zinc-binding lipoprotein		transport	metal ion binding													4				3	1	3	2	10	10					3	2							3								2
gi|116516062	Bifunctional purine biosynthesis protein PurH {ECO:0000255|HAMAP-Rule:MF_00139}		metabolic process	catalytic activity											5		2				8	7	10	4	6	7		1	2												3	1
gi|116516063	50S ribosomal protein L32 {ECO:0000255|HAMAP-Rule:MF_00340}	ribosome	metabolic process	structural molecule activity	2	2	2	2	2	2	2	2	2		1	1	2				3	2	1	1	1	3		4	3	2		1					1	1	1			1		1				1	1
gi|116516065	ABC transporter, ATP-binding/permease protein		metabolic process,transport	catalytic activity,nucleotide binding,transporter activity							1										5	2	2	2	2	3		3	2											3		1		1	2	1		1
gi|116516067	transcriptional regulator, MarR family protein		metabolic process,regulation of biological process	DNA binding																			1		1	1			1	1
gi|116516068	Ser/Thr protein phosphatase family protein			catalytic activity																					1				2	1
gi|116516069	ATP-dependent Clp protease, ATP-binding subunit		metabolic process	catalytic activity,nucleotide binding	2	4	2		1	1	3	2	2		1		3			1	6	4	7	3	6	6		5	3	5	7		2
gi|116516073	ribonucleoside-diphosphate reductase, alpha subunit		metabolic process	catalytic activity,nucleotide binding	5	4	5	3	1	3	2	3	3		3	4	6			2	15	14	27	21	31	24	2	12	8	9	13	4	11	2	4		7	1	10		3	2
gi|116516075	anthranilate synthase component II		metabolic process	catalytic activity																		1	1	1	1	1
gi|116516076	Elongation factor Ts {ECO:0000255|HAMAP-Rule:MF_00050}	cytoplasm	metabolic process	RNA binding,protein binding	8	9	8	5	5	4	8	9	7	3	5	6	6			2	17	15	21	20	23	21		2	3	5	10	5	8	3	8	3	6	3	9		5	3	1	1	1
gi|116516080	ATP-dependent DNA helicase RecG		metabolic process,response to stimulus	catalytic activity,nucleotide binding																																				1
gi|116516081	S1 RNA binding domain		metabolic process	RNA binding,catalytic activity													2				4	4	6	2	3	5			3	4	4
gi|116516082	UPF0348 protein SPD_1552 {ECO:0000255|HAMAP-Rule:MF_01539}																																												2
gi|116516084	metallo-beta-lactamase superfamily protein		metabolic process	RNA binding,catalytic activity,metal ion binding	1										2	2	3				13	10	17	11	14	20		3	3	2	5		2		1		2		2						1
gi|116516087	PTS system, IID component		transport								1	1
gi|116516088	conserved hypothetical protein		metabolic process	catalytic activity																																				1
gi|116516089	conserved hypothetical protein																				1	1							1	1											1	1
gi|116516090	glutamine synthetase, type I	cytoplasm	metabolic process	catalytic activity		2									2	2	4				6	5	13	9	7	9		3	7	6	14	9	10	3	9		3	2	7		2	2
gi|116516091	conserved hypothetical protein		metabolic process	catalytic activity																																									1
gi|116516094	conserved hypothetical protein																																							1
gi|116516095	conserved hypothetical protein		metabolic process	catalytic activity,metal ion binding																				1	1																				2
gi|116516097	conserved hypothetical protein
gi|116516098	conserved hypothetical protein				1								2								2	1	3	2						1		1					1		1
gi|116516099	methyltransferase small domain, putative	cytoplasm	metabolic process	catalytic activity																								1		1
gi|116516101	oligopeptide ABC transporter, oligopeptide-binding protein AliB		transport	transporter activity	1	1	1	3	3	2		1			4	2	6				18	13	17	17	22	25		4	6	5											9	4	3	2			6	4	5
gi|116516102	type I restriction-modification system, R subunit, putative		metabolic process	DNA binding,catalytic activity,nucleotide binding																					1																				4
gi|116516103	conserved hypothetical protein		metabolic process	metal ion binding
gi|116516104	3,4-dihydroxy-2-butanone 4-phosphate synthase/GTP cyclohydrolase II		metabolic process	catalytic activity,metal ion binding,nucleotide binding													2																					1						1
gi|116516105	lipoprotein, putative																2								2								1				1		2						1
gi|116516109	FeS assembly protein SufD		cell organization and biogenesis,metabolic process		8	9	9	1	2		4	4	6	2	6	3	3				11	11	11	15	13	14		10	10	8	5	4	4		3		2		2
gi|116516110	Peptide deformylase {ECO:0000255|HAMAP-Rule:MF_00163}		metabolic process	catalytic activity,metal ion binding	2	3	3	2			3	3	4		1		2				4	4	6	5	4	6			2	2	4		1		2		2		2
gi|116516111	response regulator		metabolic process,regulation of biological process,response to stimulus	DNA binding,signal transducer activity																	2
gi|116516112	30S ribosomal protein S19 {ECO:0000255|HAMAP-Rule:MF_00531}	ribosome	metabolic process	RNA binding,structural molecule activity											1	1	2				5	3	5	5	5	6		6	6	6	5	4	4	1	1	1		1	2		2	2	1
gi|116516113	regulatory protein, putative		metabolic process,regulation of biological process	catalytic activity																	1				1	1			1	2
gi|116516114	NADPH-dependent FMN reductase		metabolic process	catalytic activity																																									1
gi|116516115	acetyl-CoA carboxylase, biotin carboxyl carrier protein		metabolic process	catalytic activity											1		1				1	1	3	2	2	2				1	1	1
gi|116516118	transposase, putative		metabolic process	DNA binding,catalytic activity
gi|116516119	pyruvate oxidase		metabolic process	catalytic activity,metal ion binding	26	24	27	22	18	16	24	26	26	6	14	10	36			3	53	48	47	49	50	50	12	40	33	34	33	28	32	21	30	17	28	20	27	4	17	16	8	7	3	1	3	3	3
gi|116516120	capsular polysaccharide biosynthesis protein, putative		metabolic process	catalytic activity	2	2	2	2	1		2	2	2			1	2				10	9	11	10	12	10		2	1	2	9	5			2				2
gi|116516123	proline dipeptidase PepQ		metabolic process	catalytic activity,metal ion binding		1		1													6	7	8	9	9	10		2	2	1	8		5		3		3		3						3
gi|116516126	transcriptional regulator			DNA binding
gi|116516127	conserved hypothetical protein																														1
gi|116516130	DNA-binding response regulator		metabolic process,regulation of biological process,response to stimulus	DNA binding,signal transducer activity
gi|116516133	conserved hypothetical protein																												2	1
gi|116516135	peptidase M24 family protein		metabolic process	catalytic activity,metal ion binding													1				3	4	4	5	3	5		2	1	1
gi|116516136	ABC transporter, ATP-binding protein		metabolic process	catalytic activity,nucleotide binding							1		1								6			3		5			3											2
gi|116516137	Aspartate--tRNA ligase {ECO:0000255|HAMAP-Rule:MF_00044} {ECO:0000255|HAMAP-Rule:MF_00044}	cytoplasm	metabolic process	catalytic activity,nucleotide binding		2	3						2				2				8	5	6	6	8	9		2	4	4	7	3	2	3	1				3
gi|116516139	aromatic amino acid aminotransferase		metabolic process	catalytic activity	2																5	4	8	9	10	9		2		2	3						2
gi|116516140	galactokinase	cytoplasm	metabolic process	catalytic activity,metal ion binding,nucleotide binding
gi|116516141	ABC transporter, ATP-binding protein		metabolic process	catalytic activity,nucleotide binding				1				2									1		3			3														1
gi|116516142	magnesium transporter, CorA family protein, putative	membrane	transport	transporter activity
gi|116516143	ATP synthase subunit delta {ECO:0000255|HAMAP-Rule:MF_01416}	membrane	metabolic process,transport	catalytic activity,transporter activity																				3							2
gi|116516147	pneumococcal histidine triad protein D precursor			metal ion binding													1						3	4	27	25					4		2								1	1							2
gi|116516149	PTS system, IIB component	cytoplasm	transport	catalytic activity,transporter activity																																				1
gi|116516151	transcription-repair coupling factor	cytoplasm	cell organization and biogenesis,metabolic process,regulation of biological process,response to stimulus	DNA binding,catalytic activity,nucleotide binding																																									4		3
gi|116516154	Gamma-glutamyl phosphate reductase {ECO:0000255|HAMAP-Rule:MF_00412}	cytoplasm	metabolic process	catalytic activity,nucleotide binding		1						2					2				5	2	7	6	7	5		2	2
gi|116516155	conserved hypothetical protein
gi|116516156	DNA gyrase, B subunit	chromosome,cytoplasm	metabolic process	DNA binding,catalytic activity,metal ion binding,nucleotide binding		1							1				1				4	4	4	3	3	5		3		3	6									2							2		1
gi|116516159	Cps2B		metabolic process	catalytic activity,metal ion binding																																									1
gi|116516160	metallo-beta-lactamase superfamily protein domain protein		metabolic process	RNA binding,catalytic activity,metal ion binding	2	2	1				1	3					3				12	9	13	12	14	15		5		2	6		2				3		2		1
gi|116516161	amino acid ABC transporter, ATP-binding protein		metabolic process	catalytic activity,nucleotide binding																	3		5	4	4	3		1															1
gi|116516162	ribosomal large subunit pseudouridine synthase, RluD subfamily protein		metabolic process	RNA binding,catalytic activity
gi|116516163	membrane protein, putative																																							2
gi|116516166	large conductance mechanosensitive channel protein MscL	membrane	transport	transporter activity																									1	1		1	1		2
gi|116516168	glycosyl hydrolase-related protein		metabolic process	catalytic activity,metal ion binding																																				2
gi|116516171	ribosomal protein L13	ribosome	metabolic process	structural molecule activity	4	3	4		2	2	3	2	2		1		5				11	9	8	11	6	9	3	18	12	19	4	4	4	1	3		2		4		2	3	1	2
gi|116516172	Bifunctional protein GlmU {ECO:0000255|HAMAP-Rule:MF_01631}	cytoplasm	cell organization and biogenesis,metabolic process,regulation of biological process	catalytic activity,metal ion binding	4	5	3	2	1		4	3	2		5	5	7				8	7	7	8	6	11					5		1		1
gi|116516173	Ornithine carbamoyltransferase {ECO:0000255|HAMAP-Rule:MF_01109}	cytoplasm	metabolic process	catalytic activity																	4	4	4	2	2	2		1	3	2	1
gi|116516178	conserved hypothetical protein				3	2	3	4	2	1	4	4	5				1					2	4	3	4	6		2	3	2
gi|116516179	Elongation factor P {ECO:0000255|HAMAP-Rule:MF_00141}	cytoplasm	metabolic process	RNA binding	2	3	1	1	1	1	1	1	1				3				5	5	7	6	5	7			2	2	5	2	5		3		1				2	2	1	1			1	1
gi|116516180	ABC transporter, ATP-binding protein		metabolic process	catalytic activity,nucleotide binding	3	2	2				2						2				4	4	4		2	4		1	3	3	3
gi|116516181	phospho-2-dehydro-3-deoxyheptonate aldolase		metabolic process	catalytic activity		1					1										2		4	2	5	8		1		1	4
gi|116516184	UPF0371 protein SPD_0310 {ECO:0000255|HAMAP-Rule:MF_01567}				4	1	4	1	1		2	3					3				7	4	5	9	6	8		2	1	3	10	2
gi|116516185	50S ribosomal protein L19 {ECO:0000255|HAMAP-Rule:MF_00402}	ribosome	metabolic process	structural molecule activity	5	6	4	3	3	3	3	5	2		2	1	6			1	9	12	13	14	13	16	2	18	20	23	6	4	3	3	3	1	4	3	3		3	3	4	4
gi|116516189	ABC transporter, substrate-binding protein, putative		metabolic process				1										4				4	2	4	3	5	6		1	1	1									1
gi|116516190	Phosphoribosylaminoimidazole-succinocarboxamide synthase {ECO:0000255|HAMAP-Rule:MF_00137} {ECO:0000255|HAMAP-Rule:MF_00137}		metabolic process	catalytic activity,nucleotide binding																	6	1	3	2	3	2		1
gi|116516192	UTP-glucose-1-phosphate uridylyltransferase		metabolic process	catalytic activity	4	5	4	2	2		4	3	4			1	3			1	11	8	10	12	11	10		5	9	8	9	8	7		6		5	2	6		4	2
gi|116516193	Thymidylate synthase {ECO:0000255|HAMAP-Rule:MF_00008}	cytoplasm	metabolic process	catalytic activity																			2
gi|116516194	glucosamine--fructose-6-phosphate aminotransferase, isomerizing	cytoplasm	metabolic process	catalytic activity	6	10	11	4	4	2	8	8	7		3	2	5			2	13	11	10	15	15	15		7	4	5	7	2	3		3		3		2
gi|116516198	conserved hypothetical protein																																							1
gi|116516199	S-ribosylhomocysteine lyase {ECO:0000255|HAMAP-Rule:MF_00091} {ECO:0000255|HAMAP-Rule:MF_00091}		metabolic process	catalytic activity,metal ion binding	2	3	3		1		3	2	1				1				2	2	2	2	3	3		2	4	3	2
gi|116516201	glutamyl aminopeptidase PepA		metabolic process	catalytic activity													3				4	1	5	6	4	3
gi|116516203	aminotransferase, class I		metabolic process	catalytic activity		2	2				1		1								9	7	8	9	8	11		4		2	8	1					2		2
gi|116516204	TPP-dependent acetoin dehydrogenase alpha-subunit		metabolic process	catalytic activity								1										1		1		2			2	2
gi|116516205	DNA-binding protein HU		cell organization and biogenesis,metabolic process	DNA binding	3	3	4	3	3	3	3	3	3	1	4	3	5				10	10	8	7	8	8	1	5	2	4	5	4	3	3	4	3	4	1	3	1	4	3	3	1	1	1	1	1	2
gi|116516206	primosomal protein DnaI			nucleotide binding																	2	2			1																				1
gi|116516212	Glycerol kinase {ECO:0000255|HAMAP-Rule:MF_00186} {ECO:0000255|HAMAP-Rule:MF_00186}		metabolic process	catalytic activity,nucleotide binding		2	1				2	3	1																7	7			3		3		2		2
gi|116516213	amino acid ABC transporter, amino acid-binding protein/permease protein	membrane	transport	transporter activity			2	2	3			2	3				2				9	6	13	11	14	15			3		5		4				3		4						1
gi|116516215	prephenate dehydrogenase		metabolic process	catalytic activity																	3		1	2	1															4					5
gi|116516216	ATP-dependent Clp protease proteolytic subunit {ECO:0000255|HAMAP-Rule:MF_00444} {ECO:0000255|HAMAP-Rule:MF_00444}	cytoplasm	metabolic process	catalytic activity																	3	3	3	2	2	2					2	2									1	1		1
gi|116516217	Psr protein										2	2									1		3	1	4	4		2		1							2
gi|116516218	cell division protein FtsL	membrane	cell division,reproduction														1																							1
gi|116516221	PTS system, fructose specific IIABC components	membrane	metabolic process,transport	catalytic activity,transporter activity																											9	5	5	2	4		5	2	5
gi|116516222	Glucosamine-6-phosphate deaminase {ECO:0000255|HAMAP-Rule:MF_01241} {ECO:0000255|HAMAP-Rule:MF_01241}		metabolic process	catalytic activity	7	8	7	3	2	2	6	4	6	2	3	3	3				12	11	13	14	15	15		2	4	5	10	7	7	3	7	1	6	3	5	1	7	6	2	1			2	1	4
gi|116516223	ABC transporter, ATP-binding/permease protein		metabolic process,transport	catalytic activity,nucleotide binding,transporter activity																																				1
gi|116516225	choline binding protein E		metabolic process	catalytic activity																																									1
gi|116516227	N utilization substance protein B homolog {ECO:0000255|HAMAP-Rule:MF_00073}		metabolic process,regulation of biological process	RNA binding	1	1	1				1	1	1								3		1	2	2		1	1	1	1	1
gi|116516228	Elongation factor 4 {ECO:0000255|HAMAP-Rule:MF_00071}	membrane	metabolic process,regulation of biological process	RNA binding,catalytic activity,nucleotide binding			2	1							1		1				9	8	11	11	10	13		3	2	1	4		2		1		1		2	1					6		3
gi|116516229	methionyl-tRNA synthetase	cytoplasm	metabolic process	RNA binding,catalytic activity,nucleotide binding	4	3	5	2	1		4	5	4		2		4				13	10	12	8	13	13		5	4	2	15	2	3		1						2	2			2
gi|116516232	Glycine--tRNA ligase beta subunit {ECO:0000255|HAMAP-Rule:MF_00255} {ECO:0000255|HAMAP-Rule:MF_00255}	cytoplasm	metabolic process	catalytic activity,metal ion binding,nucleotide binding		3							3			3	3				15	10	14	12	15	12		3	4	2	8	5	3				4		2
gi|116516233	N-acetylglucosamine-6-phosphate deacetylase		metabolic process	catalytic activity	8	7	7	3	3	2	5	6	5				4				8	8	8	7	9	10			1		10	2	5		4		4		5		3	2
gi|116516234	lipoprotein, putative																											1
gi|116516235	conserved hypothetical protein						2								1		2				3	3	4	3	4	4		5	3	4	1
gi|116516236	branched-chain amino acid ABC transporter, ATP-binding protein		metabolic process,transport	catalytic activity,nucleotide binding,transporter activity											2	1							2			3		1
gi|116516237	conserved hypothetical protein				2						2				1						1	1	2	1	3	2			2	2
gi|116516238	4-hydroxy-tetrahydrodipicolinate synthase {ECO:0000255|HAMAP-Rule:MF_00418}	cytoplasm	metabolic process	catalytic activity	2	3	5				2	3	3		3		2				7	5	6	5	5	6			3	3
gi|116516239	alpha-glycerophosphate oxidase		metabolic process	catalytic activity	3	2	2	1			3	3					2												4	3			3		3		3		6
gi|116516240	phosphosugar-binding transcriptional regulator, putative		metabolic process,regulation of biological process	DNA binding	1	1															2		3			4
gi|116516242	zinc ABC transporter, ATP-binding protein		metabolic process	catalytic activity,nucleotide binding																				1	2	3			1	1
gi|116516244	homoserine dehydrogenase		metabolic process	catalytic activity,nucleotide binding	6	9	6	2	2	1	9	9	9		3	2	8				25	19	28	26	26	30	3	16	12	11	11	2	6		4		5		4
gi|116516245	transporter, permease protein, putative	membrane	transport																																										2
gi|116516249	Ribosome maturation factor RimM {ECO:0000255|HAMAP-Rule:MF_00014}	cytoplasm,ribosome	metabolic process		1	1	1				1	1									1		3		3	3			3	2	2
gi|116516251	glycosyl transferase, group 2 family protein		metabolic process	catalytic activity	4	4	4	4	4	3	5	5	4		2	2	5				8	8	6	7	9	10		2			5	3	3		3	1	4		4		1	1
gi|116516254	acetyltransferase, GNAT family protein		metabolic process	catalytic activity
gi|116516255	FAD dependent oxidoreductase		metabolic process	catalytic activity
gi|116516257	adenine phosphoribosyltransferase	cytoplasm	metabolic process	catalytic activity	2	1	1	2		1	1	2			1		2				4	4	5	4	5	4		2		1	5		2		1
gi|116516259	conserved hypothetical protein																						2		1	2
gi|116516260	membrane protein putative				2										1		2				2	3	2	2	2	2											1					1		1		1
gi|116516261	glucose-1-phosphate adenylyltransferase, GlgD subunit		metabolic process	catalytic activity		1															1				1	2
gi|116516263	membrane protein, putative														1
gi|116516265	GMP reductase {ECO:0000255|HAMAP-Rule:MF_01511} {ECO:0000255|HAMAP-Rule:MF_01511}		metabolic process	catalytic activity	1																2	1	5	4	3	4							1		1
gi|116516266	membrane protein, putative								1				1										3	1	3	2		1	3	3	1
gi|116516268	conserved hypothetical protein TIGR00159																				1		1		2	1		2	1	2
gi|116516270	GTP-binding protein		transport	catalytic activity,nucleotide binding,transporter activity																	3		7	3	3	4					2
gi|116516272	peptide chain release factor 2	cytoplasm	cell organization and biogenesis,metabolic process	RNA binding																	4	2	4	3	5	6				1					2										2
gi|116516275	Protein RecA {ECO:0000255|HAMAP-Rule:MF_00268}	cytoplasm	cell communication,metabolic process,response to stimulus	DNA binding,catalytic activity,nucleotide binding	4	4	4	1	1	1	5	3	6		1		2				11	7	9	8	10	11		4	11	9	6	1	3		3						6	5
gi|116516276	spermidine/putrescine ABC transporter, spermidine/putrescine-binding protein		transport	transporter activity																																									1
gi|116516277	mannose-6-phosphate isomerase, class I		metabolic process	catalytic activity,metal ion binding																																									1
gi|116516280	Anthranilate phosphoribosyltransferase {ECO:0000255|HAMAP-Rule:MF_00211} {ECO:0000255|HAMAP-Rule:MF_00211}		metabolic process	catalytic activity,metal ion binding																		2	1		4	5			1	1										2
gi|116516282	UDP-N-acetylmuramoyl-L-alanyl-D-glutamate--L-lysine ligase {ECO:0000255|HAMAP-Rule:MF_00208} {ECO:0000255|HAMAP-Rule:MF_00208}	cytoplasm	cell division,metabolic process,regulation of biological process	catalytic activity,nucleotide binding																	3		2	1	2	3					1
gi|116516283	cell division protein FtsZ	cytoplasm	cell division,cell organization and biogenesis,metabolic process,reproduction	catalytic activity,nucleotide binding	6	6	7	5	5	4	5	7	7		5	4	7				19	19	20	21	21	22		8	8	5	12	7	7	3	8	3	8	3	6		2	2	2
gi|116516285	adherence and virulence protein A
gi|116516289	conserved hypothetical protein																																							1
gi|116516290	phosphate acetyltransferase		metabolic process	catalytic activity	2		2				2	1									4	3	7	2	6	4		4	6	5	2
gi|116516291	cell wall surface anchor family protein	extracellular
gi|116516292	transcriptional regulator, DeoR family protein		metabolic process,regulation of biological process	DNA binding													3
gi|116516293	DNA-directed RNA polymerase subunit alpha {ECO:0000255|HAMAP-Rule:MF_00059}		metabolic process	DNA binding,catalytic activity,protein binding	12	7	10	2		4	6	7	7		3	2	8				13	13	15	12	14	18		4	8	14	10	6	5	1	4	2	6		4		8	6	3	2
gi|116516298	oligopeptide ABC transporter, permease protein AmiD	membrane	transport	transporter activity													1				4	2	1	1		5											2		2
gi|116516300	transcriptional activator, putative
gi|116516301	ABC transporter, ATP-binding protein		metabolic process	catalytic activity,nucleotide binding
gi|116516303	diaminopimelate decarboxylase		metabolic process	catalytic activity		2	2				3		1								3	2	4	4	2	3		3	4	5
gi|116516304	conserved hypothetical protein											1																	2
gi|116516305	transcriptional regulator, TENA/THI-4 family protein, putative																																												1
gi|116516309	30S ribosomal protein S12 {ECO:0000255|HAMAP-Rule:MF_00403}	ribosome	metabolic process	RNA binding,structural molecule activity	8	6	5	3	4	2	4	4	6		2	1	2			1	9	6	7	8	7	8		8	1	2	1	1	1	1	1		1		1					1
gi|116516310	ATP-dependent Clp protease ATP-binding subunit ClpE		metabolic process	catalytic activity,nucleotide binding,protein binding	3	6	6		1		5	5	6				3				5	2	9	6	4	5		2			5		3				3			2
gi|116516311	30S ribosomal protein S14 {ECO:0000255|HAMAP-Rule:MF_00537}	ribosome	metabolic process	RNA binding,structural molecule activity	3	4	2		2	2	2	1	4	1	2		2				3	4	2	2	2	2		4	5	8	1		1		1		1		1		1			1
gi|116516312	oxidoreductase, aldo/keto reductase family protein		metabolic process	catalytic activity	3	2	2		2	1	2	3	2		1	1	1				6	5	6	7	7	5		4	4	6	2
gi|116516313	conserved hypothetical protein															1	1				2	2	3	4	4	4		1	1	1	2	1					1		1
gi|116516314	cation-transporting ATPase, E1-E2 family protein	membrane	metabolic process,transport	catalytic activity,metal ion binding,nucleotide binding,transporter activity	3	3	3			1	3	2	1		1		1				3	2	7	2	2	1		1			5		1		1				2		2
gi|116516315	alcohol dehydrogenase, zinc-containing		metabolic process	catalytic activity,metal ion binding																	2	2	4	1	2	3					1		2
gi|116516316	ABC transporter, ATP-binding protein		metabolic process	catalytic activity,nucleotide binding																					1															2
gi|116516321	phosphopantothenoylcysteine decarboxylase		metabolic process	catalytic activity																	1		2	1		1					1
gi|116516322	oxidoreductase, Gfo/Idh/MocA family protein	cytoplasm	metabolic process	catalytic activity,nucleotide binding																						2			2	2	1								2
gi|116516323	conserved hypothetical protein																				5		4	4	3	4		1	3	3	4														1
gi|116516324	glutathione S-transferase family protein		metabolic process	catalytic activity,protein binding						1		1									1		1							2
gi|116516325	Serine--tRNA ligase {ECO:0000255|HAMAP-Rule:MF_00176} {ECO:0000255|HAMAP-Rule:MF_00176}	cytoplasm	metabolic process	catalytic activity,nucleotide binding	9	9	10	2	1	2	8	8	9		3	3	4				14	14	15	12	14	14		3	12	9	9	1	3		1		3		1		6	5
gi|116516326	Glucose-1-phosphate adenylyltransferase {ECO:0000255|HAMAP-Rule:MF_00624} {ECO:0000255|HAMAP-Rule:MF_00624}		metabolic process	catalytic activity,nucleotide binding
gi|116516328	glycosyl transferase, group 1 family protein		metabolic process	catalytic activity																																				1
gi|116516330	penicillin-binding protein 1A		metabolic process,response to stimulus	catalytic activity	3	4	3	5	7	5	8	9	5				3				12	6	17	14	16	18			3	5	11	3	8	2	6		10		8
gi|116516331	Ferredoxin--NADP reductase {ECO:0000255|HAMAP-Rule:MF_01685}		metabolic process	catalytic activity,nucleotide binding													1				1	1	1	1	2	1
gi|116516332	Initiation-control protein YabA {ECO:0000255|HAMAP-Rule:MF_01159}		metabolic process																			1	2	1	1	1
gi|116516333	preprotein translocase, YajC subunit																						1	1	1						1						1			1
gi|116516334	conserved hypothetical protein																				3	3	3	3	3	4		2	1
gi|116516335	aspartate aminotransferase		metabolic process	catalytic activity		3	3														4	3	1					1	2	1
gi|116516336	UDP-glucose 4-epimerase		metabolic process,transport	catalytic activity		2	2				1		2		3		5				7	6	9	7	10	10		2	3	3	11	3	6		8		6	3	6		6	5	3	3	1				1
gi|116516338	GTP-binding protein		metabolic process,transport	catalytic activity,nucleotide binding,transporter activity	3	5	7	1	4		5	4	5				3				6	4		3	8	7		4	3	2	6	3													3
gi|116516342	valyl-tRNA synthetase	cytoplasm	metabolic process,regulation of biological process	catalytic activity,nucleotide binding	3	5	4	2	1		5	6	4		4	1	7				20	17	21	18	21	25		4	9	6	10	2	1		2				3						2
gi|116516343	immunoglobulin A1 protease precursor	extracellular,membrane	metabolic process	catalytic activity,metal ion binding	3		2	6	4	2	4	6	2				8				11	11	8	7	12	15			5		8		9		4		10		7						7
gi|116516344	Endoribonuclease YbeY {ECO:0000255|HAMAP-Rule:MF_00009} {ECO:0000255|HAMAP-Rule:MF_00009}	cytoplasm	metabolic process	catalytic activity,metal ion binding																			2	1	2	2
gi|116516345	ABC transporter ATP-binding protein	membrane	metabolic process,transport	catalytic activity,nucleotide binding,transporter activity		1	1			1	1	1					3						2		1				1
gi|116516347	phosphate transport system regulatory protein PhoU, putative
gi|116516348	Phosphopentomutase {ECO:0000255|HAMAP-Rule:MF_00740} {ECO:0000255|HAMAP-Rule:MF_00740}	cytoplasm	metabolic process	catalytic activity,metal ion binding	1	3	1	4	2	1	3	5	4		1	2	3				8	8	10	7	11	12		6	7	6	7	2			4				1		1				1
gi|116516353	membrane protein, putative	membrane	metabolic process	catalytic activity																	1	2		1	2	2
gi|116516354	cell wall surface anchor family protein	extracellular
gi|116516357	acetolactate synthase, large subunit, biosynthetic type		metabolic process	catalytic activity,metal ion binding,nucleotide binding																	4	2
gi|116516360	UPF0297 protein SPD_0180 {ECO:0000255|HAMAP-Rule:MF_01507}				2	2	3					2	2				2						3	6	2	3					3						1		2		1	1					1
gi|116516362	oxidoreductase, short chain dehydrogenase/reductase family protein		metabolic process	catalytic activity																										1
gi|116516363	peptide methionine sulfoxide reductase msrA/msrB 1		metabolic process,response to stimulus	catalytic activity	5	8	7	3	3	2	6	5	4				7				11	11	12	11	10	12		5	4	6	6	3	6		4		3		3			1		1
gi|116516367	glutamine amidotransferase, class 1		metabolic process	catalytic activity																			2	2	2	3
gi|116516368	tagatose 1,6-diphosphate aldolase		metabolic process	catalytic activity	4	3	2	3	2	2	3	5	3			3	3				3	5	6	5	4	3			1	2	6	2
gi|116516370	YlmE protein				1		2
gi|116516372	UPF0154 protein SPD_1662 {ECO:0000255|HAMAP-Rule:MF_00363}	membrane															2				4	5	4	5	4	5		3	2	3												1						1
gi|116516374	rod shape-determining protein MreC		regulation of biological process			1	1	2	1	1	2		2										2								2		2		2		1		1
gi|116516375	type II restriction endonuclease, putative		metabolic process,regulation of biological process	catalytic activity,metal ion binding																						5				2	3														4
gi|116516376	transcriptional regulator, putative					1	2	1	3	3	3	2	2				2					1	4	2	3	4				4	5		2		2		2
gi|116516377	Hit-like protein involved in cell-cycle regulation, putative		metabolic process	catalytic activity																	5	1	1	3	1					1
gi|116516379	NOL1/NOP2/sun family protein		metabolic process	RNA binding,catalytic activity
gi|116516381	alcohol dehydrogenase, zinc-containing		metabolic process	catalytic activity,metal ion binding																	1					1																1
gi|116516382	ATP synthase subunit a {ECO:0000255|HAMAP-Rule:MF_01393}	membrane	metabolic process,transport	catalytic activity,transporter activity																																									1
gi|116516384	ABC transporter, ATP-binding protein		metabolic process	catalytic activity,nucleotide binding																																				2
gi|116516385	isochorismatase family protein		metabolic process	catalytic activity											1					1	2	1			2	1		1			2
gi|116516386	PhnA protein																2						2		2	2
gi|116516388	transcriptional activator, Rgg/GadR/MutR family protein			DNA binding
gi|116516389	cysteine synthase A		metabolic process	catalytic activity	3	4	3	1		1	3	4			2	2	6				13	10	15	15	14	13				2	4	1	1		2		2	2	1		2	2	2	2
gi|116516392	phosphoribosylaminoimidazole carboxylase, ATPase subunit		metabolic process	catalytic activity,metal ion binding,nucleotide binding													1												1	1
gi|116516393	conserved hypothetical protein																				8	5	7	5	6	5		1	2	2
gi|116516394	conserved hypothetical protein		metabolic process	catalytic activity																	2
gi|116516395	PTS system, IIA component		transport
gi|116516396	DNA mismatch repair protein MutL {ECO:0000255|HAMAP-Rule:MF_00149}		metabolic process,response to stimulus	DNA binding,nucleotide binding		1																1	1	2	1	2																					1
gi|116516397	ATP synthase epsilon chain {ECO:0000255|HAMAP-Rule:MF_00530}	membrane	metabolic process,transport	catalytic activity,nucleotide binding,transporter activity		1	1															1	1			1		1				1			1					1
gi|116516398	signal recognition particle-docking protein FtsY	cytoplasm,membrane	cell organization and biogenesis,metabolic process,transport	catalytic activity,nucleotide binding																	4	1	4	4	4	3		1	1	1	4									2
gi|116516399	Spermidine/putrescine import ATP-binding protein PotA {ECO:0000255|HAMAP-Rule:MF_01726} {ECO:0000255|HAMAP-Rule:MF_01726}	membrane	metabolic process,transport	catalytic activity,nucleotide binding,transporter activity																																									1
gi|116516400	DNA processing protein DprA, putative																												4	3											2
gi|116516403	Cof family protein		metabolic process	catalytic activity	2		2				2	2									3	3	6	6	6	6					2	1
gi|116516409	ABC transporter, ATP-binding/permease protein		metabolic process,transport	catalytic activity,nucleotide binding,transporter activity																					1	1
gi|116516410	DHH subfamily 1 protein		metabolic process	catalytic activity,metal ion binding																	3	2	3	4	4	4
gi|116516417	ABC transporter, ATP-binding protein		metabolic process	catalytic activity,nucleotide binding																				2	2	4		2
gi|116516418	conserved hypothetical protein				5	4	4				2	5	2		2	3	4				7	6	5	5	7	7				1	2	2		2	1	1	1	1	2			1	1	1
gi|116516419	sugar ABC transporter, sugar-binding protein		transport	transporter activity																																			2
gi|116516421	phosphate ABC transporter, ATP-binding protein, putative	membrane	metabolic process,transport	catalytic activity,nucleotide binding,transporter activity	1	2	2					1				3	3				8	6	7	11	10	9		2			7	3	3		3		3		3			1
gi|116516422	Phosphoglucosamine mutase {ECO:0000255|HAMAP-Rule:MF_01554} {ECO:0000255|HAMAP-Rule:MF_01554}		metabolic process	catalytic activity,metal ion binding	3	4	3	2	2	2	3	2	3				2				9	8	10	8	8	10		2	5	5	8				3	1	4		2
gi|116516423	23S rRNA (uracil-5-)-methyltransferase RumA		metabolic process	RNA binding,catalytic activity																																				4
gi|116516428	conserved hypothetical protein																																						2
gi|116516429	transcriptional regulator, BglG family protein		metabolic process,regulation of biological process,transport	catalytic activity,transporter activity
gi|116516430	conserved hypothetical protein				2	2		2	2		2	2	2
gi|116516431	DNA-entry nuclease		metabolic process	catalytic activity,metal ion binding	4	5	3	3	3	4	3	6	4								2	1	1		1	2		2	1	2															3
gi|116516432	replicative DNA helicase		metabolic process	DNA binding,catalytic activity,nucleotide binding																	3	1	4	2	3	3																			1		2
gi|116516433	conserved hypothetical protein		cellular homeostasis,regulation of biological process	catalytic activity																										1
gi|116516434	IS1239, transposase, putative		metabolic process																																					1
gi|116516435	DNA-directed RNA polymerase subunit beta {ECO:0000255|HAMAP-Rule:MF_01321}		metabolic process	DNA binding,catalytic activity	8	13	13	8	5	6	14	15	11		8	9	18				25	28	34	35	39	38		17	24	31	22	6	10		10		6		4	1	4	2			3
gi|116516436	transcriptional regulator CtsR		regulation of biological process,response to stimulus	DNA binding																					2	2
gi|116516437	aspartate-semialdehyde dehydrogenase	cytoplasm	metabolic process	catalytic activity,nucleotide binding,protein binding	2	2	1		3	4	3	5	3		2	1	4				8	5	8	8	7	8		1	6	5	1		2				2		2			1
gi|116516439	branched-chain amino acid ABC transporter, ATP-binding protein		metabolic process	catalytic activity,nucleotide binding	1	1		2	1	1	2	2	2		1	1	3				3	2	2	2	2	4		1
gi|116516440	tributyrin esterase		metabolic process	catalytic activity																			1		2	1
gi|116516441	peptidase, M20/M25/M40 family protein		metabolic process	catalytic activity,metal ion binding																					2
gi|116516442	glyceraldehyde-3-phosphate dehydrogenase, type I		metabolic process	catalytic activity,nucleotide binding	21	26	24	19	15	16	21	23	23	8	13	14	23	3	3	8	38	38	32	36	37	36	11	34	34	34	17	14	13	11	13	9	13	12	12	2	12	10	7	8	4	3	5	6	5
gi|116516444	MutT/nudix family protein		metabolic process	catalytic activity
gi|116516446	Ribose-5-phosphate isomerase A {ECO:0000255|HAMAP-Rule:MF_00170} {ECO:0000255|HAMAP-Rule:MF_00170}		metabolic process	catalytic activity											3							1	2	1	2	3					1				1
gi|116516447	lipoprotein				7	5	5	6	5	4	5	6	5	2	5	3	6			1	13	8	11	11	18	17		5	2	2	2		2														1
gi|116516448	conserved hypothetical protein		metabolic process	catalytic activity																																									1
gi|116516449	Glutamyl-tRNA(Gln) amidotransferase subunit A {ECO:0000255|HAMAP-Rule:MF_00120}		metabolic process	catalytic activity,nucleotide binding	3	2	2	2			3	5	2		3	3	4				10	9	13	13	13	14		1	1	1	7						1		2	1		1			3
gi|116516450	SsrA-binding protein {ECO:0000255|HAMAP-Rule:MF_00023}	cytoplasm		RNA binding																				1				2												3
gi|116516453	glycosyl transferase, group 1 family protein, putative		metabolic process	catalytic activity	3	2	2	1			4		2			1	3				13	9	12	10	15	13	1	10			13	3	4	1	4	1	3		7		3	2
gi|116516455	conserved hypothetical protein	cytoplasm																						1																2					2
gi|116516457	pyrroline-5-carboxylate reductase	cytoplasm	metabolic process	catalytic activity,nucleotide binding																										1
gi|116516458	50S ribosomal protein L35 {ECO:0000255|HAMAP-Rule:MF_00514}	ribosome	metabolic process	structural molecule activity																									2	2
gi|116516461	Sua5/YciO/YrdC/YwlC family protein			RNA binding																																				1
gi|116516462	TIM-barrel protein, nifR3 family protein, putative		metabolic process	catalytic activity,nucleotide binding		2	1	1			1	3					1				10	6	6	4	4	3		5	3	3	3
gi|116516466	lactose phosphotransferase system repressor		metabolic process,regulation of biological process	DNA binding,catalytic activity													1				5		5	5	5	8
gi|116516467	serine/threonine protein phosphatase		metabolic process	catalytic activity	1	1	1				1	1									1			1	2						1									1
gi|116516468	DNA-3-methyladenine glycosylase I		metabolic process,response to stimulus	catalytic activity
gi|116516469	oxalate:formate antiporter		transport																		1
gi|116516470	DNA ligase {ECO:0000255|HAMAP-Rule:MF_01588} {ECO:0000255|HAMAP-Rule:MF_01588}		metabolic process,response to stimulus	DNA binding,catalytic activity,metal ion binding													1						2	2	3	3
gi|116516471	D-alanine--poly(phosphoribitol) ligase subunit 1 {ECO:0000255|HAMAP-Rule:MF_00593} {ECO:0000255|HAMAP-Rule:MF_00593}	cytoplasm	metabolic process	catalytic activity,nucleotide binding													2						1							1
gi|116516472	conserved hypothetical protein																																							2
gi|116516474	GMP synthase [glutamine-hydrolyzing] {ECO:0000255|HAMAP-Rule:MF_00344} {ECO:0000255|HAMAP-Rule:MF_00344}		metabolic process	catalytic activity,nucleotide binding	8	10	9	4	1	1	8	8	8		2		5				20	11	19	13	17	18		5	7	6	13	8	6		5		7	1	8		3	3
gi|116516475	pyrimidine-nucleoside phosphorylase		metabolic process	catalytic activity																								1
gi|116516476	UPF0223 protein SPD_1235 {ECO:0000255|HAMAP-Rule:MF_01041}																							1
gi|116516482	6-phospho-beta-galactosidase		metabolic process	catalytic activity																																									1
gi|116516483	Glycogen synthase {ECO:0000255|HAMAP-Rule:MF_00484} {ECO:0000255|HAMAP-Rule:MF_00484}		metabolic process	catalytic activity																									1																		1
gi|116516484	conserved hypothetical protein
gi|116516486	UvrABC system protein B {ECO:0000255|HAMAP-Rule:MF_00204}	cytoplasm	cell communication,metabolic process,response to stimulus	DNA binding,catalytic activity,nucleotide binding,protein binding																			2	1	3	1			2	2															2
gi|116516487	phosphoglycerate mutase family protein				1	2	1	2			2	1									4	1	3	2	3	3			1
gi|116516489	conserved hypothetical protein
gi|116516490	Transcription elongation factor GreA {ECO:0000255|HAMAP-Rule:MF_00105}		metabolic process,regulation of biological process	DNA binding,protein binding	7	8	8	6	5	6	7	7	6		3	3	3				5	4	6	5	9	8		1	2	2	4	3	4		3		5	2	4		1	1
gi|116516491	membrane protein, putative	membrane																					2		2
gi|116516492	penicillin-binding protein 1B	membrane	metabolic process	catalytic activity		2	2																			2													4	4
gi|116516493	endoribonuclease L-PSP		metabolic process	catalytic activity																	3		2	2	2	3					2	2	1		1			1
gi|116516494	folylpolyglutamate synthase		metabolic process	catalytic activity,nucleotide binding																									1											1
gi|116516498	Chaperone protein DnaK {ECO:0000255|HAMAP-Rule:MF_00332}		cell organization and biogenesis,metabolic process,response to stimulus	nucleotide binding,protein binding	22	25	23	17	11	11	20	22	23	11	19	13	28			3	33	32	42	42	45	47	1	11	23	20	24	17	20	12	20	9	20	11	21		12	10	6	5	2	1	5	3	3
gi|116516499	threonine dehydratase		metabolic process	catalytic activity	2	3	2	1			5	3	2			2					9	7	6	7	8	7		5	5	5
gi|116516501	Carbamoyl-phosphate synthase large chain {ECO:0000255|HAMAP-Rule:MF_01210} {ECO:0000255|HAMAP-Rule:MF_01210}		metabolic process	catalytic activity,metal ion binding,nucleotide binding																		1		1	2	4		2	4	5	20		6		7		6	4	5	2
gi|116516502	ribosome small subunit-dependent GTPase A		metabolic process	catalytic activity,metal ion binding,nucleotide binding																				1
gi|116516503	phosphoribosylformylglycinamidine synthase, putative		metabolic process	catalytic activity											4					1	10	5	4	6	6	6		5	5	4										2	2						1
gi|116516506	penicillin-binding protein 3/D-alanyl-D-alanine carboxypeptidase		metabolic process	catalytic activity	1	1	1	1	2	2	1	2	2				2				3	4	3	4	5	5		2	2	2	1		1							1					2
gi|116516508	conserved hypothetical protein		metabolic process	antioxidant activity,catalytic activity	1	3	2	1		1	1						2				6	5	5	5	6	6															3				1				1
gi|116516509	conserved hypothetical protein
gi|116516510	competence factor transporting ATP-binding/permease protein ComA	membrane	metabolic process,transport	catalytic activity,nucleotide binding,transporter activity																									3	3										2	2				4
gi|116516513	trans-2-enoyl-ACP reductase II		metabolic process	catalytic activity	3	2	3	1				1	3		3		2				2	1	2	1	2	4		5	5	6	3	3
gi|116516515	transcriptional regulator, putative		regulation of biological process																																					1
gi|116516516	MccC family protein					2	1																1	1	1	1
gi|116516518	cytidine deaminase		metabolic process	catalytic activity,metal ion binding																																				1
gi|116516519	alcohol dehydrogenase, zinc-containing		metabolic process	catalytic activity,metal ion binding											1						5	3	2	3	2	3		2	3	3	2				1		1		1
gi|116516520	amino acid ABC transporter, amino acid-binding protein		transport	transporter activity
gi|116516521	conserved hypothetical protein	membrane	transport																		2		2	2	3	3
gi|116516522	pneumococcal histidine triad protein E precursor							1				3													19	18
gi|116516523	glyceraldehyde-3-phosphate dehydrogenase, NADP-dependent		metabolic process	catalytic activity	9	8	8	5	4	4	6	7	5		3	3	15				24	22	28	27	25	30		14	28	28	7	1	3		3		3		4		2	2
gi|116516524	Exodeoxyribonuclease 7 small subunit {ECO:0000255|HAMAP-Rule:MF_00337} {ECO:0000255|HAMAP-Rule:MF_00337}	cytoplasm	metabolic process	catalytic activity		1
gi|116516525	L-serine dehydratase, iron-sulfur-dependent, alpha subunit		metabolic process	catalytic activity																				1		1			3	1
gi|116516526	methionine aminopeptidase, type I		metabolic process	catalytic activity,metal ion binding	2	3	2	2	1	2	2	2	4		3	2					5	5	3	5	5	4		2			4	1			2				2	2		1
gi|116516527	transcriptional regulator, putative		metabolic process,regulation of biological process,transport	DNA binding,catalytic activity,transporter activity																																									3
gi|116516529	amino acid ABC transporter, permease protein	membrane	transport	transporter activity																	3		5	4	4	5
gi|116516530	membrane protein, putative																																												3
gi|116516531	AMP-binding enzyme, putative		metabolic process	catalytic activity																																									1
gi|116516532	amino acid ABC transporter, ATP-binding protein		metabolic process	catalytic activity,nucleotide binding	2	2	2				2	2	2								8	3	7	8	6	6		2	3		6		4				1		2
gi|116516535	DNA topoisomerase IV, B subunit	chromosome	metabolic process	DNA binding,catalytic activity,metal ion binding,nucleotide binding													3								1	2				1	2														3
gi|116516539	Arginine--tRNA ligase {ECO:0000255|HAMAP-Rule:MF_00123} {ECO:0000255|HAMAP-Rule:MF_00123}	cytoplasm	metabolic process	catalytic activity,nucleotide binding	5	4		1	1		3	3	3		5	2	7				19	19	24	17	23	24		5	10	6	11	4	6		3		6		7		2	1
gi|116516540	DNA replication and repair protein RecF {ECO:0000255|HAMAP-Rule:MF_00365}	cytoplasm	cell communication,metabolic process,response to stimulus	DNA binding,nucleotide binding																																				2
gi|116516542	protein LicB	membrane																																											1
gi|116516543	conserved hypothetical protein		metabolic process	nucleotide binding							2										2		5	4	4	4
gi|116516544	ATP synthase subunit beta {ECO:0000255|HAMAP-Rule:MF_01347} {ECO:0000255|HAMAP-Rule:MF_01347}	membrane	metabolic process,transport	catalytic activity,nucleotide binding,transporter activity	3	3	5	3	1	2	5	2	2			1	2				20	18	23	20	24	25		7	10	9	20	12	13	7	13	1	11	4	12		10	10	2	1	2	1	1	1	2
gi|116516545	50S ribosomal protein L20 {ECO:0000255|HAMAP-Rule:MF_00382}	ribosome	metabolic process	RNA binding,structural molecule activity	1						2						4				8	7	3	5	5	4		9	13	20	4	3	2	2	2		1		1
gi|116516546	PTS system, IIC component	membrane	transport	catalytic activity,transporter activity
gi|116516548	Cof family protein		metabolic process	catalytic activity	1																6	3	4	5	5	6		1	1	2
gi|116516549	ABC transporter, ATP-binding/permease protein		metabolic process,transport	catalytic activity,nucleotide binding,transporter activity																				1	1	1
gi|116516551	MutT/nudix family protein		metabolic process	catalytic activity																										2
gi|116516553	phosphomethylpyrimidine kinase		metabolic process	catalytic activity,nucleotide binding																			1		2	1				1															1
gi|116516554	type I restriction-modification system, M subunit		metabolic process,regulation of biological process	DNA binding,catalytic activity							1	1			2	2					5	4	10	9	9	12					5						1		2	4	1	1
gi|116516555	oligopeptide ABC transporter, ATP-binding protein AmiF		metabolic process,transport	catalytic activity,nucleotide binding											1		3				11	10	12	7	12	10		2	5	4	4	1									1	1
gi|116516561	Thymidylate kinase {ECO:0000255|HAMAP-Rule:MF_00165} {ECO:0000255|HAMAP-Rule:MF_00165}		metabolic process	catalytic activity,nucleotide binding																	1		2								1
gi|116516563	ribonuclease BN, putative
gi|116516564	phosphorylase, Pnp/Udp family protein, putative		metabolic process	catalytic activity																				1																					1		2
gi|116516565	Dihydroxy-acid dehydratase {ECO:0000255|HAMAP-Rule:MF_00012}		metabolic process	catalytic activity,metal ion binding	1	3	1				1	1	1								6	5	14	13	9	9		1	3	2	4										1	1
gi|116516567	elongation factor Tu family protein		metabolic process	RNA binding,catalytic activity,nucleotide binding	5	7	6	4	4	3	6	6	5		4	4	8				13	12	14	17	17	19		7	7	3	11	5	5		5		5		4		3	2			3
gi|116516568	phosphate ABC transporter, permease protein PstA	membrane	transport	transporter activity																																				1
gi|116516569	conserved hypothetical protein																																							2
gi|116516570	lipoprotein, putative		metabolic process	catalytic activity																	1										3		1		1		1		4
gi|116516571	ABC transporter, substrate-binding protein		transport	transporter activity																																				1
gi|116516572	conserved hypothetical protein
gi|116516573	transcriptional regulator of arginine metabolism expression, putative	chromosome,cytoplasm	cell organization and biogenesis,metabolic process,regulation of biological process	DNA binding,nucleotide binding,protein binding
gi|116516574	phosphate ABC transporter, ATP-binding protein	membrane	metabolic process,transport	catalytic activity,nucleotide binding,transporter activity
gi|116516575	glycosyl transferase, group 1 family protein		metabolic process	catalytic activity																																						1
gi|116516576	ABC transporter, permease protein, putative																						1
gi|116516578	CAAX amino terminal protease family protein	membrane	metabolic process	catalytic activity																			1	1
gi|116516581	30S ribosomal protein S4 {ECO:0000255|HAMAP-Rule:MF_01306}	ribosome	metabolic process	RNA binding,structural molecule activity	10	11	10	5	3	5	9	8	8	1	5	6	13				16	14	18	7	12	20		10	14	17	10	7	12	9	10	4	10	8	10		8	6	4	3			1	1	2
gi|116516582	ABC transporter, ATP-binding protein		metabolic process	catalytic activity,nucleotide binding																																									3
gi|116516582	ABC transporter, ATP-binding protein		metabolic process	catalytic activity,nucleotide binding																																										1
gi|116516583	Dam-replacing family protein
gi|116516584	oligoendopeptidase F, putative		metabolic process	catalytic activity,metal ion binding	2	1	1	1			1	1	1								6	4	8	8	8	8					5
gi|116516585	Phosphoglycerate kinase {ECO:0000255|HAMAP-Rule:MF_00145} {ECO:0000255|HAMAP-Rule:MF_00145}	cytoplasm	metabolic process	catalytic activity,nucleotide binding	10	12	7	9	9	7	7	9	7	6	9	8	16			4	38	36	38	35	38	37	2	19	25	20	30	19	21	13	16	6	18	10	17		13	9	3	2	1	2	1		1
gi|116516588	Translation initiation factor IF-2 {ECO:0000255|HAMAP-Rule:MF_00100}	cytoplasm	metabolic process	RNA binding,catalytic activity,nucleotide binding	11	11	11	3	3	3	6	9	6		2		11				23	21	27	22	24	26		9	9	13	12	5	3		3		4		4	2	2	1		1
gi|116516589	thiamine pyrophosphokinase		metabolic process	catalytic activity,nucleotide binding																																									1
gi|116516590	Chain A, Crystal Structure Of The Essential Protein Pcsb From Streptococcus Pneumoniae				12	12	13	10	14	12	11	12	14	13	3	1	4				18	14	22	23	20	22			10	9	4		9	5	7	1	10	11	12	5	1	1					2	1	1
gi|116516591	conserved hypothetical protein					1	1				1													2	3	3		3	3	4	2														1
gi|116516592	transcriptional regulator, TetR family protein		metabolic process,regulation of biological process	DNA binding
gi|116516594	cmp-binding-factor 1		metabolic process	catalytic activity,metal ion binding		1	1														3	3	4	3	3	4		2		2	4		1		3		1		3
gi|116516598	amino acid ABC transporter, permease protein	membrane	transport	transporter activity																			3		2	2
gi|116516602	conserved hypothetical protein																						1	2	1	1
gi|116516603	amino acid ABC transporter, amino acid-binding protein		transport	transporter activity	3	3	5	7	6	3	5	6	6		1	1	2				6	4	8	7	11	13		1	1	2	4		2				1		3		2	1	1	1			2	2	4
gi|116516605	hydrolase, TatD family protein		metabolic process	catalytic activity																	3	3	2	2	2	3
gi|116516607	prolyl oligopeptidase family protein		metabolic process	catalytic activity
gi|116516608	membrane protein, putative																								1
gi|116516609	ribose-phosphate pyrophosphokinase	cytoplasm	metabolic process	catalytic activity,metal ion binding,nucleotide binding	1	1	1	1			1	1	1				2				9	7	9	8	8	8		4	2	5	7	4	3		3				1
gi|116516610	Glucose-6-phosphate isomerase {ECO:0000255|HAMAP-Rule:MF_00473}	cytoplasm	metabolic process	catalytic activity	4										3		4				12	10	14	10	14	15			4	6	16	8	11	5	9	1	7	2	7		4	4	1	3
gi|116516611	Nucleoid-associated protein SPD_0987 {ECO:0000255|HAMAP-Rule:MF_00274}	cytoplasm		DNA binding	3	3	3	1			2	4	3								3	2	5	3	4	5					4
gi|116516612	UPF0758 protein SPD_0975																																							1
gi|116516613	glycosyl hydrolase, family protein 31		metabolic process	catalytic activity	2	1	1				1						2				3		4	2	3	4		1
gi|116516615	DNA topoisomerase I	chromosome	metabolic process	DNA binding,catalytic activity,metal ion binding,nucleotide binding													3				2			3	3	3				3										1
gi|116516619	enoyl-CoA hydratase/isomerase family protein		metabolic process	catalytic activity		2					3	2									6	4	4	3	5	7			4	4
gi|116516621	50S ribosomal protein L7/L12 {ECO:0000255|HAMAP-Rule:MF_00368}	ribosome	metabolic process	structural molecule activity	5	8	6	6	4	2	7	7	6	3	8	8	10			1	22	22	19	18	19	19		7	11	13	10	8	8	6	8	4	8	6	8	1	8	7	5	5			2	3	3
gi|116516622	Tryptophan synthase beta chain {ECO:0000255|HAMAP-Rule:MF_00133} {ECO:0000255|HAMAP-Rule:MF_00133}		metabolic process	catalytic activity																	8	1	6	7	7	8
gi|116516623	adenylosuccinate lyase		metabolic process	catalytic activity	3	4	3	4	2	1	4	4	5		1		4				17	13	13	13	15	14		7	11	9	4	1								1	2	2
gi|116516625	Cell division protein FtsX {ECO:0000250|UniProtKB:O34876, ECO:0000312|EMBL:ABJ54921.1}	membrane	cell division		1		1	1			1	2				1	2				6	2	8	6	6	4					4	1	2		3		4	1	4			1
gi|116516626	pneumococcal surface protein, putative																				3		2	1	3	3			1	1	2		1				2
gi|116516627	UPF0340 protein SPD_0576 {ECO:0000255|HAMAP-Rule:MF_00800}																				1	1	2		1
gi|116516631	UPF0298 protein SPD_0651 {ECO:0000255|HAMAP-Rule:MF_01126}	cytoplasm																			1
gi|116516633	conserved hypothetical protein			protein binding																																				1
gi|116516634	hydrolase, haloacid dehalogenase-like family protein		metabolic process	catalytic activity																	2	1			2	1			1	1
gi|116516635	Transcriptional regulator AdcR		metabolic process,regulation of biological process	DNA binding,metal ion binding																			1	1	2	2		1	1	1												1
gi|116516636	60 kDa chaperonin {ECO:0000255|HAMAP-Rule:MF_00600}	cytoplasm	metabolic process	nucleotide binding,protein binding	13	16	16	8	4	3	9	11	13	4	10	8	17				37	27	31	31	35	33		10	8	11	19	11	14	3	11	2	8	4	9		9	8
gi|116516637	Glycine--tRNA ligase alpha subunit {ECO:0000255|HAMAP-Rule:MF_00254} {ECO:0000255|HAMAP-Rule:MF_00254}	cytoplasm	metabolic process	catalytic activity,nucleotide binding	2	1	2										3						5	4	6	7		1	4	3	3	1	5				3		4
gi|116516638	RNA polymerase sigma-70 factor	cytoplasm	metabolic process,regulation of biological process	DNA binding	5	6	4	2	2	2	3	3	3		2	2	4			1	12	6	8	7	7	10		3	7	10	9		3		3		4		4		2	2
gi|116516639	branched-chain amino acid ABC transporter, permease protein	membrane	transport	transporter activity																																									1
gi|116516640	bacteriocin formation protein, putative		regulation of biological process,response to stimulus	protein binding																																									3
gi|116516642	Methylenetetrahydrofolate--tRNA-(uracil-5-)-methyltransferase TrmFO {ECO:0000255|HAMAP-Rule:MF_01037} {ECO:0000255|HAMAP-Rule:MF_01037}	cytoplasm	metabolic process	catalytic activity,nucleotide binding								2										1	3	3	2	2		2			2
gi|116516647	Ribosomal protein L11 methyltransferase {ECO:0000255|HAMAP-Rule:MF_00735}	cytoplasm	metabolic process	RNA binding,catalytic activity		1															5	4	6	6	5	2			1	1	1
gi|116516648	2,3,4,5-tetrahydropyridine-2,6-dicarboxylate N-acetyltransferase {ECO:0000255|HAMAP-Rule:MF_01691} {ECO:0000255|HAMAP-Rule:MF_01691}		metabolic process	catalytic activity	5	5	5	3	2	1	4	3	4		1	2	1				6	7	8	5	7	6			2	2	3						2		2						1
gi|116516649	chorismate mutase		metabolic process	catalytic activity											1	1									2	2					2										1
gi|116516650	50S ribosomal protein L10 {ECO:0000255|HAMAP-Rule:MF_00362}	ribosome	metabolic process	RNA binding,structural molecule activity	11	13	11	6	6	2	10	10	11	1	7	6	8			2	15	17	17	18	17	19		8	12	13	7	7	5	2	6	1	3		4		5	5	3	3	1	1
gi|116516652	aminopeptidase PepS		metabolic process	catalytic activity	2	3	2	3		2	2	3	2			2	5				5	7	9	5	11	10			3	2	6				3				2	1		1
gi|116516653	dihydropteroate synthase		metabolic process	catalytic activity													1							1
gi|116516654	DNA polymerase I		metabolic process	DNA binding,catalytic activity	4	4	4	2	1	1	3	4	4			1	3				4	3	10	4	8	10		3		3	4
gi|116516655	DNA-binding response regulator		metabolic process,regulation of biological process,response to stimulus	DNA binding,signal transducer activity																									3	2
gi|116516657	bacterocin transport accessory protein		metabolic process		4	4	4	1	1		4	3	5				4				6	8	6	6	7	5		4	7	5	7	4	5	1	3				5		2	1
gi|116516658	guanylate kinase	cytoplasm	metabolic process	catalytic activity,nucleotide binding,protein binding	1		1				1						1				2	2	1	1	3	2														1
gi|116516659	Probable tRNA sulfurtransferase {ECO:0000255|HAMAP-Rule:MF_00021} {ECO:0000255|HAMAP-Rule:MF_00021}	cytoplasm	metabolic process	RNA binding,catalytic activity,nucleotide binding													1				5	2	6	5	4	5		1	2	2
gi|116516660	DNA-binding response regulator		metabolic process,regulation of biological process,response to stimulus	DNA binding,signal transducer activity																																									1
gi|116516661	2,3-bisphosphoglycerate-dependent phosphoglycerate mutase {ECO:0000255|HAMAP-Rule:MF_01039}		metabolic process	catalytic activity	11	10	12	6	9	3	8	8	12	3	5	4	6				12	13	15	15	13	15		6	16	13	12	5	4	3	5		8	2	8		5	5	1	1					1
gi|116516662	ABC transporter, ATP-binding protein Vexp2		metabolic process	catalytic activity,nucleotide binding	1																1	1	2	1	2	2
gi|116516663	30S ribosomal protein S10 {ECO:0000255|HAMAP-Rule:MF_00508}	ribosome	metabolic process	RNA binding,structural molecule activity	6	5	3	2	2	2	3	4	4	2	3	3	4			2	6	6	7	6	6	7	5	14	12	18	4	3	5	3	2	2	2		2		4	3	2	1			1	1	1
gi|116516666	Probable DNA-directed RNA polymerase subunit delta {ECO:0000255|HAMAP-Rule:MF_00357}		metabolic process,regulation of biological process	DNA binding,catalytic activity			2										1				2	1	5	1	4	3		1	4	5	1
gi|116516668	DnaQ family exonuclease/DinG family helicase, putative		metabolic process,response to stimulus	DNA binding,catalytic activity,nucleotide binding																																				3
gi|116516669	NADH oxidase	cytoplasm	cellular homeostasis,metabolic process,regulation of biological process	catalytic activity,nucleotide binding	12	10	10	6	4	4	9	8	7	1	4	4	9				19	19	17	16	19	17		3	4	3	11	3	6	2	5		7	2	5		2	2	1	1	4
gi|116516670	A/G-specific adenine glycosylase		metabolic process,response to stimulus	DNA binding,catalytic activity																	1													2											3	1
gi|116516671	choline transporter (glycine betaine transport system permease protein)	membrane	transport	transporter activity																	2	1	5	4	6	5		1	1	2	3						1
gi|116516673	amino acid ABC transporter, ATP-binding protein		metabolic process	catalytic activity,nucleotide binding																	1	2	2	3	4	5		2			5		1
gi|116516674	sugar ABC transporter, permease protein, putative	membrane	transport	transporter activity																			1
gi|116516675	Ribosome maturation factor RimP {ECO:0000255|HAMAP-Rule:MF_01077}	cytoplasm																			2		4	2	2	2
gi|116516676	DNA gyrase, A subunit	chromosome,cytoplasm	metabolic process	DNA binding,catalytic activity,nucleotide binding	1	1	2	1	1	1	1	2			1	1	2			1	6	3	8	4	7	7		5	4	4
gi|116516677	hypersensitive-induced reaction protein 4	membrane			7	6	6	3	2		4	4	3		2	1	4				12	8	18	18	18	17	2	4	6	3	12	6	9	2	5	1	5	2	9		10	8	5	4			1	1	2
gi|116516678	6-phospho-beta-galactosidase		metabolic process	catalytic activity																																				2
gi|116516680	cardiolipin synthetase	membrane	metabolic process	catalytic activity																																									2
gi|116516681	hypoxanthine phosphoribosyltransferase	cytoplasm	metabolic process	catalytic activity	5	6	5	2	2	2	5	3	2				3				11	9	12	9	11	12		2	2	3	3		1						2			1
gi|116516685	glycosyl transferase, group 2 family protein		metabolic process	catalytic activity																																									1
gi|116516686	conserved hypothetical protein
gi|116516687	dihydroorotate dehydrogenase A	cytoplasm	metabolic process	catalytic activity	4	5	4	3	3		3					2	3				4	4	7	5	7	8			3	3	5	3
gi|116516688	conserved hypothetical protein				1	3	2	2	1	1	2	2	1								3	4	5	5	5	5		2	4	3	3
gi|116516691	conserved hypothetical protein																																							1
gi|116516693	glycosyl transferase, group 1 family protein		metabolic process	catalytic activity			1	1			2	1	1		1		3				5	3	5	3	5	7					7	2	3		2		2										2
gi|116516695	Cof family protein		metabolic process	catalytic activity
gi|116516697	ABC transporter, ATP-binding protein		metabolic process,transport	catalytic activity,nucleotide binding,transporter activity																																									1
gi|116516698	serine protease		metabolic process	catalytic activity,protein binding	7	6	8	9	8	6	8	6	2		3	2					8	5	12	10	8	12		8			7	3	13	3	11	4	13	7	15		1	1						1
gi|116516699	Ribonuclease Z {ECO:0000255|HAMAP-Rule:MF_01818}		metabolic process	catalytic activity,metal ion binding																	2	1	6	4		3		1	6	4
gi|116516702	conserved hypothetical protein			DNA binding																																									2
gi|116516703	hydrolase, haloacid dehalogenase-like family protein		metabolic process	catalytic activity								1					2				3	3	3		2	2				1	3				1
gi|116516705	type II DNA modification methyltransferase, putative		metabolic process	catalytic activity																	1
gi|116516707	conserved hypothetical protein		metabolic process,regulation of biological process	DNA binding,catalytic activity								1											1																						1
gi|116516708	GTP pyrophosphokinase		metabolic process	catalytic activity,metal ion binding													1				1	2	2	2		3					3									3					2
gi|116516709	amino acid ABC transporter, ATP-binding protein		cell division,metabolic process	DNA binding,catalytic activity,nucleotide binding																	6		4	7	7	6		3	3	3	3	1	1						1
gi|116516713	phosphocarrier protein HPr	cytoplasm	metabolic process,transport	catalytic activity,transporter activity	4	4	4	1	2	1	4	3	4	2	2	2	3				4	4	3	4	4	4			3	2	3	3	4	3	2	2	3	1	3	2	4	3	2	2			1	1
gi|116516714	conserved hypothetical protein
gi|116516716	glutathione-disulfide reductase	cytoplasm	cellular homeostasis,metabolic process,regulation of biological process	antioxidant activity,catalytic activity,nucleotide binding	2	1			1	1		1				1	2				5	2	8	7	10	12			2	4	4	3					2		3
gi|116516718	hydroxymethylglutaryl-CoA reductase, degradative		metabolic process	catalytic activity																									1
gi|116516719	DNA-binding response regulator		metabolic process,regulation of biological process,response to stimulus	DNA binding,signal transducer activity																	2
gi|116516724	peptidase, U32 family protein		metabolic process	catalytic activity																																				1					2
gi|116516725	50S ribosomal protein L3 {ECO:0000255|HAMAP-Rule:MF_01325}	ribosome	metabolic process	RNA binding,structural molecule activity	3	3	2				2	2	2	1	2	1	6				11	11	10	9	12	8		6	10	11	2	2	3		2		2		2			2
gi|116516726	iron(III) ABC transporter, permease protein	membrane	transport
gi|116516727	isochorismatase family protein		metabolic process	catalytic activity
gi|116516730	Transcriptional repressor NrdR {ECO:0000255|HAMAP-Rule:MF_00440}		metabolic process,regulation of biological process	DNA binding,metal ion binding,nucleotide binding																									1
gi|116516731	ATPase, AAA family protein		metabolic process,response to stimulus	DNA binding,catalytic activity,nucleotide binding																								1												2
gi|116516732	LysM domain protein		metabolic process																				2	2	2	2							2	1	1	1	1	1	1	2
gi|116516735	fructokinase		metabolic process	catalytic activity																			2		3	2
gi|116516736	50S ribosomal protein L30 {ECO:0000255|HAMAP-Rule:MF_01371}	ribosome	metabolic process	structural molecule activity											2	2	5				6	6	3	4	4	4		2	2	2	2		2		1		1							1
gi|116516737	helicase, putative		metabolic process	catalytic activity,nucleotide binding																																				2
gi|116516738	Heat-inducible transcription repressor HrcA {ECO:0000255|HAMAP-Rule:MF_00081}		metabolic process,regulation of biological process,response to stimulus	DNA binding																	2		1			1
gi|116516739	MTA/SAH nucleosidase		metabolic process	catalytic activity																			1	1	1	1			2	2	1	1
gi|116516740	30S ribosomal protein S6 {ECO:0000255|HAMAP-Rule:MF_00360}	ribosome	metabolic process	RNA binding,structural molecule activity	4	5	5	3	3	2	5	6	4	1	3	2	4				6	8	7	8	10	9		6	4	6	8	5	8	4	8		8	2	7		4	5		2	2	1	2	2	1
gi|116516741	acetoin dehydrogenase, E1 component, beta subunit, putative		metabolic process	catalytic activity	1		2																							1
gi|116516743	Cps2I		metabolic process	catalytic activity	2												1				4	2	6	6	7	8		1			11	5	5		2		2		5			1
gi|116516744	DNA topology modulation protein FlaR, putative																											1
gi|116516745	folylpolyglutamate synthase		metabolic process	catalytic activity,nucleotide binding																	2
gi|116516746	iron-dependent transcriptional regulator		regulation of biological process	DNA binding,metal ion binding,protein binding																																				2							2
gi|116516747	50S ribosomal protein L21 {ECO:0000255|HAMAP-Rule:MF_01363}	ribosome	metabolic process	RNA binding,structural molecule activity											2	2	3				3	3	3	2	3	2		4	3	4							1
gi|116516750	30S ribosomal protein S18 {ECO:0000255|HAMAP-Rule:MF_00270}	ribosome	metabolic process	RNA binding,structural molecule activity							1	1			3	3	6				3	1	2	2	3	3	2	4	4	4							2	1						1
gi|116516751	lipoate-protein ligase, putative	cytoplasm	metabolic process	catalytic activity,nucleotide binding													1				3					1			6	3			1							1
gi|116516752	Elongation factor G {ECO:0000255|HAMAP-Rule:MF_00054}	cytoplasm	metabolic process	RNA binding,catalytic activity,nucleotide binding	13	12	14	7	4	5	12	14	14	3	13	10	28			2	43	40	46	42	43	51	3	28	31	34	35	24	24	11	21	7	22	14	22	2	18	18	9	9		1	5	2	3
gi|116516755	Trigger factor {ECO:0000255|HAMAP-Rule:MF_00303}	cytoplasm	cell division,metabolic process,transport	catalytic activity	7	8	6	4	4	3	7	5	8	2	7	6	10			2	20	24	22	25	21	27	1	6	10	11	22	15	14	6	12	3	11		14		6	2	2	2
gi|116516757	tRNA-specific 2-thiouridylase MnmA {ECO:0000255|HAMAP-Rule:MF_00144} {ECO:0000255|HAMAP-Rule:MF_00144}	cytoplasm	metabolic process	RNA binding,catalytic activity,nucleotide binding	4	2	3				5	3	4								1		3	3	3	3													2
gi|116516758	conserved hypothetical protein														1		1				2		1	2	1	1			1	1									1
gi|116516761	Uncharacterized ACR				3	4	4	1			3	2	2				2				4	3	2	4	5	3			3	4	1											1			1		1
gi|116516762	GTPase Era {ECO:0000255|HAMAP-Rule:MF_00367}	cytoplasm,membrane	metabolic process,regulation of biological process,response to stimulus,transport	RNA binding,catalytic activity,nucleotide binding,transporter activity		1					1						1				2	4	5	3	2	5			1		3		3				2		3
gi|116516763	threonine synthase		metabolic process	catalytic activity	2	1			1		1	2			2	2	3				8	11	11	6	8	8					5				1		2		4
gi|116516764	Glutamate 5-kinase {ECO:0000255|HAMAP-Rule:MF_00456} {ECO:0000255|HAMAP-Rule:MF_00456}	cytoplasm	metabolic process	RNA binding,catalytic activity,nucleotide binding											1		1				1	1	1	1	1	1		2	1	1	1
gi|116516765	glycosyl transferase CpoA		metabolic process	catalytic activity																			1
gi|116516766	saccharopine dehydrogenase		metabolic process	catalytic activity																	6	5	6	4	3	6			3		1									1
gi|116516767	immunity protein, putative																								2																				1
gi|116516768	Enolase {ECO:0000255|HAMAP-Rule:MF_00318} {ECO:0000255|HAMAP-Rule:MF_00318}	cell surface,cytoplasm,extracellular	metabolic process	catalytic activity,metal ion binding	23	25	26	21	19	15	22	24	23	7	11	10	22			5	43	44	39	44	42	47	16	40	43	47	25	20	14	15	17	13	17	13	17	4	16	15	14	13	3	1	9	8	11
gi|116516769	L-fuculose phosphate aldolase		metabolic process	catalytic activity,metal ion binding
gi|116516773	undecaprenylphosphate glucosephosphotransferase Cps2E		metabolic process	catalytic activity																	3	1	4	3	4	4														2							1
gi|116516774	ABC transporter, ATP-binding protein		metabolic process	catalytic activity,nucleotide binding								2					2				1	2	5	2	3	3		1		6																		1
gi|116516776	conserved hypothetical protein		metabolic process	catalytic activity																			3	1		1
gi|116516777	autolysin/N-acetylmuramoyl-L-alanine amidase		metabolic process	catalytic activity	1	1	2	1	2	1	2	2									5	4	8	7	5	8		2	2		4	2	3		2				2			1
gi|116516780	thioredoxin		cellular homeostasis,metabolic process,regulation of biological process	catalytic activity	4	3	2	2			2	4	2	2	5	3	4			1	9	6	4	6	7	9		3	9	8	7	6	5	3	6	2	5	5	4			2		2		1
gi|116516781	tRNA(Ile)-lysidine synthase {ECO:0000255|HAMAP-Rule:MF_01161} {ECO:0000255|HAMAP-Rule:MF_01161}	cytoplasm	metabolic process	catalytic activity,nucleotide binding																																				2
gi|116516783	competence protein CglA		metabolic process,transport	catalytic activity,nucleotide binding																									4	3
gi|116516786	ABC transporter, ATP-binding protein		metabolic process	catalytic activity,nucleotide binding																																				2
gi|116516789	phosphodiesterase, MJ0936 family protein		metabolic process	catalytic activity													1				2	1	1	1	1	1		1	1										2
gi|116516792	transcriptional regulator, GntR family protein		metabolic process,regulation of biological process	DNA binding	2	1	1					3									1	2	2	2		1			2	1
gi|116516793	IS1167, transposase		metabolic process	DNA binding,catalytic activity																																				1
gi|116516798	Triosephosphate isomerase {ECO:0000255|HAMAP-Rule:MF_00147}	cytoplasm	metabolic process	catalytic activity	7	9	6	3	3	1	6	6	5	2	2	3	6				11	11	9	12	10	13			3	2	8	5	6	2	4	2	5	2	5		3	3		1
gi|116516800	potassium uptake protein, Trk family protein		transport	transporter activity																				1
gi|116516802	3-hydroxyacyl-[acyl-carrier-protein] dehydratase FabZ {ECO:0000255|HAMAP-Rule:MF_00406} {ECO:0000255|HAMAP-Rule:MF_00406}	cytoplasm	metabolic process	catalytic activity													1						4	2		4
gi|116516803	para-aminobenzoate synthase, component I		metabolic process	catalytic activity
gi|116516804	vicX protein		metabolic process	catalytic activity									1								1	1				1		2		1
gi|116516805	transcription antiterminator Lict		regulation of biological process	RNA binding																																				2
gi|116516806	toxin secretion ABC transporter, ATP-binding/permease protein		metabolic process,transport	catalytic activity,nucleotide binding,transporter activity
gi|116516808	conserved hypothetical protein	extracellular	metabolic process,transport												1								1								3											1						1
gi|116516809	D-alanine--poly(phosphoribitol) ligase subunit 2 {ECO:0000255|HAMAP-Rule:MF_00565} {ECO:0000255|HAMAP-Rule:MF_00565}		metabolic process,regulation of biological process	catalytic activity,nucleotide binding											1	1					1		2														1
gi|116516810	tryptophanyl-tRNA synthetase	cytoplasm	metabolic process	catalytic activity,nucleotide binding	2	2	2						2								8	6	7	6	5	6		1			1		1
gi|116516811	ABC transporter, ATP-binding protein		metabolic process,transport	catalytic activity,nucleotide binding,transporter activity																	1		1	1	1			1
gi|116516812	dTDP-glucose 4,6-dehydratase		metabolic process	catalytic activity			2				4	6		1	3	3	10				13	15	16	12	13	16		3			10	4	7		3		5		5				2	1	1
gi|116516813	ABC transporter, permease protein, putative																																												1
gi|116516814	ABC transporter, ATP-binding protein		metabolic process,transport	catalytic activity,nucleotide binding,transporter activity																				2
gi|116516815	TrmH family RNA methyltransferase group 3		metabolic process	RNA binding,catalytic activity	1	1	1	1	1	1	1	1	1								1		2	1		1		1	4		1
gi|116516817	DegV family protein																				3	3	2	3	5	4		2
gi|116516819	Aspartate carbamoyltransferase {ECO:0000255|HAMAP-Rule:MF_00001} {ECO:0000255|HAMAP-Rule:MF_00001}		metabolic process	catalytic activity			1														1	2	2	1	1	2		2	3	4	7	1	3		2		1		3
gi|116516821	phosphate ABC transporter, permease protein, putative	membrane	transport	transporter activity																											1	2
gi|116516822	conserved hypothetical protein																				1
gi|116516825	Probable manganese-dependent inorganic pyrophosphatase {ECO:0000255|HAMAP-Rule:MF_00207} {ECO:0000255|HAMAP-Rule:MF_00207}	cytoplasm	metabolic process	catalytic activity,metal ion binding	6	7	7	7	5	3	7	7	7				3				14	10	13	13	15	14		5	7	7	7	8	4		6	1	6		5		2	2
gi|116516826	alpha-acetolactate decarboxylase	membrane	metabolic process	catalytic activity																		2			1	2
gi|116516829	chaperone protein DnaJ	cytoplasm	metabolic process,response to stimulus	metal ion binding,nucleotide binding,protein binding	1	2	3		1		3	2	2	1	1	1	2				5	3	6	6	5	5			3		4	3	5				2				1
gi|116516831	ATP-dependent RNA helicase, DEAD/DEAH box family protein		metabolic process	catalytic activity,nucleotide binding																					1	2									1
gi|116516832	D-alanine--D-alanine ligase {ECO:0000255|HAMAP-Rule:MF_00047} {ECO:0000255|HAMAP-Rule:MF_00047}	cytoplasm	metabolic process,regulation of biological process	catalytic activity,metal ion binding,nucleotide binding		2		2		1		1	3			1	2				3	3	8	4	4	6			2	1	3											1			2
gi|116516834	conserved hypothetical protein		metabolic process	catalytic activity																													2							3
gi|116516837	DNA repair protein RecN		metabolic process,response to stimulus	nucleotide binding																	4	2	3	3	3	3
gi|116516841	phosphomethylpyrimidine kinase, putative		metabolic process	catalytic activity,nucleotide binding			1			1		2									1	1	1	1	2	1			2	2
gi|116516842	hemolysin A, putative		metabolic process	RNA binding,catalytic activity																	1
gi|116516843	UDP-N-acetylglucosamine 1-carboxyvinyltransferase	cytoplasm	cell division,metabolic process,regulation of biological process	catalytic activity	2	3	2	2			2	3	2			1	3				12	7	9	9	11	10		3	4	3	6		1							1
gi|116516844	DNA polymerase III, alpha subunit	cytoplasm	metabolic process	DNA binding,catalytic activity																																				4							2
gi|116516845	preprotein translocase, SecG subunit		transport	transporter activity																											1
gi|116516846	acyl carrier protein	cytoplasm	metabolic process		3	3	3	2	2	2	3	3	3	1	2	2	2				3	3	3	3	3	3		2		1	2	2	2	1	2	2	2	1	2		1	1	1	1	1	1		1	2
gi|116516848	tRNA modification GTPase MnmE {ECO:0000255|HAMAP-Rule:MF_00379} {ECO:0000255|HAMAP-Rule:MF_00379}	cytoplasm,membrane	metabolic process,regulation of biological process,response to stimulus,transport	catalytic activity,metal ion binding,nucleotide binding,protein binding,receptor activity,signal transducer activity,transporter activity	3		2	2			2		1								7	3	4	6	5	5		3			3
gi|116516849	4-alpha-glucanotransferase		metabolic process	catalytic activity																	1		2	1	1			1	3	3	7		3				3		3
gi|116516851	3-isopropylmalate dehydrogenase	cytoplasm	metabolic process	catalytic activity,metal ion binding,nucleotide binding																																				1
gi|116516854	conserved hypothetical protein		metabolic process	catalytic activity																	1		1	2		1														2					2
gi|116516856	conserved hypothetical protein			catalytic activity,metal ion binding
gi|116516857	Ribosome-recycling factor {ECO:0000255|HAMAP-Rule:MF_00040}	cytoplasm	cell organization and biogenesis,metabolic process		1	1	1	2	1	1	1	1	1		3	2	4				6	6	10	6	10	11			1		4	3	3	3	1				2	2	2	2
gi|116516858	phosphotransferase LicD1		metabolic process	catalytic activity
gi|116516859	phosphoglycerate mutase family protein																																												2
gi|116516860	3-dehydroquinate synthase {ECO:0000255|HAMAP-Rule:MF_00110} {ECO:0000255|HAMAP-Rule:MF_00110}	cytoplasm	metabolic process	catalytic activity,metal ion binding		1	1				1		1								3	3	2	4		2					5														1
gi|116516862	Phenylalanine--tRNA ligase alpha subunit {ECO:0000255|HAMAP-Rule:MF_00281} {ECO:0000255|HAMAP-Rule:MF_00281}	cytoplasm	metabolic process	RNA binding,catalytic activity,metal ion binding,nucleotide binding									1								4		3	2	3	2					1														3
gi|116516864	preprotein translocase, SecE subunit	membrane	transport	transporter activity																				1							1											1
gi|116516865	membrane protein, putative	membrane															1
gi|116516866	acetoin utilization protein AcuB, putative		metabolic process	catalytic activity,nucleotide binding,protein binding																	1	1	1	1		1		1									1
gi|116516867	Probable dual-specificity RNA methyltransferase RlmN {ECO:0000255|HAMAP-Rule:MF_01849} {ECO:0000255|HAMAP-Rule:MF_01849} {ECO:0000255|HAMAP-Rule:MF_01849}	cytoplasm	metabolic process	RNA binding,catalytic activity,metal ion binding																																									1		1
gi|116516868	sensor histidine kinase	membrane	metabolic process,regulation of biological process,response to stimulus	catalytic activity,nucleotide binding,receptor activity,signal transducer activity																																										1
gi|116516869	Ribonuclease Y {ECO:0000255|HAMAP-Rule:MF_00335}	membrane	metabolic process	RNA binding,catalytic activity,metal ion binding							1	1	1				1				6	4	9	8	8	11		7	5	6	6		2				2		1
gi|116516870	pyruvate kinase		metabolic process	catalytic activity,metal ion binding	13	16	11	10	8	8	12	11	13	5	13	7	18				38	33	41	39	35	40		5	12	16	26	16	19	8	13	4	13	7	16		11	9	2	2			4	1	1
gi|116516872	1-phosphofructokinase, putative		metabolic process	catalytic activity,nucleotide binding																											7	2	3		1		4		2
gi|116516873	conserved hypothetical protein
gi|116516874	membrane protein, putative		cell organization and biogenesis																					2		1
gi|116516877	Snf2 family protein		metabolic process	DNA binding,catalytic activity,metal ion binding,nucleotide binding
gi|116516878	conserved hypothetical protein		metabolic process	catalytic activity,nucleotide binding																																				2					1		1
gi|116516879	single-strand binding protein		metabolic process	DNA binding		1									2		2			2	8	7	9	8	11	10	1	6	10	9	3		2									1
gi|116516880	conserved hypothetical protein																																							2
gi|116516885	efflux ABC transporter, permease protein	membrane																			1	1	1	1	1	1
gi|116516887	anaerobic ribonucleoside-triphosphate reductase		metabolic process	catalytic activity,nucleotide binding							1						1				5	3	5	6	6	10			2	2															1		3
gi|116516888	ATP-dependent RNA helicase, DEAD/DEAH box family protein		metabolic process	catalytic activity,nucleotide binding													2						4	4	4	6		2			3														2
gi|116516889	membrane protein, putative	membrane	transport	transporter activity												1	2				2		1		2	1																			2
gi|116516891	maltose operon transcriptional repressor		metabolic process,regulation of biological process	DNA binding			2										1						3		3
gi|116516892	Glutamine amidotransferase subunit PdxT {ECO:0000255|HAMAP-Rule:MF_01615} {ECO:0000255|HAMAP-Rule:MF_01615}		metabolic process	catalytic activity	1	1	1	1	1		1	1	1								5	2	3	5	4	4				1
gi|116516893	Septation ring formation regulator EzrA {ECO:0000255|HAMAP-Rule:MF_00728}	cytoskeleton,membrane	cell division,cell organization and biogenesis,transport	transporter activity	2	1	1				2	3	1		3	3	7				10	6	8	12	12	11		5			10	5	7	2	7	1	4		4			1
gi|116516894	hydrolase, carbon-nitrogen family protein		metabolic process	catalytic activity												1					3				1	1																			3
gi|116516895	tRNA (guanine-N(1)-)-methyltransferase {ECO:0000255|HAMAP-Rule:MF_00605} {ECO:0000255|HAMAP-Rule:MF_00605}	cytoplasm	metabolic process	catalytic activity																		2			2
gi|116516896	conserved hypothetical protein				3	5	4		3		3	3									3		9	6	6	6		3	1		6		6		4		10	4	7						2
gi|116516899	mevalonate kinase	cytoplasm	metabolic process	catalytic activity,nucleotide binding
gi|116516904	conserved hypothetical protein																				5		6	2	3	3		2	1		5								1
gi|116516905	glycosyl transferase, group 2 family protein		metabolic process	catalytic activity
gi|116516908	50S ribosomal protein L33 {ECO:0000255|HAMAP-Rule:MF_00294}	ribosome	metabolic process	structural molecule activity	3	3	2		2	1	2	2	3				2				4	2	1	3	3	3		2	2	2							1
gi|116516909	SpoU rRNA Methylase family protein		metabolic process	RNA binding,catalytic activity																	1		2		1	2
gi|116516911	DHH subfamily 1 protein		metabolic process	catalytic activity,metal ion binding				1																						2							1
gi|116516912	thioredoxin-disulfide reductase	cytoplasm	metabolic process,response to stimulus	antioxidant activity,catalytic activity,nucleotide binding	3	2		2	1	1	2	2	2		2	2	2				6	4	8	8	12	11			4	5	5	2	3		1				2			1
gi|116516913	aminopeptidase C		metabolic process	catalytic activity	2		3				2	3				2	3			2	10	10	15	9	15	14		4	7	7	5	2					4		1					1
gi|116516915	preprotein translocase, SecY subunit	membrane	transport	transporter activity																		1	3	1	2	2					1				1		1		1						2	1
gi|116516917	30S ribosomal protein S7 {ECO:0000255|HAMAP-Rule:MF_00480}	ribosome	metabolic process	RNA binding,structural molecule activity	8	8	10	7	6	4	7	8	8	1	2	2	10			1	12	16	15	13	13	17		7	11	9	9	7	7	3	6	2	5	3	6		7	6	4	3				1	2
gi|116516918	ribosomal subunit interface protein		metabolic process		7	6	6	5	4	4	5	5	5		3	2	7				9	8	10	8	10	8		4	8	5	4	3	6	2	4	1	6	2	6		2	1
gi|116516919	conserved hypothetical protein	cytoplasm	cell division,cell organization and biogenesis																				2		1	3
gi|116516921	membrnae protein, putative				1	1															1		2		2	1					1		1		1
gi|116516922	Cof family protein		metabolic process	catalytic activity		1											1				2	1	4	4	4	3			3	3	3
gi|116516923	galactose-1-phosphate uridylyltransferase	cytoplasm	metabolic process	catalytic activity
gi|116516924	acetyl xylan esterase, putative		metabolic process	catalytic activity
gi|116516925	anthranilate synthase component I		metabolic process	catalytic activity																	1																				1
gi|116516927	endo-beta-N-acetylglucosaminidase, putative	cytoplasm,extracellular	metabolic process	catalytic activity																																			3	6					3
gi|116516928	ABC transporter, substrate-binding protein										1
gi|116516929	10 kDa chaperonin {ECO:0000255|HAMAP-Rule:MF_00580}	cytoplasm	metabolic process	nucleotide binding	3	3	3	2	1	2	2	3	1		3	3	2				5	3	7	6	7	5		1	2		2		1						1
gi|116516932	amino acid ABC transporter, amino acid-binding protein/permease protein	membrane	transport	receptor activity,signal transducer activity,transporter activity	2	2	3		3	2	2	2	4			1					8	5	12	13	12	14				3	11	4	7	2	6		4		8		1								1
gi|116516933	nitroreductase family protein		metabolic process	catalytic activity	2	3	3		1		3	3	2								2	3	4	3	5	4		3	3	2	3	2	4		2		3		2
gi|116516934	phosphotransferase enzyme family protein		metabolic process	catalytic activity																		2				3		4	2	2	1
gi|116516936	PTS system, IIBC components	membrane	metabolic process,transport	catalytic activity,transporter activity																									1
gi|116516938	50S ribosomal protein L29 {ECO:0000255|HAMAP-Rule:MF_00374}	ribosome	metabolic process	structural molecule activity	4	4	4	3	4	3	4	5	4	1	2	2	2	1	1	1	4	3	4	4	4	4		1	2	3	2	2		1	1	1	1		2		1	1	1	1			1	1
gi|116516939	DNA polymerase III, beta subunit	cytoplasm	metabolic process	DNA binding,catalytic activity	3	4	4	2	3	3	4	2	4		1	2	4				7	4	7	6	6	5		1	2		7		1		1		1
gi|116516940	50S ribosomal protein L6 {ECO:0000255|HAMAP-Rule:MF_01365}	ribosome	metabolic process	RNA binding,structural molecule activity	4	6	7				5	4	4		3	4	6				13	11	10	10	13	11		7	15	10	8	6	5	4	5	2	4	5	5		5	5	5	4	1	1		2	2
gi|116516941	glutaredoxin-like protein NrdH		cellular homeostasis,metabolic process,regulation of biological process	catalytic activity											1	1					1	1	2		3	1					2		1
gi|116516942	Nucleoside diphosphate kinase {ECO:0000255|HAMAP-Rule:MF_00451}	cytoplasm	metabolic process	catalytic activity,metal ion binding,nucleotide binding																	1	2	4		2	4			2	2
gi|116516944	Peptide chain release factor 3 {ECO:0000255|HAMAP-Rule:MF_00072}	cytoplasm	cell organization and biogenesis,metabolic process,regulation of biological process	RNA binding,catalytic activity,nucleotide binding	2							2					1				10	6	9	12	10	10		2			5		1
gi|116516945	ABC transporter, sugar-binding protein		transport	transporter activity
gi|116516946	Glutamate--tRNA ligase {ECO:0000255|HAMAP-Rule:MF_00022} {ECO:0000255|HAMAP-Rule:MF_00022}	cytoplasm	metabolic process	RNA binding,catalytic activity,nucleotide binding	5	4	3			1	2	3					3				10	15	18	14	17	19	1	2	5	6	18	4	6		6		5		5						3
gi|116516947	Argininosuccinate lyase {ECO:0000255|HAMAP-Rule:MF_00006}	cytoplasm	metabolic process	catalytic activity	3																																			1
gi|116516949	prevent-host-death family protein																												1	1
gi|116516950	small conductance mechanosensitive ion channel (MscS) family protein	membrane	transport																		2	1	1	2	1	2			1
gi|116516951	probable membrane lipoprotein TmpC precursor	membrane			6	5	4	9	6	4	8	13	8	1	6	5	8				19	16	21	18	24	24		4	5	7	15	14	14	10	10	9	14	6	16		4	2				1		2	3
gi|116516952	cysteine desulfurases, SufS subfamily protein		metabolic process	catalytic activity	2		3														9	5	6	5	8	6		1	3	3	6	1													1
gi|116516953	4-methyl-5(b-hydroxyethyl)-thiazole monophosphate biosynthesis protein, putative		metabolic process	catalytic activity												1					1	2	3	3	3	4
gi|116516955	PTS system, mannose/fructose/sorbose family protein, IID component		transport												4	3	6				13	12	14	15	16	16	1	5	5	4	8	5	5	2	4	3	6	3	9		3	2	2	1	1	1	2		2
gi|116516956	conserved hypothetical protein		metabolic process	catalytic activity																																				2
gi|116516957	cation efflux system protein		transport	transporter activity
gi|116516958	ATP-dependent exonuclease RexB			catalytic activity
gi|116516960	conserved hypothetical protein																						2		2	2
gi|116516961	primosomal protein N'		metabolic process	DNA binding,catalytic activity,nucleotide binding																									2	1
gi|116516963	integral membrane regulatory protein Cps2A		metabolic process					2								1					4		3	1	1	1		2			3								2
gi|116516965	NADP-specific glutamate dehydrogenase		metabolic process	catalytic activity	1	1	1				1			3	8	8	11				29	26	21	27	26	30		10	17	16	5	9	3						3	2	5	3
gi|116516966	dihydrofolate reductase		metabolic process	catalytic activity,nucleotide binding																			1																	2
gi|116516969	conserved hypothetical protein																				1			1	2			2		1
gi|116516972	cell wall-associated serine protease PrtA	extracellular,membrane	metabolic process	catalytic activity	10	8	3	3	3		5	5	3		1	14	29				33	15	59	48	73	85		2	22	19	6		5	1				5							4
gi|116516974	transcriptional activator, Rgg/GadR/MutR family protein			DNA binding	2	2	2	1			1	1			1								1		1	1																			2
gi|116516975	Cof family protein		metabolic process	catalytic activity																	2			2
gi|116516978	xanthine permease	membrane	transport	transporter activity																	1
gi|116516980	type II DNA modification methyltransferase, putative		metabolic process,regulation of biological process	DNA binding,catalytic activity																																				3
gi|116516981	conserved hypothetical protein																																														2
gi|116516981	conserved hypothetical protein																																									1		1
gi|116516984	protein jag (SpoIIIJ-associated protein ), putative														1	1	4				8	7	9	7	7	7		6	5	6	3	1					2		3		3	1
gi|116516985	amino acid ABC transporter, ATP-binding protein, putative		metabolic process	catalytic activity,nucleotide binding																									1
gi|116516990	5-methyltetrahydropteroyltriglutamate--homocysteine methyltransferase {ECO:0000255|HAMAP-Rule:MF_00172} {ECO:0000255|HAMAP-Rule:MF_00172}		metabolic process	catalytic activity,metal ion binding
gi|116516991	peptidyl-prolyl cis-trans isomerase, cyclophilin-type		metabolic process	catalytic activity											1	1	2				2	1	3	1	4	3					5		5		3		2		4									1
gi|116516992	conserved hypothetical protein		metabolic process	catalytic activity	1	1									1	1	4				11	8	12	7	12	13		7	7	4	11	3	3		1		1		3	2		1		1		1		1
gi|116516993	glycosyl transferase, putative		metabolic process	catalytic activity																																	2
gi|116516995	Glycerol-3-phosphate dehydrogenase [NAD(P)+] {ECO:0000255|HAMAP-Rule:MF_00394} {ECO:0000255|HAMAP-Rule:MF_00394}	cytoplasm	metabolic process	catalytic activity,nucleotide binding		2					2	2					4				12	9	12	15	16	15		4	2	2	11		4	2	3		3		3			1
gi|116516996	cell division protein FtsA		cell division,cell organization and biogenesis,regulation of biological process	protein binding	3	4	4	2	1	3	2	2	2		2	2	2				9	10	9	10	10	13		9	4	6	9	2	4	2	2	3	6	1	4
gi|116516998	membrane protein, putative					2					2																										1
gi|116516999	flavodoxin		metabolic process	catalytic activity,metal ion binding,nucleotide binding													4				2	2	3	2	2						3			1								1
gi|116517002	ABC transporter, ATP-binding protein		metabolic process	catalytic activity,nucleotide binding																										1
gi|116517004	pneumococcal histidine triad protein A precursor																				1				28	26				1															3
gi|116517005	Serine hydroxymethyltransferase {ECO:0000255|HAMAP-Rule:MF_00051}	cytoplasm	metabolic process	catalytic activity	9	10	8	6	4	6	8	8	8		6	6	10				22	21	22	21	25	25		8	8	7	9	2	5		2		4		3		2	3	2	2
gi|116517006	ROK family protein																1
gi|116517011	glucan 1,6-alpha-glucosidase		metabolic process	catalytic activity																	3	2		3				1			6
gi|116517014	membrane protein, putative																								1
gi|116517015	class I glutamine amidotransferase, putative		metabolic process	catalytic activity																	2	2	2	2	2	2
gi|116517016	SpoE family protein		cell division,metabolic process	DNA binding,catalytic activity,nucleotide binding								1												1	2	2																			2
gi|116517017	conserved hypothetical protein		metabolic process	catalytic activity					1														1		1	1							2												1
gi|116517019	transcriptional repressor, putative			DNA binding																																									1
gi|116517020	conserved hypothetical protein
gi|116517021	conserved hypothetical protein
gi|116517023	tyrosine-protein kinase Cps2D cytosolic ATPase domain		cell organization and biogenesis,metabolic process,regulation of biological process	catalytic activity,enzyme regulator activity,nucleotide binding													2				3	3	3	3	5	5		5			6	4					1		2		2	1						1
gi|116517026	50S ribosomal protein L14 {ECO:0000255|HAMAP-Rule:MF_01367}	ribosome	metabolic process	RNA binding,structural molecule activity	3	2	3	2		2	3	5	1	3	5	4	4				7	8	7	7	7	7		15	21	25	2	2	3	2	3	2	2	3	3		1	1	1	1
gi|116517028	glucokinase	cytoplasm	metabolic process	catalytic activity	4	4	3	2	2	1	3	3	3				1				12	5	8	6	11	14			7	6	4	1	2		1		2				1	1		1
gi|116517030	ribosomal RNA small subunit methyltransferase B	cytoplasm	metabolic process,regulation of biological process	RNA binding,catalytic activity
gi|116517034	YjeF-like protein		metabolic process	catalytic activity,nucleotide binding																	2		1	1						1
gi|116517035	ribose-phosphate pyrophosphokinase	cytoplasm	metabolic process	catalytic activity,metal ion binding,nucleotide binding	1	2	2	1			2	2	2								7	4	6	6	6	4		2	2		5	1	3	2	2		1	1	2			1
gi|116517037	penicillin-binding protein 2X				5	1	3	3	3	1	4	3	5				2				4	3	8	6	7	7		3	1		5						2		3
gi|116517038	conserved hypothetical protein																																							2
gi|116517039	chain length determinant protein/polysaccharide export protein, MPA1 family protein	membrane	metabolic process,transport	transporter activity	2	2	2		2		3	3	2		2	3	2			1	8	8	9	9	8	13		2			8	5	6	3	5	1	4	1	5	1	3	3	1	1	1	1	1	1	2
gi|116517041	cell division protein DivIB	membrane	cell division,reproduction																		1	1	1	1	1	1
gi|116517042	beta-N-acetylhexosaminidase	extracellular,membrane	metabolic process	catalytic activity				3	4	1	1	3	1																1	2
gi|116517045	Formate--tetrahydrofolate ligase {ECO:0000255|HAMAP-Rule:MF_01543} {ECO:0000255|HAMAP-Rule:MF_01543}		metabolic process	catalytic activity,nucleotide binding											2		3				12	11	8	10	12	10			8	5											2	1
gi|116517047	conserved hypothetical protein		regulation of biological process	DNA binding																			3	2		1			2	2
gi|116517048	malonyl CoA-acyl carrier protein transacylase		metabolic process	catalytic activity								2									10	7	10	11	11	12		2	3	2	7	1					1		1
gi|116517056	oxygen-independent coproporphyrinogen III oxidase, putative	cytoplasm	metabolic process	catalytic activity																									1	1
gi|116517057	dihydroorotate dehydrogenase, catalytic subunit	cytoplasm	metabolic process	catalytic activity,nucleotide binding																											1
gi|116517059	thioredoxin family protein		cellular homeostasis,metabolic process,regulation of biological process	antioxidant activity,catalytic activity				2	2	2	2	2	1												3	2			1
gi|116517062	SpoIIIJ family protein	membrane	transport		2			1		1	1	1	1				1				3	1	3	2	2	4					2	1	1						1
gi|116517063	tRNA N6-adenosine threonylcarbamoyltransferase {ECO:0000255|HAMAP-Rule:MF_01445} {ECO:0000255|HAMAP-Rule:MF_01445}	cytoplasm	metabolic process	catalytic activity,metal ion binding	1	1															2																										2
gi|116517065	3-dehydroquinate dehydratase {ECO:0000255|HAMAP-Rule:MF_00214}		metabolic process	catalytic activity	2		2		1		1	1	1		1	1	1				2	2	4	2	4	4		5	2	4	3		1
gi|116517066	MATE efflux family protein	membrane	transport	transporter activity
gi|116517069	Protein GrpE {ECO:0000255|HAMAP-Rule:MF_01151}	cytoplasm	metabolic process,regulation of biological process,response to stimulus	enzyme regulator activity,nucleotide binding,protein binding	3	4	4				2	3	4				2				3	5	4		3	3			7	5	4						2		3
gi|116517070	shikimate kinase	cytoplasm	metabolic process	catalytic activity,metal ion binding,nucleotide binding																								1	1
gi|116517073	YbbR-like lipoprotein, putative														1	1					2	3	4	3	4	5					2		2		1		2		2										1
gi|116517074	bifunctional folate synthesis protein		metabolic process	catalytic activity																	1		2
gi|116517075	nitroreductase family protein		metabolic process	catalytic activity	2	2	2	2	1		2	1	1								2		2	2	3	1																			1
gi|116517076	GTP-binding protein HflX	cytoplasm	metabolic process,transport	catalytic activity,metal ion binding,nucleotide binding,transporter activity	1	2	2				2	2	3				2								1															2
gi|116517080	PTS system, trehalose-specific IIABC components	membrane	metabolic process,transport	catalytic activity,transporter activity																			1		2	4					5	4	3	2	3		5	1	4						1
gi|116517083	Foldase protein PrsA {ECO:0000255|HAMAP-Rule:MF_01145} {ECO:0000255|HAMAP-Rule:MF_01145}	membrane	metabolic process	catalytic activity	4	5	4	5	4	2	2	5			5	3	9				13	13	19	20	18	23	1	5	4	7	15	10	14	8	10	6	11	4	13					1			2	2	2
gi|116517084	thioredoxin family protein		cellular homeostasis,metabolic process,regulation of biological process	catalytic activity																				3	3						2
gi|116517085	phosphate ABC transporter, phosphate-binding protein, putative		transport					2		1					1	1					2	1	1	3	2	4					6	1	5	1	2		3		5						2		1
gi|116517087	oligopeptide ABC transporter, permease protein AmiC	membrane	transport	transporter activity	2	4	3	3	4	2	1	5			5	3	3				10	7	14	12	12	13		6	5	5	3		2						3						4
gi|116517089	aminotransferase, class II		metabolic process	catalytic activity																																				1
gi|116517090	Lysine--tRNA ligase {ECO:0000255|HAMAP-Rule:MF_00252} {ECO:0000255|HAMAP-Rule:MF_00252}	cytoplasm	metabolic process	RNA binding,catalytic activity,metal ion binding,nucleotide binding	3	6	4	3	1		4	4	4		1		2				10	8	12	12	14	15		8	6	6	13	6	6	2	2				2
gi|116517091	cation-transporting ATPase, E1-E2 family protein	membrane	metabolic process,transport	catalytic activity,metal ion binding,nucleotide binding,transporter activity																											2										1				2
gi|116517093	conserved hypothetical protein	cytoplasm	metabolic process	catalytic activity																	3	1
gi|116517095	30S ribosomal protein S21 {ECO:0000255|HAMAP-Rule:MF_00358}	ribosome	metabolic process	structural molecule activity	7	7	7	5	5	3	5	5	5		1		3			1	3							4	3	3						2	2		2		2	2		1			1	1
gi|116517096	transcriptional regulator, putative		metabolic process,regulation of biological process	DNA binding							1		1										1		2	2
gi|116517097	alcohol dehydrogenase, zinc-containing		metabolic process	catalytic activity,metal ion binding	3	4	3	1			4	4	4		4	2	4				3	4	7	3	3	3		2	2	2	3	2	4				3		2
gi|116517098	ABC transporter, substrate-binding protein		transport	transporter activity	10	10	10	13	9	9	8	11	9	3	5	7	14			2	21	19	19	23	22	26	3	9	11	8	8	7	10	8	7	6	10	3	11		6	4	1	2		2	6	5	4
gi|116517099	membrane protein, putative																1									1
gi|116517101	Homoserine kinase {ECO:0000255|HAMAP-Rule:MF_00384}	cytoplasm	metabolic process	catalytic activity,nucleotide binding																	7	7	6	8	6	7		6	5	3
gi|116517102	endopeptidase O		metabolic process	catalytic activity	4	5	4	1	1	1	4	3	3		1	2	4				24	21	38	28	35	37		4	6	4	17	5	11	3	10		12	5	13		4	3
gi|116517103	2-C-methyl-D-erythritol 4-phosphate cytidylyltransferase {ECO:0000255|HAMAP-Rule:MF_00108} {ECO:0000255|HAMAP-Rule:MF_00108}		metabolic process	catalytic activity																			2	1				1
gi|116517104	phenylalanyl-tRNA synthetase, beta subunit	cytoplasm	metabolic process	RNA binding,catalytic activity,metal ion binding,nucleotide binding								2				1					8	7	14	9	10	13		4	2	4	6
gi|116517105	30S ribosomal protein S9 {ECO:0000255|HAMAP-Rule:MF_00532}	ribosome	metabolic process	structural molecule activity	6	6	5	2	2	1	3	3	1		1	2	3				4	7	4	5	6	7	1	8	7	6	2	3	1	1		1	2		2		2	2						1
gi|116517106	conserved hypothetical protein				3	4	4	2	2		3		3		3		2				3		5	6	6	8					5		3				3		3		4	1					3	1	4
gi|116517107	riboflavin biosynthesis protein RibF		metabolic process	catalytic activity																	1	2	3	4	2	3
gi|116517108	UPF0291 protein SPD_1303 {ECO:0000255|HAMAP-Rule:MF_01103}	cytoplasm				1			1	1					1	1	1				2	2																				1
gi|116517109	catabolite control protein A		metabolic process,regulation of biological process	DNA binding			1	1			1				2	2	2				10	8	11	10	13	9		8	7	2	4						1		1		2	3
gi|116517112	endo-beta-N-acetylglucosaminidase precursor, putative		metabolic process	catalytic activity				1	1		2				1						1			3	2	3					1						3		2						3
gi|116517117	Translation initiation factor IF-1 {ECO:0000255|HAMAP-Rule:MF_00075}	cytoplasm	metabolic process	RNA binding																	2	1	1	1																					1
gi|116517118	phosphomevalonate kinase		metabolic process	catalytic activity,nucleotide binding																					2
gi|116517121	drug efflux ABC transporter, ATP-binding/permease protein		metabolic process,transport	catalytic activity,nucleotide binding,transporter activity																																				2
gi|116517122	conserved hypothetical protein							1					1				2				8	5	6	9	9	10			1	1
gi|116517124	conserved hypothetical protein TIGR00147		metabolic process,regulation of biological process,response to stimulus	catalytic activity																																				1
gi|116517125	excinuclease ABC, A subunit	cytoplasm,membrane	cell communication,metabolic process,response to stimulus	DNA binding,catalytic activity,metal ion binding,nucleotide binding	2						2						1				3	2		1		3		4	2
gi|116517126	conserved hypothetical protein					1															1		1								1									1
gi|116517127	ATP-dependent Clp protease ATP-binding subunit ClpX {ECO:0000255|HAMAP-Rule:MF_00175}		metabolic process,response to stimulus	catalytic activity,metal ion binding,nucleotide binding,protein binding	3	4	3	1	1		3	4	1				3				8	4	5	5	6	6		5	4	5	2				2
gi|116517128	30S ribosomal protein S2 {ECO:0000255|HAMAP-Rule:MF_00291}	ribosome	metabolic process	structural molecule activity	9	11	9	4	2	2	6	6	6	2	4	3	11			2	23	19	24	20	22	27	7	21	21	22	14	10	10	7	8	4	8	3	10		7	7	4	3
gi|116517129	Galactose-6-phosphate isomerase subunit LacB {ECO:0000255|HAMAP-Rule:MF_01556} {ECO:0000255|HAMAP-Rule:MF_01556}		metabolic process	catalytic activity	1		1	1				1									1	1				1				1
gi|116517130	conserved hypothetical protein
gi|116517131	amino acid ABC transporter, amino acid-binding protein, putative		transport	transporter activity	1	1		2	3	2	3	3	5			1								1	7	4											2		2
gi|116517132	phosphoribosylamine--glycine ligase		metabolic process	catalytic activity,metal ion binding,nucleotide binding																	1	3	3	3	3															1
gi|116517133	UPF0176 protein SPD_0091 {ECO:0000255|HAMAP-Rule:MF_00469}				4	6	6	5	3	3	5	6	6	2	5	5	12			1	14	16	14	12	13	16		6	6	7	11	10	7	4	5	3	7		7
gi|116517134	fucose operon repressor, putative		metabolic process,regulation of biological process	DNA binding
gi|116517136	conserved hypothetical protein		metabolic process	catalytic activity
gi|116517139	conserved hypothetical protein		regulation of biological process,response to stimulus	catalytic activity,metal ion binding,nucleotide binding,protein binding,receptor activity,signal transducer activity		1					1	1	1													2			3	2	1														3
gi|116517141	sialidase A precursor	membrane	metabolic process	catalytic activity																	2	2	2	2		5													2	3
gi|116517142	phosphotyrosine protein phosphatase		metabolic process	catalytic activity																	1								1
gi|116517143	single-stranded-DNA-specific exonuclease RecJ		metabolic process,response to stimulus	catalytic activity,metal ion binding																					1																						2
gi|116517145	membrane protein, putative
gi|116517146	glycosyl transferase, group 2 family protein		metabolic process	catalytic activity
gi|116517147	UDP-galactopyranose mutase		metabolic process	catalytic activity
gi|116517149	lactate oxidase		metabolic process	catalytic activity,nucleotide binding	8	7	9	6	4	3	8	6	8		3	3	8				17	15	16	15	18	19		6	11	10	11	7	6	3	7	1	6		5		1	2	2	1	1				1
gi|116517150	30S ribosomal protein S15 {ECO:0000255|HAMAP-Rule:MF_01343}	ribosome	metabolic process	RNA binding,structural molecule activity						1		1									9	3	5	5	7	5		5	6	6	2	3	1	1	2		2	1	1		3	3	2	2
gi|116517151	Probable thiol peroxidase		cellular homeostasis,metabolic process,regulation of biological process	antioxidant activity,catalytic activity	8	9	10	4	5	3	6	8	8		6	5	5				7	7	8	10	10	7		2	7	8	4	4	4		3	1	3	1	2		3	3
gi|116517153	Peptide chain release factor 1 {ECO:0000255|HAMAP-Rule:MF_00093}	cytoplasm	cell organization and biogenesis,metabolic process	RNA binding								1					1				3	1	2	2	4	4				1	9		1		1		2								2
gi|116517154	PTS system, IIABC components	membrane	metabolic process,transport	catalytic activity,transporter activity																	5	2	4	2	4	3			1	2	10	2	4		1		3		2
gi|116517155	Ketol-acid reductoisomerase {ECO:0000255|HAMAP-Rule:MF_00435} {ECO:0000255|HAMAP-Rule:MF_00435}		metabolic process	catalytic activity	16	12	15	9	8	5	15	13	13	2	6	6	10			2	21	18	16	16	15	19	1	11	15	15	2					1					3	3
gi|116517156	penicillin-binding protein 2B								1	1							2							4	4	6					2						2		4
gi|116517157	Deoxyribose-phosphate aldolase {ECO:0000255|HAMAP-Rule:MF_00114}	cytoplasm	metabolic process	catalytic activity	4	2	3	2	1	1	1	2	1								1	2	1	4	5	5		3	3	2	1
gi|116517158	maltodextrin ABC transporter, permease protein	membrane	transport	transporter activity																											1								1
gi|116517159	transcriptional regulator, MerR family protein		regulation of biological process	DNA binding																									2	3
gi|116517162	ribonucleoside-diphosphate reductase, beta subunit		metabolic process	catalytic activity,metal ion binding																	3	6	7	7	7	8					7	2	3		1				3						1
gi|116517164	acetyltransferase, GNAT family protein		metabolic process	catalytic activity																			1
gi|116517167	phospho-2-dehydro-3-deoxyheptonate aldolase		metabolic process	catalytic activity			3	1	1		1		3				2				4	3	5	4	4	3			1	3
gi|116517168	iron-compound ABC transporter, iron compound-binding protein																				4		6	4	4	4			2	3	2														1				1
gi|116517169	membrane protein, putative
gi|116517172	maltose/maltodextrin ABC transporter, maltose/maltodextrin-binding protein		transport	transporter activity	3	2	2	2	3	2	3	4	2		4	4	9				21	15	20	12	25	23		3	7	6	16	13	14	7	13	5	13	2	15	3							3	1
gi|116517174	conserved hypothetical protein
gi|116517176	DegV family protein																				3	3	3	4	1	1					3								1
gi|116517177	cation-transporting ATPase, E1-E2 family protein	membrane	metabolic process,transport	catalytic activity,metal ion binding,nucleotide binding,transporter activity																								2	2
gi|116517178	Probable transcriptional regulatory protein SPD_1725 {ECO:0000255|HAMAP-Rule:MF_00918}	cytoplasm	metabolic process,regulation of biological process	DNA binding	1						1	2			4	3	5				5	7	6	6	7	8				1	2						3		1
gi|116517180	HemK protein	cytoplasm	metabolic process	catalytic activity																																									1
gi|116517181	ABC transporter, ATP-binding/permease protein		metabolic process,transport	catalytic activity,nucleotide binding,transporter activity	3							2					1				4	1	4	3	5	4		2	2	1										2
gi|116517182	Serine/threonine-protein kinase StkP	membrane	cell communication,cell division,cell organization and biogenesis,metabolic process,regulation of biological process,response to stimulus	catalytic activity,nucleotide binding	2	3	2	2	1	1	1	2	1							1	2	1	6	4	6	8		2	3	3	3																2
gi|116517185	dTDP-4-dehydrorhamnose 3,5-epimerase, putative		metabolic process	catalytic activity	2						1	1	1		2	3	3				8	6	7	3	8	8		1			6	3	3		2		3		3	1	2	2			1
gi|116517186	glycyl-radical enzyme activating protein family protein	cytoplasm	metabolic process	catalytic activity																																						1		1				1
gi|116517188	formate acetyltransferase	cytoplasm	metabolic process	catalytic activity	2	4	4	3	2	3	3	5	5				5				18	12	11	8	10	8		9	5	3	11		4				2		2		5	3			3
gi|116517189	cysteinyl-tRNA synthetase	cytoplasm	metabolic process	catalytic activity,metal ion binding,nucleotide binding,protein binding							2										2	2	3	3	5	4			1	1							1								1
gi|116517191	ABC transporter, ATP-binding protein		metabolic process	catalytic activity,nucleotide binding																	2
gi|116517195	conserved hypothetical protein
gi|116517196	50S ribosomal protein L22 {ECO:0000255|HAMAP-Rule:MF_01331}	ribosome	metabolic process	RNA binding,structural molecule activity		4	3										3				10	11	8	6	8	9		8	13	10	6	4	4	3	4	1	4	4	4	1	3	3	2	3					3
gi|116517197	NADPH-dependent FMN reductase, putative		metabolic process	catalytic activity	2	2	1				2		2		2	2	4				5	3	5	4	8	8		3	3	3	6						2		3
gi|116517199	capsular polysaccharide biosynthesis protein		metabolic process	catalytic activity	2	1	1	1	1		1		1				1				5	3	5	4	7	5		3	2	3	6	1	2		1		2		2
gi|116517200	carbamate kinase		metabolic process	catalytic activity																	1		2	1	1	1		2	2	1
gi|116517201	conserved hypothetical protein	membrane						1			2	2	2													3		7	4	2							1
gi|116517202	transcriptional activator
gi|116517205	Leucine--tRNA ligase {ECO:0000255|HAMAP-Rule:MF_00049} {ECO:0000255|HAMAP-Rule:MF_00049}	cytoplasm	metabolic process,regulation of biological process	catalytic activity,nucleotide binding	1	2	1	1	1	1	5	4	3				3				10	10	14	12	15	10			4	2	6		3				2		4
gi|116517208	FeS assembly ATPase SufC		metabolic process,transport	catalytic activity,nucleotide binding	6	7	5	4	4	4	6	5	6	2	5	5	8				16	15	19	18	19	19		13	12	15	7	5	5	3	7	3	6		5		2	3		1
gi|116517209	ATP synthase subunit alpha {ECO:0000255|HAMAP-Rule:MF_01346} {ECO:0000255|HAMAP-Rule:MF_01346}	membrane	metabolic process,transport	catalytic activity,nucleotide binding,transporter activity	4	5	4	4	4	3	5	4	3	1	2	2	4				17	13	17	14	18	18		5	8	9	10	11	8	3	7		6		8		8	6
gi|116517212	conserved hypothetical protein		metabolic process	catalytic activity																																				3
gi|116517213	Beta-galactosidase 3		metabolic process	catalytic activity
gi|116517216	RNA methylase family protein UPF0020, putative		metabolic process	RNA binding,catalytic activity																			2
gi|116517219	cell division protein FtsW, putative		cell division																				1		2
gi|116517220	Endonuclease MutS2 {ECO:0000255|HAMAP-Rule:MF_00092} {ECO:0000255|HAMAP-Rule:MF_00092}		metabolic process,regulation of biological process,response to stimulus	DNA binding,catalytic activity,nucleotide binding			1				1	1	1				2				2	2	4	2	1	1		3	2	4	1
gi|116517222	acetyltransferase, GNAT family protein		metabolic process	catalytic activity																						1
[truncated: 12 more columns]
